# Supplementary material for: Unraveling the spatial landscape of dystrophinopathies: a transcriptomic approach to Becker and Duchenne muscular dystrophies
Source: J Pathol. 2026 May 1;269(3):363–80. doi: 10.1002/path.70067 (PMC13238356; doi:10.1002/path.70067)
Supplement: Supplementary file 1 — Figure S1. H&E images of samples included in the study Figure S2. FN1 stained HC samples Figure S3. FN1 stained DYS samples Figure S4. Spatial expression of the DMD gene Figure S5. CCC DYS layers and cell types Figure S6. L–R pairs detected across layers and plotted across samples (DYS 1 and DYS 2) Figure S7. L–R pairs detected across layers and plotted across samples (DYS 3 and DYS 6) Figure S8. Marker subset of interesting FAPs based on CCC analysis Figure S9. Adipogenic marker genes across samples Figure S10. SPATA2 plot genes across samples Table S1. Genes used for module scored annotation Table S2. Module annotation numbers per sample for all modules Table S3. Differential gene expression across diseases and modules Table S4. Deconvolution numbers per sample for all cell types Table S5. CCC results with 0.6 resolution Table S6. Genes with informative spatial patterning detected with SPATA2 Table S7. Technical details of Visium Spatial Gene Expression slide processing [file PATH-269-363-s001.zip]

Archive with 6 entries (6 files):
- path70067-sup-0001-FiguresS1-S10TablesS1-S7/path70067-sup-0001-FiguresS1-S10TablesS1S7.docx
- path70067-sup-0001-FiguresS1-S10TablesS1-S7/path70067-sup-0002-TableS2.xlsx
- path70067-sup-0001-FiguresS1-S10TablesS1-S7/path70067-sup-0003-TableS3.xlsx
- path70067-sup-0001-FiguresS1-S10TablesS1-S7/path70067-sup-0004-TableS4.xlsx
- path70067-sup-0001-FiguresS1-S10TablesS1-S7/path70067-sup-0005-TableS5.xlsx
- path70067-sup-0001-FiguresS1-S10TablesS1-S7/path70067-sup-0006-TableS6.xlsx
