# Supplementary material for: Unraveling the spatial landscape of dystrophinopathies: a transcriptomic approach to Becker and Duchenne muscular dystrophies
Source: J Pathol. 2026 May 1;269(3):363–80. doi: 10.1002/path.70067 (PMC13238356; doi:10.1002/path.70067)
Supplement: Supplementary file 1 — Figure S1. H&E images of samples included in the study Figure S2. FN1 stained HC samples Figure S3. FN1 stained DYS samples Figure S4. Spatial expression of the DMD gene Figure S5. CCC DYS layers and cell types Figure S6. L–R pairs detected across layers and plotted across samples (DYS 1 and DYS 2) Figure S7. L–R pairs detected across layers and plotted across samples (DYS 3 and DYS 6) Figure S8. Marker subset of interesting FAPs based on CCC analysis Figure S9. Adipogenic marker genes across samples Figure S10. SPATA2 plot genes across samples Table S1. Genes used for module scored annotation Table S2. Module annotation numbers per sample for all modules Table S3. Differential gene expression across diseases and modules Table S4. Deconvolution numbers per sample for all cell types Table S5. CCC results with 0.6 resolution Table S6. Genes with informative spatial patterning detected with SPATA2 Table S7. Technical details of Visium Spatial Gene Expression slide processing [file PATH-269-363-s001.zip › path70067-sup-0001-FiguresS1-S10TablesS1-S7/path70067-sup-0002-TableS2.xlsx]

## Sheet: Cover page
	Unraveling the spatial landscape of dystrophinopathies: a transcriptomic approach to Becker and Duchenne muscular dystrophies
	LGM Heezen, Q Mao, et al. J Pathol https://doi.org/10.1002/path.70067
	Table S2. Module annotation numbers per sample for all modules

## Sheet: Table S2
Table S2. Module annotation numbers per sample for all modules.
	Cohort	Sample	Type I	Type IIa	Type IIx	Connective tissue	Fat	Nonmuscle fibers
	HC	1	39.2231	26.5038	25.8145	5.57644	1.75439	1.12782
		2	85.7714	4.47642	1.67866	0	0	8.07354
		3	36.63	29.304	26.8969	3.92465	1.41287	1.8315
		4	38.861	42.4314	14.9307	3.45235	0.0295072	0.295072
	DYS	1	22.4399	19.5954	1.07459	39.1277	15.0442	2.71808
		2	49.1294	15.5473	4.60199	24.7512	3.85572	2.11443
		3	40.581	21.743	0	30.9859	5.6338	1.05634
		4	31.0244	29.6275	1.28056	29.3364	6.75204	1.97905
		5	35.1636	5.37383	0.233645	55.257	0	3.97196
		6	19.1729	55.2005	12.0301	7.83208	2.3183	3.44612
		7	86.2909	0.0761615	0	10.0533	0.837776	2.74181
		8	57.4437	18.903	0.685602	15.0343	4.75024	3.18315
