# Supplementary material for: Unraveling the spatial landscape of dystrophinopathies: a transcriptomic approach to Becker and Duchenne muscular dystrophies
Source: J Pathol. 2026 May 1;269(3):363–80. doi: 10.1002/path.70067 (PMC13238356; doi:10.1002/path.70067)
Supplement: Supplementary file 1 — Figure S1. H&E images of samples included in the study Figure S2. FN1 stained HC samples Figure S3. FN1 stained DYS samples Figure S4. Spatial expression of the DMD gene Figure S5. CCC DYS layers and cell types Figure S6. L–R pairs detected across layers and plotted across samples (DYS 1 and DYS 2) Figure S7. L–R pairs detected across layers and plotted across samples (DYS 3 and DYS 6) Figure S8. Marker subset of interesting FAPs based on CCC analysis Figure S9. Adipogenic marker genes across samples Figure S10. SPATA2 plot genes across samples Table S1. Genes used for module scored annotation Table S2. Module annotation numbers per sample for all modules Table S3. Differential gene expression across diseases and modules Table S4. Deconvolution numbers per sample for all cell types Table S5. CCC results with 0.6 resolution Table S6. Genes with informative spatial patterning detected with SPATA2 Table S7. Technical details of Visium Spatial Gene Expression slide processing [file PATH-269-363-s001.zip › path70067-sup-0001-FiguresS1-S10TablesS1-S7/path70067-sup-0003-TableS3.xlsx]

## Sheet: Cover page
	Unraveling the spatial landscape of dystrophinopathies: a transcriptomic approach to Becker and Duchenne muscular dystrophies
	LGM Heezen, Q Mao, et al. J Pathol https://doi.org/10.1002/path.70067
	Table S3. Differential gene expression across diseases and modules

## Sheet: Whole Sample
Gene	cluster_id	logFC	logCPM	F	p_val	p_adj.loc	p_adj.glb	Contrast
LINC01409	Whole sample	−0.294836615674589	2.58973	0.579687	0.455746	0.752971	0.752971	Dys-HC
LINC01128	Whole sample	−1.51990273256595	4.02216	26.907	5.17937e-05	0.00702668	0.00702668	Dys-HC
NOC2L	Whole sample	0.0397819	4.7091	0.0190678	0.891619	0.977997	0.977997	Dys-HC
PERM1	Whole sample	−1.12830564758132	5.56184	9.34811	0.00645961	0.0870977	0.0870977	Dys-HC
HES4	Whole sample	0.0907538	5.33007	0.0567611	0.814231	0.945434	0.945434	Dys-HC
ISG15	Whole sample	0.424526	5.05537	1.84867	0.189794	0.507262	0.507262	Dys-HC
AGRN	Whole sample	0.346637	3.31151	0.704558	0.411653	0.72286	0.72286	Dys-HC
TNFRSF4	Whole sample	−0.0741363101233862	2.9139	0.0205122	0.887618	0.97699	0.97699	Dys-HC
SDF4	Whole sample	0.140421	6.16843	0.303986	0.587796	0.838555	0.838555	Dys-HC
B3GALT6	Whole sample	0.197122	3.75649	0.272463	0.607693	0.848639	0.848639	Dys-HC
UBE2J2	Whole sample	0.148614	4.92464	0.295394	0.59308	0.842372	0.842372	Dys-HC
ACAP3	Whole sample	−0.236741941743247	4.4763	0.38867	0.540383	0.813956	0.813956	Dys-HC
PUSL1	Whole sample	0.307644	2.89329	0.759433	0.394343	0.71168	0.71168	Dys-HC
INTS11	Whole sample	−0.0945294802307774	5.63603	0.0539271	0.818839	0.948279	0.948279	Dys-HC
CPTP	Whole sample	−0.940038208225226	5.4461	10.0711	0.0049846	0.0751632	0.0751632	Dys-HC
DVL1	Whole sample	−0.7406382659544	6.33898	4.35149	0.0506419	0.257164	0.257164	Dys-HC
MXRA8	Whole sample	0.389773	6.33828	1.21565	0.283934	0.61012	0.61012	Dys-HC
AURKAIP1	Whole sample	−0.273468491602451	8.55959	0.415015	0.527107	0.803269	0.803269	Dys-HC
CCNL2	Whole sample	0.262214	5.70707	0.983684	0.333707	0.659845	0.659845	Dys-HC
MRPL20-AS1	Whole sample	0.366421	2.66728	0.673497	0.421973	0.730187	0.730187	Dys-HC
MRPL20	Whole sample	−0.134961609230733	7.82058	0.265547	0.612256	0.851555	0.851555	Dys-HC
ANKRD65	Whole sample	0.794302	3.31179	4.59829	0.0450973	0.241744	0.241744	Dys-HC
VWA1	Whole sample	−0.0772073952838383	4.51115	0.0440083	0.836063	0.955811	0.955811	Dys-HC
ATAD3C	Whole sample	−0.145421547101258	3.57389	0.101393	0.753624	0.923047	0.923047	Dys-HC
ATAD3B	Whole sample	0.169161	2.73424	0.153297	0.699744	0.896043	0.896043	Dys-HC
ATAD3A	Whole sample	−0.591454107355398	3.71845	4.7699	0.0416507	0.230625	0.230625	Dys-HC
SSU72	Whole sample	−0.472050982134414	7.14249	3.12378	0.0931528	0.357048	0.357048	Dys-HC
AL691432.2	Whole sample	−0.238871758983316	3.56518	0.37669	0.546631	0.817144	0.817144	Dys-HC
MIB2	Whole sample	−1.57225844595879	5.89126	10.9883	0.00362669	0.0631077	0.0631077	Dys-HC
MMP23B	Whole sample	2.77433	3.09483	19.1943	0.000318581	0.0169125	0.0169125	Dys-HC
CDK11B	Whole sample	−0.966703879197911	3.99455	5.98003	0.0243401	0.175048	0.175048	Dys-HC
SLC35E2B	Whole sample	−0.666933384372781	3.63709	2.41827	0.136363	0.434723	0.434723	Dys-HC
CDK11A	Whole sample	−0.86547318122637	3.45912	4.55204	0.0460812	0.244041	0.244041	Dys-HC
SLC35E2A	Whole sample	0.296533	4.03718	0.902693	0.353945	0.675729	0.675729	Dys-HC
NADK	Whole sample	0.394805	4.19058	1.64006	0.215671	0.540235	0.540235	Dys-HC
GNB1	Whole sample	0.573581	6.2269	6.18447	0.0223103	0.166894	0.166894	Dys-HC
CALML6	Whole sample	−1.03412886726033	5.08602	3.52799	0.0757145	0.322956	0.322956	Dys-HC
TMEM52	Whole sample	−1.08307854665955	7.70556	15.8209	0.000801291	0.0291569	0.0291569	Dys-HC
FAAP20	Whole sample	0.272262	5.53993	1.29651	0.268951	0.597178	0.597178	Dys-HC
SKI	Whole sample	−0.309088185953782	4.36742	0.67385	0.421854	0.730187	0.730187	Dys-HC
RER1	Whole sample	0.29615	6.01402	1.35424	0.258889	0.585738	0.585738	Dys-HC
PEX10	Whole sample	−0.159858452683344	4.16501	0.311939	0.904275	0.979892	0.979892	Dys-HC
PANK4	Whole sample	−0.630530627727885	4.01078	2.07817	0.165636	0.476857	0.476857	Dys-HC
TNFRSF14	Whole sample	0.826052	4.33469	5.841	0.0258397	0.180497	0.180497	Dys-HC
MEGF6	Whole sample	−0.27824916068084	3.2267	0.479776	0.496871	0.78214	0.78214	Dys-HC
TPRG1L	Whole sample	−0.554510993062739	5.34724	4.40776	0.049312	0.253443	0.253443	Dys-HC
WRAP73	Whole sample	0.0928817	3.35947	0.0650527	0.801411	0.940374	0.940374	Dys-HC
LRRC47	Whole sample	−0.192796657444284	5.92752	0.721289	0.406255	0.719711	0.719711	Dys-HC
CEP104	Whole sample	−0.084897972745177	3.24957	0.0568063	0.814159	0.945434	0.945434	Dys-HC
C1orf174	Whole sample	0.407777	3.39108	1.5054	0.256249	0.582641	0.582641	Dys-HC
KCNAB2	Whole sample	1.79766	2.85352	7.96722	0.0108456	0.114082	0.114082	Dys-HC
ICMT	Whole sample	1.27353	6.05579	19.762	0.000275168	0.0161701	0.0161701	Dys-HC
GPR153	Whole sample	2.04092	3.25508	13.1017	0.00181582	0.0457885	0.0457885	Dys-HC
ACOT7	Whole sample	0.792932	3.26048	3.0522	0.09671	0.363397	0.363397	Dys-HC
TNFRSF25	Whole sample	0.190483	3.12653	0.209643	0.65222	0.870523	0.870523	Dys-HC
NOL9	Whole sample	−0.173080980650138	4.20433	0.471711	0.500466	0.785324	0.785324	Dys-HC
ZBTB48	Whole sample	0.393349	3.21643	0.758699	0.394567	0.71168	0.71168	Dys-HC
KLHL21	Whole sample	−1.25193177814474	5.83182	22.4878	0.000140393	0.0110991	0.0110991	Dys-HC
PHF13	Whole sample	−0.117111981490501	2.8599	0.106192	0.899086	0.978589	0.978589	Dys-HC
THAP3	Whole sample	−0.477415116550005	4.68889	0.595445	0.449776	0.74943	0.74943	Dys-HC
DNAJC11	Whole sample	−0.721842855007749	4.93812	4.83175	0.0404829	0.226857	0.226857	Dys-HC
CAMTA1	Whole sample	0.51058	7.08861	3.26473	0.0865865	0.345372	0.345372	Dys-HC
VAMP3	Whole sample	0.0759554	6.0398	0.120316	0.748498	0.921044	0.921044	Dys-HC
PER3	Whole sample	0.0227169	5.18236	0.00410034	0.94961	0.990734	0.990734	Dys-HC
PARK7	Whole sample	−0.0923804365063575	8.78163	0.133385	0.718966	0.906031	0.906031	Dys-HC
ERRFI1	Whole sample	1.57379	4.72552	7.81509	0.011506	0.118611	0.118611	Dys-HC
RERE	Whole sample	−0.57961452249563	6.28697	7.01244	0.0158312	0.139064	0.139064	Dys-HC
ENO1	Whole sample	0.833195	6.94453	11.0911	0.00350224	0.0617754	0.0617754	Dys-HC
SLC2A5	Whole sample	1.42774	5.56569	16.4402	0.000671695	0.026719	0.026719	Dys-HC
GPR157	Whole sample	−1.79018405479157	4.2095	29.878	2.79945e-05	0.00483836	0.00483836	Dys-HC
H6PD	Whole sample	−0.350997555622386	5.09363	2.51108	0.129488	0.423411	0.423411	Dys-HC
SPSB1	Whole sample	0.451172	3.21531	1.19685	0.287576	0.614143	0.614143	Dys-HC
SLC25A33	Whole sample	−0.135203040787586	3.54244	0.0617461	0.806413	0.942553	0.942553	Dys-HC
TMEM201	Whole sample	−0.662281523535789	3.77616	4.57753	0.045536	0.242439	0.242439	Dys-HC
PIK3CD	Whole sample	1.06063	2.34913	3.79439	0.0662943	0.300874	0.300874	Dys-HC
CLSTN1	Whole sample	0.067696	5.38889	0.0477662	0.829318	0.952775	0.952775	Dys-HC
CTNNBIP1	Whole sample	−0.2327502315292	4.74314	0.501973	0.487204	0.775177	0.775177	Dys-HC
LZIC	Whole sample	0.284074	5.21188	1.18835	0.289242	0.615508	0.615508	Dys-HC
NMNAT1	Whole sample	−0.450681416280267	4.05231	2.31018	0.144932	0.447664	0.447664	Dys-HC
RBP7	Whole sample	2.0444	5.14642	18.2312	0.000410717	0.0193707	0.0193707	Dys-HC
UBE4B	Whole sample	−0.145072543624665	4.23528	0.376429	0.546768	0.817144	0.817144	Dys-HC
KIF1B	Whole sample	−0.186595453029359	7.69801	0.351506	0.560226	0.825798	0.825798	Dys-HC
PGD	Whole sample	0.413876	4.48001	1.39187	0.252595	0.578164	0.578164	Dys-HC
DFFA	Whole sample	−0.0385605187586018	4.3397	0.0249819	0.876073	0.97317	0.97317	Dys-HC
PEX14	Whole sample	−0.73039890304381	3.23668	4.19011	0.0546899	0.26745	0.26745	Dys-HC
CASZ1	Whole sample	0.0286723	4.55764	0.0106639	0.91883	0.985014	0.985014	Dys-HC
C1orf127	Whole sample	−1.76086599945658	2.58465	12.8748	0.00195087	0.0468843	0.0468843	Dys-HC
TARDBP	Whole sample	−0.273096973820552	5.32278	1.44044	0.244763	0.571912	0.571912	Dys-HC
AL109811.2	Whole sample	−1.07133520780804	2.73005	7.53772	0.0128294	0.124873	0.124873	Dys-HC
SRM	Whole sample	0.125673	6.60117	0.289695	0.596641	0.844365	0.844365	Dys-HC
EXOSC10	Whole sample	−0.129280731570926	4.5872	0.276422	0.605115	0.847142	0.847142	Dys-HC
MTOR	Whole sample	−0.139578243254251	4.24251	0.27612	0.605311	0.847142	0.847142	Dys-HC
UBIAD1	Whole sample	−0.381882679037164	3.92457	2.2445	0.150458	0.455979	0.455979	Dys-HC
FBXO44	Whole sample	−0.614908223377301	2.57319	1.80668	0.194677	0.512653	0.512653	Dys-HC
FBXO6	Whole sample	0.0133585	3.33568	0.00187181	0.96594	0.993807	0.993807	Dys-HC
MAD2L2	Whole sample	0.144735	5.08033	0.30535	0.586966	0.838555	0.838555	Dys-HC
AGTRAP	Whole sample	0.615179	4.82024	4.14799	0.0558067	0.270788	0.270788	Dys-HC
C1orf167	Whole sample	1.02743	4.95178	5.65966	0.0279554	0.189397	0.189397	Dys-HC
MTHFR	Whole sample	−0.174124113341769	4.03465	0.394501	0.951582	0.991272	0.991272	Dys-HC
CLCN6	Whole sample	−0.481070671075673	2.87989	2.08823	0.164667	0.476041	0.476041	Dys-HC
KIAA2013	Whole sample	−0.350855940700764	5.06661	2.02314	0.171067	0.484748	0.484748	Dys-HC
PLOD1	Whole sample	−0.557593660079594	5.66798	2.2595	0.149174	0.454731	0.454731	Dys-HC
MFN2	Whole sample	−0.487757343952132	6.62177	2.90202	0.104706	0.378883	0.378883	Dys-HC
MIIP	Whole sample	−0.561015307764283	4.19176	4.8452	0.040234	0.226154	0.226154	Dys-HC
TNFRSF1B	Whole sample	0.285944	3.98525	0.79201	0.38458	0.703519	0.703519	Dys-HC
VPS13D	Whole sample	−0.248589825652797	4.75699	0.845938	0.36919	0.689619	0.689619	Dys-HC
DHRS3	Whole sample	−0.178086395072916	5.87453	0.451905	0.509493	0.792286	0.792286	Dys-HC
LRRC38	Whole sample	−1.01956960262575	4.67063	6.36788	0.0206508	0.16083	0.16083	Dys-HC
PDPN	Whole sample	0.401552	4.21888	1.81333	0.193893	0.511696	0.511696	Dys-HC
PRDM2	Whole sample	−0.0813950593787695	5.35998	0.0673811	0.79797	0.939388	0.939388	Dys-HC
TMEM51	Whole sample	0.942986	2.53917	4.0278	0.0591411	0.279855	0.279855	Dys-HC
EFHD2	Whole sample	0.898003	4.41482	6.16543	0.022491	0.167481	0.167481	Dys-HC
CASP9	Whole sample	0.514767	3.23929	2.05391	0.168003	0.480153	0.480153	Dys-HC
DNAJC16	Whole sample	−0.0460677298629795	3.3855	0.0248624	0.91041	0.981613	0.981613	Dys-HC
AGMAT	Whole sample	−1.08125037171009	5.09046	15.1379	0.000977372	0.0331492	0.0331492	Dys-HC
DDI2	Whole sample	−0.386870101442814	5.20252	1.59337	0.222061	0.548008	0.548008	Dys-HC
PLEKHM2	Whole sample	−0.357616086053326	5.71585	1.25217	0.277032	0.605021	0.605021	Dys-HC
SLC25A34	Whole sample	−1.03867435823786	4.84414	9.0968	0.00708186	0.0920977	0.0920977	Dys-HC
FBLIM1	Whole sample	1.27993	3.16792	6.81744	0.0171406	0.145002	0.145002	Dys-HC
AL450998.2	Whole sample	−0.518245214213958	2.77729	1.99272	0.174162	0.488107	0.488107	Dys-HC
SPEN	Whole sample	−0.202781487247515	4.811	0.329175	0.572849	0.83222	0.83222	Dys-HC
ZBTB17	Whole sample	−0.211876661578223	3.58823	0.422807	0.575271	0.833112	0.833112	Dys-HC
HSPB7	Whole sample	−0.826289373362372	8.9243	7.29302	0.0141399	0.130644	0.130644	Dys-HC
EPHA2	Whole sample	0.645885	2.42407	1.63936	0.215765	0.540323	0.540323	Dys-HC
FBXO42	Whole sample	−0.385464905356538	3.63265	1.89661	0.184406	0.500873	0.500873	Dys-HC
SZRD1	Whole sample	−0.279677611213748	5.97918	0.91185	0.35157	0.673906	0.673906	Dys-HC
NECAP2	Whole sample	0.0787759	4.18154	0.0835989	0.775597	0.931156	0.931156	Dys-HC
NBPF1	Whole sample	1.20978	3.39202	7.21496	0.0145891	0.133002	0.133002	Dys-HC
CROCC	Whole sample	−0.167659491596256	3.11653	0.149557	0.70324	0.897707	0.897707	Dys-HC
BX284668.5	Whole sample	0.917151	5.34414	3.3899	0.0812051	0.33472	0.33472	Dys-HC
MFAP2	Whole sample	1.58077	3.76621	11.9045	0.00266913	0.0541625	0.0541625	Dys-HC
ATP13A2	Whole sample	−0.189736478501281	3.22984	0.200476	0.659381	0.873715	0.873715	Dys-HC
SDHB	Whole sample	0.123325	7.75729	0.202845	0.657512	0.872632	0.872632	Dys-HC
PADI2	Whole sample	0.67279	7.56386	1.78163	0.197664	0.517174	0.517174	Dys-HC
RCC2	Whole sample	0.794562	3.47055	5.71184	0.0273271	0.18652	0.18652	Dys-HC
ARHGEF10L	Whole sample	−0.403492252995188	4.95687	2.8662	0.106728	0.382155	0.382155	Dys-HC
PAX7	Whole sample	0.860822	3.68717	5.97713	0.0243704	0.17505	0.17505	Dys-HC
ALDH4A1	Whole sample	0.0546167	4.71276	0.0188181	0.892327	0.977997	0.977997	Dys-HC
UBR4	Whole sample	−0.378484092283771	3.94642	1.05261	0.317743	0.644299	0.644299	Dys-HC
EMC1	Whole sample	0.096394	4.1927	0.122898	0.899753	0.978862	0.978862	Dys-HC
MRTO4	Whole sample	0.245682	4.0216	0.789956	0.385185	0.703941	0.703941	Dys-HC
AKR7A2	Whole sample	−0.116186363043022	5.87349	0.256414	0.618397	0.853715	0.853715	Dys-HC
SLC66A1	Whole sample	−0.132714461231076	2.82851	0.122229	0.73046	0.911541	0.911541	Dys-HC
CAPZB	Whole sample	0.191369	7.20731	0.574685	0.457668	0.755152	0.755152	Dys-HC
MICOS10	Whole sample	0.530402	8.57396	2.72788	0.114977	0.396699	0.396699	Dys-HC
NBL1	Whole sample	0.0103779	5.90208	0.000824196	0.977395	0.995989	0.995989	Dys-HC
TMCO4	Whole sample	0.886515	2.18452	3.46047	0.0783431	0.329221	0.329221	Dys-HC
OTUD3	Whole sample	−0.265973662740808	2.34824	0.414589	0.527316	0.803366	0.803366	Dys-HC
PLA2G2A	Whole sample	3.92003	6.4312	53.146	6.32377e-07	0.000789447	0.000789447	Dys-HC
CAMK2N1	Whole sample	0.146245	4.32252	0.208613	0.653015	0.870777	0.870777	Dys-HC
MUL1	Whole sample	−0.338281289904289	4.83174	1.39788	0.251608	0.577566	0.577566	Dys-HC
PINK1	Whole sample	−0.324443572018982	7.90495	0.460896	0.50536	0.7895	0.7895	Dys-HC
DDOST	Whole sample	0.159629	4.62799	0.304128	0.587709	0.838555	0.838555	Dys-HC
HP1BP3	Whole sample	−0.316357572536347	6.33031	1.08111	0.311451	0.639129	0.639129	Dys-HC
EIF4G3	Whole sample	0.00133222	5.33743	1.4644e-05	0.996986	0.998986	0.998986	Dys-HC
ECE1	Whole sample	−0.0387785548997871	4.68373	0.0147527	0.904597	0.97995	0.97995	Dys-HC
USP48	Whole sample	−0.283377917269054	4.48378	0.813705	0.378277	0.697936	0.697936	Dys-HC
HSPG2	Whole sample	0.264673	7.4181	0.731369	0.403054	0.717516	0.717516	Dys-HC
LINC00339	Whole sample	0.451549	3.31978	1.49863	0.235787	0.56352	0.56352	Dys-HC
CDC42	Whole sample	0.411137	7.1528	3.16115	0.0913567	0.354073	0.354073	Dys-HC
ZBTB40	Whole sample	−0.37277144969196	2.96645	1.42222	0.247663	0.575264	0.575264	Dys-HC
C1QA	Whole sample	1.30396	7.1561	11.8947	0.00267782	0.0541925	0.0541925	Dys-HC
C1QC	Whole sample	1.46121	5.71045	14.0631	0.00134818	0.0400409	0.0400409	Dys-HC
C1QB	Whole sample	1.42063	5.99473	12.9102	0.00192911	0.0468843	0.0468843	Dys-HC
EPHB2	Whole sample	0.953133	2.38757	3.45711	0.0784766	0.329376	0.329376	Dys-HC
KDM1A	Whole sample	−0.0834922334440739	5.12816	0.166239	0.688016	0.890691	0.890691	Dys-HC
LUZP1	Whole sample	0.11018	3.58315	0.0717374	0.791699	0.937497	0.937497	Dys-HC
HNRNPR	Whole sample	0.481801	5.66609	2.47667	0.131987	0.427345	0.427345	Dys-HC
ZNF436	Whole sample	0.251844	3.31793	0.472709	0.500019	0.785205	0.785205	Dys-HC
ZNF436-AS1	Whole sample	0.79015	3.20094	4.27107	0.0526144	0.262332	0.262332	Dys-HC
TCEA3	Whole sample	−0.893997331595426	9.04962	10.139	0.00486663	0.0743186	0.0743186	Dys-HC
ASAP3	Whole sample	0.254717	3.76382	0.718018	0.407302	0.720051	0.720051	Dys-HC
ID3	Whole sample	0.392991	6.55789	1.22532	0.282085	0.607958	0.607958	Dys-HC
ELOA	Whole sample	−0.17681955811139	4.67377	0.29959	0.590487	0.840417	0.840417	Dys-HC
PITHD1	Whole sample	0.147122	5.15065	0.442471	0.513895	0.794485	0.794485	Dys-HC
LYPLA2	Whole sample	−0.33264731207598	4.36997	1.75525	0.200872	0.522333	0.522333	Dys-HC
GALE	Whole sample	0.522925	2.6756	1.15091	0.296745	0.622201	0.622201	Dys-HC
HMGCL	Whole sample	−0.377702899471747	5.418	1.05465	0.317286	0.644127	0.644127	Dys-HC
FUCA1	Whole sample	0.49836	4.64452	3.68611	0.0699491	0.310006	0.310006	Dys-HC
PNRC2	Whole sample	0.16536	5.77349	0.262715	0.614145	0.852035	0.852035	Dys-HC
SRSF10	Whole sample	0.267872	5.5196	0.77152	0.390678	0.708208	0.708208	Dys-HC
MYOM3	Whole sample	0.88138	6.93062	5.22179	0.0339236	0.208435	0.208435	Dys-HC
NIPAL3	Whole sample	−0.128873962717456	2.57022	0.121672	0.731049	0.911768	0.911768	Dys-HC
RCAN3	Whole sample	0.842643	2.40302	3.01418	0.0986645	0.367285	0.367285	Dys-HC
SRRM1	Whole sample	−0.0593056700281829	5.98214	0.0190643	0.89163	0.977997	0.977997	Dys-HC
CLIC4	Whole sample	0.922238	6.26002	8.02734	0.0105965	0.112944	0.112944	Dys-HC
SYF2	Whole sample	−0.314166190918267	6.41237	0.811051	0.37904	0.698285	0.698285	Dys-HC
RSRP1	Whole sample	0.506246	4.63885	2.45035	0.133938	0.430764	0.430764	Dys-HC
TMEM50A	Whole sample	0.89921	6.13131	6.24639	0.0217338	0.165162	0.165162	Dys-HC
MACO1	Whole sample	−0.27200347646814	4.61076	0.747242	0.398092	0.714381	0.714381	Dys-HC
LDLRAP1	Whole sample	−0.211988933510777	3.35896	0.612396	0.443495	0.747247	0.747247	Dys-HC
MAN1C1	Whole sample	0.907259	4.00745	7.13787	0.0150485	0.135303	0.135303	Dys-HC
SELENON	Whole sample	0.222771	4.94565	0.345174	0.563749	0.827206	0.827206	Dys-HC
MTFR1L	Whole sample	−0.513598239882294	6.41504	4.15526	0.0556122	0.270528	0.270528	Dys-HC
PAQR7	Whole sample	1.48195	2.3051	9.16713	0.00690124	0.0910057	0.0910057	Dys-HC
STMN1	Whole sample	1.49713	5.76703	14.129	0.00132142	0.0396868	0.0396868	Dys-HC
PAFAH2	Whole sample	0.813104	2.92246	4.21778	0.0539702	0.265835	0.265835	Dys-HC
EXTL1	Whole sample	1.61038	4.05328	10.2747	0.00464018	0.0726367	0.0726367	Dys-HC
TRIM63	Whole sample	−0.757143741391422	7.26279	4.39454	0.0496208	0.254093	0.254093	Dys-HC
PDIK1L	Whole sample	−0.754239665603969	2.94522	2.8346	0.108549	0.385286	0.385286	Dys-HC
FAM110D	Whole sample	0.431981	2.81122	0.707318	0.410755	0.722091	0.722091	Dys-HC
ZNF593	Whole sample	0.13457	5.87754	0.149969	0.702852	0.897707	0.897707	Dys-HC
CNKSR1	Whole sample	−1.25733404120018	4.51525	11.418	0.00313689	0.0587633	0.0587633	Dys-HC
CEP85	Whole sample	−1.06695942139104	5.0724	16.9416	0.000583712	0.024297	0.024297	Dys-HC
SH3BGRL3	Whole sample	0.698581	7.17939	6.10974	0.0230292	0.169276	0.169276	Dys-HC
UBXN11	Whole sample	−0.284360636797487	2.48074	0.640341	0.433441	0.739724	0.739724	Dys-HC
CD52	Whole sample	1.79935	5.05292	17.6967	0.000474364	0.021037	0.021037	Dys-HC
DHDDS	Whole sample	−0.0518508058288952	3.13173	0.019015	0.891769	0.977997	0.977997	Dys-HC
HMGN2	Whole sample	0.103523	7.68258	0.159121	0.694398	0.894249	0.894249	Dys-HC
ARID1A	Whole sample	−0.265864819009955	4.6314	0.920809	0.349269	0.671877	0.671877	Dys-HC
PIGV	Whole sample	−0.00353796900691376	2.56954	4.27078e-05	0.994854	0.998926	0.998926	Dys-HC
ZDHHC18	Whole sample	−0.341971174903437	2.54729	0.561909	0.462638	0.758376	0.758376	Dys-HC
GPN2	Whole sample	−0.0682815123303213	3.36683	0.0505194	0.824552	0.950845	0.950845	Dys-HC
GPATCH3	Whole sample	−0.857153718503805	3.00359	8.68651	0.00824711	0.0982945	0.0982945	Dys-HC
NUDC	Whole sample	−0.322181207449826	6.44188	1.31602	0.265495	0.593287	0.593287	Dys-HC
SLC9A1	Whole sample	−0.225356942783614	2.68579	0.293023	0.594556	0.843151	0.843151	Dys-HC
WDTC1	Whole sample	−0.968338191402666	4.45569	9.02758	0.00726484	0.0934816	0.0934816	Dys-HC
TMEM222	Whole sample	−0.264935373983976	4.79338	1.01066	0.327329	0.654598	0.654598	Dys-HC
MAP3K6	Whole sample	−0.104062279752224	3.82865	0.0584948	0.811472	0.944626	0.944626	Dys-HC
WASF2	Whole sample	0.149647	6.41069	0.319542	0.578472	0.835209	0.835209	Dys-HC
AHDC1	Whole sample	0.0273049	4.91974	0.0123124	0.912806	0.981623	0.981623	Dys-HC
FGR	Whole sample	1.5934	2.4494	6.70515	0.0179497	0.149432	0.149432	Dys-HC
IFI6	Whole sample	1.55352	5.44004	18.9003	0.000344016	0.0175926	0.0175926	Dys-HC
FAM76A	Whole sample	−0.155448776617232	4.40068	0.263111	0.61388	0.852035	0.852035	Dys-HC
STX12	Whole sample	0.202118	4.1661	0.6223	0.439889	0.74474	0.74474	Dys-HC
PPP1R8	Whole sample	−0.214776998188448	3.6649	0.501772	0.48729	0.775177	0.775177	Dys-HC
THEMIS2	Whole sample	1.37426	3.04656	7.54067	0.0128144	0.124838	0.124838	Dys-HC
RPA2	Whole sample	0.220919	5.30611	1.00415	0.328851	0.655908	0.655908	Dys-HC
XKR8	Whole sample	−0.109298338920047	2.72796	0.0673729	0.797982	0.939388	0.939388	Dys-HC
EYA3	Whole sample	−0.364720058418264	2.92729	0.895322	0.355873	0.677409	0.677409	Dys-HC
PTAFR	Whole sample	0.749805	2.32338	2.52313	0.128626	0.421931	0.421931	Dys-HC
DNAJC8	Whole sample	−0.06081285186244	6.03874	0.0644387	0.802329	0.940395	0.940395	Dys-HC
ATP5IF1	Whole sample	−0.15706281179831	8.98498	0.384599	0.542491	0.81443	0.81443	Dys-HC
AL353622.1	Whole sample	0.180531	2.60034	0.243697	0.627185	0.859225	0.859225	Dys-HC
MED18	Whole sample	−0.843820362324749	2.22785	4.12643	0.0563886	0.272137	0.272137	Dys-HC
PHACTR4	Whole sample	−0.195332133614136	4.12375	0.284825	0.599721	0.845022	0.845022	Dys-HC
RCC1	Whole sample	0.260075	2.43063	0.404308	0.583281	0.838085	0.838085	Dys-HC
SNHG3	Whole sample	0.806752	4.19859	10.004	0.00510436	0.0759406	0.0759406	Dys-HC
TRNAU1AP	Whole sample	0.493463	4.00004	3.18366	0.0902943	0.352234	0.352234	Dys-HC
SNHG12	Whole sample	−0.122558547451316	3.78502	0.143354	0.70915	0.899971	0.899971	Dys-HC
TAF12	Whole sample	0.581431	4.39032	3.75576	0.0675722	0.303702	0.303702	Dys-HC
GMEB1	Whole sample	−0.19011752061349	2.66401	0.238912	0.630566	0.860567	0.860567	Dys-HC
YTHDF2	Whole sample	0.000350848	5.42269	1.54473e-06	0.999021	0.999982	0.999982	Dys-HC
EPB41	Whole sample	−0.245247365716564	4.02803	0.415781	0.52673	0.802958	0.802958	Dys-HC
SRSF4	Whole sample	−0.615342869677487	5.30787	4.58379	0.0454032	0.242084	0.242084	Dys-HC
MECR	Whole sample	0.329582	4.89264	1.30807	0.266895	0.59491	0.59491	Dys-HC
PTPRU	Whole sample	−0.271680811949295	2.76694	0.386957	0.541268	0.81443	0.81443	Dys-HC
LAPTM5	Whole sample	1.54196	5.48049	17.8192	0.00045886	0.0209229	0.0209229	Dys-HC
SDC3	Whole sample	0.470143	3.78424	1.11798	0.303561	0.629818	0.629818	Dys-HC
PUM1	Whole sample	0.0233256	5.30449	0.00807274	0.929344	0.987867	0.987867	Dys-HC
SNRNP40	Whole sample	0.327262	4.21226	1.44494	0.244053	0.571455	0.571455	Dys-HC
ZCCHC17	Whole sample	0.165204	4.79853	0.455491	0.618373	0.853715	0.853715	Dys-HC
FABP3	Whole sample	−0.274705918002193	9.75786	0.28676	0.598493	0.844449	0.844449	Dys-HC
SERINC2	Whole sample	−0.542350129407124	4.89155	4.04718	0.058588	0.278226	0.278226	Dys-HC
TINAGL1	Whole sample	−0.151976668542263	5.36614	0.238131	0.631122	0.860809	0.860809	Dys-HC
PEF1	Whole sample	0.18641	4.64494	0.421826	0.523772	0.801716	0.801716	Dys-HC
COL16A1	Whole sample	0.946734	4.46455	7.3266	0.0139515	0.12983	0.12983	Dys-HC
PTP4A2	Whole sample	−0.316924523235642	7.18351	1.82787	0.192194	0.509658	0.509658	Dys-HC
KHDRBS1	Whole sample	0.127386	5.72185	0.184294	0.672519	0.882952	0.882952	Dys-HC
TMEM39B	Whole sample	0.0362994	2.89177	0.00761992	0.931349	0.988104	0.988104	Dys-HC
KPNA6	Whole sample	−0.407939646362859	5.18222	2.50248	0.130107	0.423916	0.423916	Dys-HC
TXLNA	Whole sample	−0.212587657369627	4.44005	0.606205	0.445772	0.748541	0.748541	Dys-HC
CCDC28B	Whole sample	−0.169949651431061	7.02741	0.345842	0.563375	0.826893	0.826893	Dys-HC
TMEM234	Whole sample	0.136843	2.0848	0.0679713	0.797108	0.939388	0.939388	Dys-HC
EIF3I	Whole sample	0.0606478	6.97039	0.0706575	0.793234	0.938203	0.938203	Dys-HC
HDAC1	Whole sample	0.234796	3.73979	0.527947	0.476294	0.768604	0.768604	Dys-HC
MARCKSL1	Whole sample	0.360829	4.42557	0.992208	0.331673	0.6583	0.6583	Dys-HC
BSDC1	Whole sample	−0.0540022578562437	4.07247	0.0264691	0.872471	0.971879	0.971879	Dys-HC
ZBTB8A	Whole sample	0.129422	2.71585	0.0969336	0.758918	0.925869	0.925869	Dys-HC
ZBTB8OS	Whole sample	0.484149	5.5583	3.34719	0.0829959	0.337754	0.337754	Dys-HC
RBBP4	Whole sample	0.336238	5.5467	1.8302	0.191923	0.509307	0.509307	Dys-HC
SYNC	Whole sample	0.22596	6.61875	0.692606	0.415578	0.726073	0.726073	Dys-HC
KIAA1522	Whole sample	0.125484	2.39444	0.0834181	0.775833	0.931156	0.931156	Dys-HC
YARS	Whole sample	0.0678043	4.27834	0.0706506	0.899348	0.978605	0.978605	Dys-HC
S100PBP	Whole sample	0.39305	3.29525	0.906076	0.353065	0.675251	0.675251	Dys-HC
FNDC5	Whole sample	−0.754974692005868	6.8855	6.93407	0.0163434	0.141669	0.141669	Dys-HC
TMEM54	Whole sample	0.423949	3.59779	1.15959	0.294982	0.62087	0.62087	Dys-HC
RNF19B	Whole sample	0.124789	3.14049	0.129201	0.723211	0.90824	0.90824	Dys-HC
AK2	Whole sample	−0.280473917278641	6.4687	1.39359	0.252312	0.577877	0.577877	Dys-HC
ZNF362	Whole sample	−0.29191514360746	3.84845	1.19291	0.288347	0.614317	0.614317	Dys-HC
PHC2	Whole sample	−0.210110532976729	5.46622	0.471089	0.500746	0.785538	0.785538	Dys-HC
SMIM12	Whole sample	0.107543	5.21842	0.151822	0.701117	0.896715	0.896715	Dys-HC
GJA4	Whole sample	−0.543784597524395	4.53226	2.09259	0.164248	0.475218	0.475218	Dys-HC
TMEM35B	Whole sample	0.897141	4.42844	8.50511	0.0088295	0.102242	0.102242	Dys-HC
ZMYM6	Whole sample	0.137799	3.15159	0.16079	0.876553	0.97317	0.97317	Dys-HC
SFPQ	Whole sample	−0.0847212118667393	6.10196	0.113596	0.739767	0.916325	0.916325	Dys-HC
ZMYM4	Whole sample	−0.330956336639385	4.707	0.634709	0.435438	0.741405	0.741405	Dys-HC
KIAA0319L	Whole sample	−0.120075357010006	4.84367	0.221609	0.643155	0.866495	0.866495	Dys-HC
NCDN	Whole sample	0.0305331	3.08199	0.00439876	0.947811	0.990722	0.990722	Dys-HC
PSMB2	Whole sample	0.331743	6.27485	1.98927	0.174517	0.488355	0.488355	Dys-HC
C1orf216	Whole sample	−0.127401179494233	3.06145	0.103663	0.750979	0.921431	0.921431	Dys-HC
AGO4	Whole sample	−0.251453203980851	3.67486	0.77902	0.388429	0.706931	0.706931	Dys-HC
AGO1	Whole sample	0.388155	3.72197	1.61815	0.21864	0.543194	0.543194	Dys-HC
AGO3	Whole sample	−0.560003786038301	3.67893	2.01847	0.171538	0.484957	0.484957	Dys-HC
ADPRHL2	Whole sample	−0.293894591973028	4.23716	0.977614	0.335166	0.661245	0.661245	Dys-HC
COL8A2	Whole sample	0.609916	2.4626	1.59898	0.221281	0.547464	0.547464	Dys-HC
TRAPPC3	Whole sample	0.550932	5.36934	6.05234	0.0235992	0.171629	0.171629	Dys-HC
MAP7D1	Whole sample	−0.151045741706345	7.28812	0.240222	0.629636	0.860106	0.860106	Dys-HC
THRAP3	Whole sample	−0.0908417572073929	6.091	0.157791	0.695609	0.894249	0.894249	Dys-HC
EVA1B	Whole sample	0.424553	4.98357	1.92129	0.181706	0.497671	0.497671	Dys-HC
STK40	Whole sample	−0.677618482419535	5.41985	5.69527	0.0275249	0.187404	0.187404	Dys-HC
LSM10	Whole sample	0.0686015	6.94172	0.038019	0.847467	0.96034	0.96034	Dys-HC
MRPS15	Whole sample	−0.47166601171712	7.60872	3.60234	0.0729375	0.317556	0.317556	Dys-HC
MEAF6	Whole sample	0.0832442	4.83261	0.083837	0.775287	0.931156	0.931156	Dys-HC
SNIP1	Whole sample	−0.455365134998571	3.17271	1.69366	0.208619	0.531907	0.531907	Dys-HC
DNALI1	Whole sample	0.927115	2.55071	4.19446	0.0545761	0.267267	0.267267	Dys-HC
GNL2	Whole sample	0.0312158	4.49832	0.0122731	0.912945	0.981623	0.981623	Dys-HC
C1orf109	Whole sample	−0.14125815550818	2.95917	0.122922	0.729729	0.911286	0.911286	Dys-HC
YRDC	Whole sample	−0.133012065189471	2.45128	0.0848939	0.773917	0.930836	0.930836	Dys-HC
C1orf122	Whole sample	0.475078	6.827	2.17304	0.156762	0.466212	0.466212	Dys-HC
MTF1	Whole sample	−0.510396734483584	2.94581	2.22251	0.152364	0.458721	0.458721	Dys-HC
INPP5B	Whole sample	−0.340076764610225	2.31391	0.674965	0.42903	0.735968	0.735968	Dys-HC
SF3A3	Whole sample	0.172581	4.91662	0.352698	0.559568	0.825049	0.825049	Dys-HC
FHL3	Whole sample	−1.84429466000381	9.5162	29.3093	3.13965e-05	0.00507759	0.00507759	Dys-HC
UTP11	Whole sample	−0.735017601293864	7.18919	9.06877	0.00715532	0.0925057	0.0925057	Dys-HC
RRAGC	Whole sample	0.212226	4.2418	0.546063	0.468927	0.761834	0.761834	Dys-HC
AL139260.1	Whole sample	1.49662	2.52403	10.3631	0.00449895	0.071859	0.071859	Dys-HC
MYCBP	Whole sample	0.47112	4.32061	2.18855	0.155367	0.463532	0.463532	Dys-HC
AKIRIN1	Whole sample	0.0593036	4.2586	0.0497357	0.825895	0.951132	0.951132	Dys-HC
NDUFS5	Whole sample	0.337097	9.92526	1.11396	0.304408	0.630564	0.630564	Dys-HC
MACF1	Whole sample	0.637953	6.3751	3.96033	0.0611131	0.285168	0.285168	Dys-HC
PABPC4	Whole sample	−0.980800310292033	8.65874	7.59905	0.0125226	0.123505	0.123505	Dys-HC
HEYL	Whole sample	0.556258	3.31579	1.69782	0.208084	0.531083	0.531083	Dys-HC
PPIE	Whole sample	0.194856	5.09888	0.526264	0.476988	0.768754	0.768754	Dys-HC
TRIT1	Whole sample	0.133593	2.53017	0.114809	0.738436	0.915877	0.915877	Dys-HC
CAP1	Whole sample	0.390686	5.73853	1.5899	0.222546	0.548477	0.548477	Dys-HC
PPT1	Whole sample	0.681011	4.92212	6.55255	0.0191192	0.154599	0.154599	Dys-HC
RLF	Whole sample	−0.0908143487330676	3.38	0.042941	0.838033	0.956652	0.956652	Dys-HC
AL050341.2	Whole sample	0.179248	3.06	0.277735	0.604265	0.846973	0.846973	Dys-HC
ZMPSTE24	Whole sample	0.198341	4.31344	0.53273	0.54928	0.818554	0.818554	Dys-HC
SMAP2	Whole sample	1.02661	4.07699	5.52454	0.0296595	0.195191	0.195191	Dys-HC
ZNF684	Whole sample	0.152297	2.25145	0.0672035	0.79823	0.939388	0.939388	Dys-HC
NFYC	Whole sample	−0.00512731052496057	5.14561	0.000439475	0.983492	0.997892	0.997892	Dys-HC
KCNQ4	Whole sample	1.14725	2.49601	4.84941	0.0401564	0.225916	0.225916	Dys-HC
CITED4	Whole sample	−1.1426497057115	5.32874	8.40312	0.00917706	0.104288	0.104288	Dys-HC
CTPS1	Whole sample	0.541268	2.72648	2.2675	0.148494	0.453781	0.453781	Dys-HC
SCMH1	Whole sample	−0.936630262426785	4.27067	10.314	0.00457674	0.0721934	0.0721934	Dys-HC
FOXJ3	Whole sample	−0.616565612066688	4.6455	5.30253	0.032722	0.204657	0.204657	Dys-HC
PPCS	Whole sample	0.268102	5.89006	1.2592	0.27573	0.604253	0.604253	Dys-HC
PPIH	Whole sample	0.976646	3.77694	7.30165	0.0140912	0.130644	0.130644	Dys-HC
YBX1	Whole sample	−0.379275759252539	10.5225	0.805121	0.380753	0.70004	0.70004	Dys-HC
P3H1	Whole sample	1.24717	3.74263	7.23889	0.0144497	0.132407	0.132407	Dys-HC
C1orf50	Whole sample	−0.241763199178103	4.36628	0.777246	0.388959	0.707193	0.707193	Dys-HC
SVBP	Whole sample	0.345286	5.36186	1.3727	0.255776	0.582233	0.582233	Dys-HC
ZNF691	Whole sample	−0.174199310440356	2.31569	0.175393	0.680041	0.886621	0.886621	Dys-HC
EBNA1BP2	Whole sample	0.139932	4.68732	0.26597	0.611974	0.851555	0.851555	Dys-HC
TIE1	Whole sample	0.168785	4.02232	0.215331	0.647873	0.869533	0.869533	Dys-HC
ELOVL1	Whole sample	0.733935	4.61535	5.39226	0.031443	0.200888	0.200888	Dys-HC
MED8	Whole sample	0.336422	3.80696	1.15148	0.296628	0.622201	0.622201	Dys-HC
SZT2	Whole sample	−0.519169663819026	3.17553	2.42846	0.135587	0.433181	0.433181	Dys-HC
HYI	Whole sample	−0.0239285328973609	4.60191	0.00557125	0.941278	0.99022	0.99022	Dys-HC
PTPRF	Whole sample	0.904029	3.54397	2.42825	0.135603	0.433181	0.433181	Dys-HC
KDM4A	Whole sample	0.0947125	3.22003	0.0792891	0.808898	0.943528	0.943528	Dys-HC
ST3GAL3	Whole sample	−1.20689985251919	5.22562	14.9419	0.00103553	0.0343788	0.0343788	Dys-HC
AL451062.1	Whole sample	−0.151783169484481	8.06208	0.0938037	0.762714	0.926344	0.926344	Dys-HC
IPO13	Whole sample	−0.714050685716035	5.9092	5.18051	0.0345572	0.209466	0.209466	Dys-HC
DPH2	Whole sample	0.182504	3.64121	0.147491	0.705192	0.898401	0.898401	Dys-HC
ATP6V0B	Whole sample	−0.232037240555321	6.82556	0.44042	0.514861	0.795528	0.795528	Dys-HC
B4GALT2	Whole sample	0.0257821	4.95405	0.00460762	0.946588	0.990722	0.990722	Dys-HC
DMAP1	Whole sample	−0.45349907958406	4.80997	2.94298	0.102451	0.375653	0.375653	Dys-HC
ERI3	Whole sample	−0.0557983511908822	5.95862	0.0249549	0.87614	0.97317	0.97317	Dys-HC
RNF220	Whole sample	−0.148009804717025	4.76908	0.263605	0.61355	0.852035	0.852035	Dys-HC
TMEM53	Whole sample	1.13078	2.77969	6.14712	0.0226664	0.168071	0.168071	Dys-HC
PLK3	Whole sample	0.751987	2.49866	2.16868	0.157157	0.466487	0.466487	Dys-HC
PTCH2	Whole sample	−0.630766078760462	2.38567	1.08454	0.310706	0.638434	0.638434	Dys-HC
EIF2B3	Whole sample	−0.534289391827669	5.36317	5.37868	0.0316328	0.201723	0.201723	Dys-HC
HECTD3	Whole sample	−0.0544756163433033	3.28475	0.0216479	0.884572	0.97569	0.97569	Dys-HC
UROD	Whole sample	0.18268	5.71164	0.479342	0.497063	0.782218	0.782218	Dys-HC
MUTYH	Whole sample	−0.248154652527301	2.89184	0.548912	0.467786	0.760879	0.760879	Dys-HC
TESK2	Whole sample	−0.55939578309699	2.8365	2.37536	0.13969	0.439827	0.439827	Dys-HC
MMACHC	Whole sample	−1.16642151792702	2.84618	6.11621	0.022966	0.169088	0.169088	Dys-HC
PRDX1	Whole sample	0.308305	8.05833	1.38756	0.253306	0.578774	0.578774	Dys-HC
AKR1A1	Whole sample	0.623875	5.29651	4.42557	0.0488994	0.252398	0.252398	Dys-HC
NASP	Whole sample	0.429738	4.62586	2.01036	0.172358	0.485777	0.485777	Dys-HC
GPBP1L1	Whole sample	−0.241211531896832	5.23482	0.711282	0.409471	0.721685	0.721685	Dys-HC
TMEM69	Whole sample	0.7056	3.99234	4.29404	0.0520422	0.261019	0.261019	Dys-HC
IPP	Whole sample	−0.252053034871881	2.79224	0.47957	0.496962	0.782171	0.782171	Dys-HC
MAST2	Whole sample	−0.285366137162665	6.22672	0.5458	0.469033	0.761859	0.761859	Dys-HC
PIK3R3	Whole sample	0.59549	3.74536	2.76745	0.112543	0.393988	0.393988	Dys-HC
POMGNT1	Whole sample	0.0874039	4.92369	0.0614048	0.806937	0.942553	0.942553	Dys-HC
LRRC41	Whole sample	0.00814757	4.68289	0.000998886	0.975115	0.995458	0.995458	Dys-HC
UQCRH	Whole sample	0.519782	9.54079	2.59633	0.123536	0.411997	0.411997	Dys-HC
NSUN4	Whole sample	−0.0422230043083745	2.78829	0.0140633	0.906841	0.980328	0.980328	Dys-HC
FAAH	Whole sample	−1.07239473200342	2.49005	5.84235	0.0258246	0.180497	0.180497	Dys-HC
MKNK1	Whole sample	−0.135383461946162	4.20811	0.187548	0.669823	0.880992	0.880992	Dys-HC
MOB3C	Whole sample	0.015556	3.43754	0.00128454	0.971782	0.994982	0.994982	Dys-HC
ATPAF1	Whole sample	−0.409738216308759	6.71013	2.82213	0.109277	0.386001	0.386001	Dys-HC
EFCAB14	Whole sample	−0.0547572067895484	5.45921	0.0485497	0.827947	0.952504	0.952504	Dys-HC
CYP4B1	Whole sample	−1.38053253783091	2.65873	3.28165	0.0858352	0.343467	0.343467	Dys-HC
CMPK1	Whole sample	−0.190448722468761	5.96724	0.375958	0.547017	0.817179	0.817179	Dys-HC
SPATA6	Whole sample	0.277427	2.6185	0.300675	0.58982	0.840012	0.840012	Dys-HC
BEND5	Whole sample	−0.341233020802868	3.02048	0.861832	0.364826	0.686133	0.686133	Dys-HC
FAF1	Whole sample	−0.412771200241286	5.266	4.01626	0.059473	0.281096	0.281096	Dys-HC
CDKN2C	Whole sample	0.464148	4.514	1.9069	0.183274	0.49979	0.49979	Dys-HC
RNF11	Whole sample	−0.336683177985299	6.52154	1.79117	0.196519	0.516145	0.516145	Dys-HC
EPS15	Whole sample	−0.377258383344598	5.91589	1.904	0.183592	0.49979	0.49979	Dys-HC
OSBPL9	Whole sample	−0.26270420089193	4.8357	0.944485	0.343291	0.668987	0.668987	Dys-HC
NRDC	Whole sample	−0.613683922467742	7.11829	6.55774	0.019078	0.154599	0.154599	Dys-HC
TXNDC12	Whole sample	0.252004	4.43949	0.468888	0.501736	0.785857	0.785857	Dys-HC
BTF3L4	Whole sample	0.104531	5.74375	0.180821	0.675427	0.884618	0.884618	Dys-HC
ZFYVE9	Whole sample	−0.262682739604851	3.88411	0.69394	0.415137	0.725901	0.725901	Dys-HC
CC2D1B	Whole sample	−0.207696589950158	3.05024	0.297542	0.59175	0.841234	0.841234	Dys-HC
PRPF38A	Whole sample	0.17329	4.20719	0.420661	0.52434	0.802052	0.802052	Dys-HC
TUT4	Whole sample	−0.525260134351722	5.53519	2.36191	0.140753	0.441671	0.441671	Dys-HC
GPX7	Whole sample	0.412862	3.99159	1.49013	0.237072	0.564583	0.564583	Dys-HC
COA7	Whole sample	−0.632131773445664	3.58738	4.8932	0.0393597	0.223065	0.223065	Dys-HC
ZYG11B	Whole sample	−0.701936016670756	6.59922	6.54242	0.0191998	0.154774	0.154774	Dys-HC
ECHDC2	Whole sample	−0.14924857080153	5.6993	0.273499	0.607016	0.848555	0.848555	Dys-HC
SCP2	Whole sample	−0.0443550050674942	6.51773	0.0321832	0.859518	0.967346	0.967346	Dys-HC
PODN	Whole sample	0.616342	5.7087	3.47029	0.0779543	0.327838	0.327838	Dys-HC
SLC1A7	Whole sample	−0.893457165270366	3.7663	2.83555	0.108493	0.385238	0.385238	Dys-HC
CPT2	Whole sample	0.335794	4.44415	1.59073	0.222429	0.548477	0.548477	Dys-HC
CZIB	Whole sample	0.467675	6.22728	3.63688	0.071688	0.314357	0.314357	Dys-HC
MAGOH	Whole sample	0.291012	5.13575	0.861091	0.365028	0.68616	0.68616	Dys-HC
NDC1	Whole sample	−0.147007567697872	2.71237	0.151426	0.982947	0.997892	0.997892	Dys-HC
YIPF1	Whole sample	−0.211655672449288	3.15005	0.470548	0.72699	0.909896	0.909896	Dys-HC
HSPB11	Whole sample	0.818242	4.38163	5.97543	0.0243881	0.17505	0.17505	Dys-HC
LRRC42	Whole sample	0.204352	3.19235	0.415498	0.526869	0.803019	0.803019	Dys-HC
TMEM59	Whole sample	0.249088	7.09784	0.70105	0.412799	0.723947	0.723947	Dys-HC
TCEANC2	Whole sample	−0.698570598280299	2.58132	2.60039	0.12326	0.411628	0.411628	Dys-HC
MRPL37	Whole sample	−0.53493898896403	6.4772	3.92014	0.0623236	0.289384	0.289384	Dys-HC
SSBP3	Whole sample	0.0216195	4.59059	0.00687831	0.934767	0.98841	0.98841	Dys-HC
ACOT11	Whole sample	0.428111	2.90211	0.592925	0.450722	0.74943	0.74943	Dys-HC
TTC4	Whole sample	−0.0837675059159619	4.21891	0.0886753	0.769087	0.929027	0.929027	Dys-HC
DHCR24	Whole sample	−1.16075833724364	4.3393	7.84111	0.0113899	0.117736	0.117736	Dys-HC
USP24	Whole sample	−0.308290750540326	5.42904	1.90556	0.183421	0.49979	0.49979	Dys-HC
AC119674.1	Whole sample	−0.0277213784122274	2.77421	0.0064317	0.936915	0.989578	0.989578	Dys-HC
PLPP3	Whole sample	0.324713	6.14082	0.886023	0.358327	0.680078	0.680078	Dys-HC
PRKAA2	Whole sample	−0.433918621783284	6.95763	1.7202	0.205236	0.527688	0.527688	Dys-HC
OMA1	Whole sample	−0.144693322176939	3.72893	0.144962	0.707604	0.899426	0.899426	Dys-HC
MYSM1	Whole sample	−0.620864722805051	4.00157	3.15685	0.0915612	0.354073	0.354073	Dys-HC
JUN	Whole sample	−0.788459628869178	6.77913	6.16546	0.0224907	0.167481	0.167481	Dys-HC
LINC01358	Whole sample	0.66722	2.22704	1.26122	0.275358	0.604201	0.604201	Dys-HC
AC093425.1	Whole sample	−0.951242256863871	2.97846	2.19047	0.155195	0.463532	0.463532	Dys-HC
AC093424.1	Whole sample	0.199001	3.13286	0.052565	0.821099	0.949642	0.949642	Dys-HC
FGGY	Whole sample	2.24094	7.01356	32.9296	1.54772e-05	0.00367879	0.00367879	Dys-HC
CYP2J2	Whole sample	0.999589	4.74548	9.08989	0.0070999	0.0921788	0.0921788	Dys-HC
NFIA	Whole sample	−0.354412672063492	6.78597	1.00643	0.328317	0.655382	0.655382	Dys-HC
TM2D1	Whole sample	−0.00519129645748042	5.01664	0.000319756	0.985919	0.998043	0.998043	Dys-HC
PATJ	Whole sample	−0.728426543616121	4.13505	7.12226	0.0151435	0.135576	0.135576	Dys-HC
USP1	Whole sample	−0.121854055253868	4.32705	0.259316	0.773336	0.930492	0.930492	Dys-HC
DOCK7	Whole sample	0.667246	3.10415	2.30167	0.145634	0.448912	0.448912	Dys-HC
ATG4C	Whole sample	0.42203	3.00752	1.24965	0.277502	0.605021	0.605021	Dys-HC
ALG6	Whole sample	0.557676	2.62555	1.43241	0.246035	0.573386	0.573386	Dys-HC
ITGB3BP	Whole sample	0.0423651	3.33473	0.0138315	0.907608	0.980332	0.980332	Dys-HC
PGM1	Whole sample	−1.52729722245402	9.05292	25.0198	7.827e-05	0.00864458	0.00864458	Dys-HC
CACHD1	Whole sample	0.663104	2.5933	2.14348	0.159463	0.468149	0.468149	Dys-HC
RAVER2	Whole sample	−0.77038556850232	3.95448	4.4122	0.0492087	0.253399	0.253399	Dys-HC
JAK1	Whole sample	−0.0269115129029954	5.98705	0.0105793	0.919151	0.985014	0.985014	Dys-HC
AK4	Whole sample	0.759955	2.83896	3.4893	0.0772078	0.325946	0.325946	Dys-HC
LEPROT	Whole sample	−0.0603445108912064	5.16497	0.051992	0.822059	0.949759	0.949759	Dys-HC
LEPR	Whole sample	−0.527479939501934	2.90974	1.05745	0.316662	0.643315	0.643315	Dys-HC
PDE4B	Whole sample	0.833986	4.40587	2.8325	0.108671	0.385471	0.385471	Dys-HC
WDR78	Whole sample	0.514416	2.78079	1.31184	0.266229	0.593884	0.593884	Dys-HC
MIER1	Whole sample	−0.0892470546468033	4.49199	0.0899385	0.767499	0.928757	0.928757	Dys-HC
SLC35D1	Whole sample	−0.00840300335849581	2.64492	0.000449544	0.983304	0.997892	0.997892	Dys-HC
SERBP1	Whole sample	−0.0186162936747516	8.10463	0.00411503	0.949519	0.990734	0.990734	Dys-HC
GADD45A	Whole sample	1.35219	5.8127	9.38068	0.00638352	0.0864963	0.0864963	Dys-HC
GNG12	Whole sample	0.0982385	4.99749	0.114169	0.739137	0.916325	0.916325	Dys-HC
WLS	Whole sample	1.14386	4.60748	12.9873	0.00188258	0.0461778	0.0461778	Dys-HC
LRRC40	Whole sample	0.0718168	3.18418	0.0422306	0.839358	0.957484	0.957484	Dys-HC
SRSF11	Whole sample	−0.00491426987820701	5.99762	0.000277739	0.986877	0.998234	0.998234	Dys-HC
ANKRD13C	Whole sample	−0.168554134069378	3.70268	0.247674	0.624406	0.857593	0.857593	Dys-HC
ZRANB2	Whole sample	−0.315301338887979	5.7135	0.764249	0.392876	0.710435	0.710435	Dys-HC
NEGR1	Whole sample	0.463505	4.47537	1.52378	0.23204	0.559994	0.559994	Dys-HC
FPGT	Whole sample	−0.324191409881457	2.67706	0.643408	0.43236	0.739027	0.739027	Dys-HC
CRYZ	Whole sample	−0.0783410575326875	3.52323	0.0746523	0.787616	0.935998	0.935998	Dys-HC
TYW3	Whole sample	−0.0721932602481167	4.35232	0.0555045	0.816259	0.94664	0.94664	Dys-HC
ACADM	Whole sample	−0.540632751563769	6.89196	4.78729	0.0413185	0.230014	0.230014	Dys-HC
RABGGTB	Whole sample	0.0185279	5.23753	0.00448454	0.947305	0.990722	0.990722	Dys-HC
PIGK	Whole sample	0.677227	4.02804	5.65314	0.028035	0.189702	0.189702	Dys-HC
AC118549.1	Whole sample	0.0385272	4.09797	0.0154827	0.902277	0.979502	0.979502	Dys-HC
USP33	Whole sample	−0.111899478412734	4.69066	0.143081	0.709414	0.900098	0.900098	Dys-HC
MIGA1	Whole sample	−0.607661440873169	4.39843	3.1847	0.0902456	0.352234	0.352234	Dys-HC
NEXN	Whole sample	−0.16749294514826	8.87554	0.123066	0.729578	0.911286	0.911286	Dys-HC
FUBP1	Whole sample	0.00772302	5.01164	0.000821029	0.977439	0.995989	0.995989	Dys-HC
DNAJB4	Whole sample	0.119778	6.07952	0.128479	0.723951	0.908784	0.908784	Dys-HC
PTGFR	Whole sample	1.78441	2.49517	5.72903	0.0271237	0.185489	0.185489	Dys-HC
IFI44L	Whole sample	0.686854	3.66077	3.36053	0.0824317	0.336619	0.336619	Dys-HC
IFI44	Whole sample	1.00678	3.51198	6.43052	0.0201163	0.159034	0.159034	Dys-HC
ADGRL4	Whole sample	0.135615	4.30605	0.149128	0.703643	0.897707	0.897707	Dys-HC
ADGRL2	Whole sample	0.456138	3.39306	1.40687	0.250141	0.576302	0.576302	Dys-HC
TTLL7	Whole sample	−0.226741233593857	3.72057	0.405596	0.531783	0.807334	0.807334	Dys-HC
AL359504.2	Whole sample	1.1819	2.40323	6.05696	0.0235528	0.171546	0.171546	Dys-HC
PRKACB	Whole sample	0.431295	4.12894	1.2575	0.276045	0.604636	0.604636	Dys-HC
RPF1	Whole sample	−0.0137359438292105	4.86683	0.0020844	0.96406	0.993807	0.993807	Dys-HC
GNG5	Whole sample	0.32756	8.53155	1.08502	0.310601	0.638338	0.638338	Dys-HC
CTBS	Whole sample	0.351997	2.87478	0.58787	0.45263	0.750976	0.750976	Dys-HC
SSX2IP	Whole sample	1.64381	2.76397	11.2676	0.00329943	0.0602037	0.0602037	Dys-HC
C1orf52	Whole sample	−0.205709638624698	4.14108	0.580737	0.455344	0.752599	0.752599	Dys-HC
BCL10	Whole sample	0.0703886	3.06152	0.0320644	0.859775	0.967346	0.967346	Dys-HC
DDAH1	Whole sample	0.890759	4.55324	5.78169	0.0265111	0.182784	0.182784	Dys-HC
CCN1	Whole sample	1.24093	3.85575	5.37184	0.0317289	0.201927	0.201927	Dys-HC
ZNHIT6	Whole sample	−0.488668834387198	3.72604	2.58525	0.12429	0.413635	0.413635	Dys-HC
ODF2L	Whole sample	0.611543	3.44957	2.04504	0.168879	0.481655	0.481655	Dys-HC
SH3GLB1	Whole sample	−0.00323799258990438	7.53502	0.000105143	0.991925	0.99884	0.99884	Dys-HC
SELENOF	Whole sample	0.25153	5.63093	0.733568	0.402361	0.717085	0.717085	Dys-HC
HS2ST1	Whole sample	0.02471	3.22453	0.00458305	0.94673	0.990722	0.990722	Dys-HC
LINC01140	Whole sample	0.685497	3.51109	3.49092	0.0771448	0.325805	0.325805	Dys-HC
LMO4	Whole sample	0.355973	5.72599	1.56354	0.226271	0.552876	0.552876	Dys-HC
PKN2	Whole sample	−0.475236700063544	4.45082	2.00739	0.17266	0.486379	0.486379	Dys-HC
GTF2B	Whole sample	−0.190431823466056	3.91051	0.411821	0.688059	0.890691	0.890691	Dys-HC
KYAT3	Whole sample	0.213011	3.07781	0.286677	0.598546	0.844449	0.844449	Dys-HC
RBMXL1	Whole sample	−0.216494338645296	2.93554	0.384637	0.542471	0.81443	0.81443	Dys-HC
GBP1	Whole sample	−0.144107483946759	3.14192	0.119785	0.733056	0.912397	0.912397	Dys-HC
GBP2	Whole sample	0.690748	5.11053	5.09033	0.0359888	0.21299	0.21299	Dys-HC
GBP4	Whole sample	−1.00616876620022	3.54508	7.48578	0.0130957	0.126236	0.126236	Dys-HC
LRRC8B	Whole sample	0.154897	2.69102	0.151992	0.813722	0.945274	0.945274	Dys-HC
LRRC8C	Whole sample	0.0825139	3.1737	0.0431612	0.837624	0.956501	0.956501	Dys-HC
LRRC8D	Whole sample	0.0601305	2.71919	0.0198084	0.889549	0.977623	0.977623	Dys-HC
ZNF326	Whole sample	−0.280957878948069	3.67509	0.922588	0.348815	0.671877	0.671877	Dys-HC
LINC02609	Whole sample	−0.934299625153831	3.54849	10.116	0.00490625	0.0745709	0.0745709	Dys-HC
ZNF644	Whole sample	−0.515733713781812	4.94514	2.51687	0.129073	0.422766	0.422766	Dys-HC
TGFBR3	Whole sample	0.295306	4.58672	0.899659	0.354736	0.676418	0.676418	Dys-HC
GLMN	Whole sample	0.394825	2.48864	0.722282	0.405938	0.719711	0.719711	Dys-HC
RPAP2	Whole sample	−0.499311385218082	4.33601	1.69942	0.207879	0.530881	0.530881	Dys-HC
EVI5	Whole sample	0.0889141	4.00033	0.0527201	0.82084	0.949496	0.949496	Dys-HC
DIPK1A	Whole sample	0.0694521	3.01836	0.0366506	0.850201	0.961406	0.961406	Dys-HC
MTF2	Whole sample	−0.0940475473608939	3.35199	0.0791077	0.781539	0.933694	0.933694	Dys-HC
TMED5	Whole sample	−0.167182488650031	5.37415	0.448392	0.511125	0.792766	0.792766	Dys-HC
CCDC18	Whole sample	0.131958	2.72652	0.0474768	0.829828	0.95285	0.95285	Dys-HC
DR1	Whole sample	−0.0912765959651225	5.11266	0.131561	0.720807	0.907182	0.907182	Dys-HC
FNBP1L	Whole sample	−0.950410118417586	3.78742	7.73866	0.0118547	0.120287	0.120287	Dys-HC
BCAR3	Whole sample	−0.460125163054201	3.79042	1.94332	0.179338	0.494419	0.494419	Dys-HC
DNTTIP2	Whole sample	−0.0954672957456022	5.09038	0.0746694	0.787592	0.935998	0.935998	Dys-HC
GCLM	Whole sample	−0.166485897566869	4.86298	0.524471	0.47773	0.769311	0.769311	Dys-HC
ARHGAP29	Whole sample	−0.407439522232909	4.66184	1.21516	0.284028	0.610202	0.610202	Dys-HC
ABCD3	Whole sample	0.310274	4.20085	1.0348	0.321765	0.648164	0.648164	Dys-HC
F3	Whole sample	1.46796	3.47705	4.92641	0.0387673	0.221421	0.221421	Dys-HC
CNN3	Whole sample	0.615424	5.76318	3.1822	0.0903625	0.352375	0.352375	Dys-HC
ALG14	Whole sample	0.977169	3.08296	3.65861	0.0709143	0.312086	0.312086	Dys-HC
TLCD4	Whole sample	0.421254	4.65711	1.58122	0.223763	0.550554	0.550554	Dys-HC
RWDD3	Whole sample	0.799261	4.29416	5.8261	0.0260065	0.181073	0.181073	Dys-HC
PTBP2	Whole sample	−0.465200557870022	3.61585	1.82299	0.192762	0.510301	0.510301	Dys-HC
DPYD	Whole sample	−0.160362916918074	3.77566	0.200201	0.659598	0.873764	0.873764	Dys-HC
SNX7	Whole sample	1.59042	4.31116	11.8792	0.00269145	0.0542686	0.0542686	Dys-HC
PALMD	Whole sample	−0.0611892820906104	6.78225	0.0315524	0.860886	0.967346	0.967346	Dys-HC
AGL	Whole sample	−0.675793290556512	8.17906	6.21792	0.0219967	0.166071	0.166071	Dys-HC
SLC35A3	Whole sample	−0.323497125843444	3.20567	0.994379	0.331157	0.657706	0.657706	Dys-HC
MFSD14A	Whole sample	0.527298	3.42851	2.66564	0.118935	0.404122	0.404122	Dys-HC
TRMT13	Whole sample	0.205529	2.88179	0.281041	0.723131	0.90824	0.90824	Dys-HC
LRRC39	Whole sample	0.408102	7.72027	1.5645	0.226133	0.552831	0.552831	Dys-HC
DBT	Whole sample	0.0353191	4.64903	0.0157311	0.901501	0.979307	0.979307	Dys-HC
RTCA-AS1	Whole sample	0.924064	3.16416	5.25632	0.0334036	0.206732	0.206732	Dys-HC
RTCA	Whole sample	−0.0296116159678181	5.03182	0.012237	0.913073	0.981623	0.981623	Dys-HC
VCAM1	Whole sample	3.44901	3.36833	26.9595	5.12146e-05	0.00702668	0.00702668	Dys-HC
EXTL2	Whole sample	0.00760552	3.03538	0.000345662	0.98536	0.997971	0.997971	Dys-HC
SLC30A7	Whole sample	0.440389	2.79756	0.772791	0.390295	0.707865	0.707865	Dys-HC
DPH5	Whole sample	0.210656	3.82959	0.525816	0.477173	0.768754	0.768754	Dys-HC
AC093157.1	Whole sample	0.291165	2.75779	0.53983	0.585026	0.838555	0.838555	Dys-HC
S1PR1	Whole sample	0.0216725	4.06961	0.00334277	0.954496	0.992157	0.992157	Dys-HC
RNPC3	Whole sample	−0.548596170128803	4.24069	1.80707	0.194631	0.512653	0.512653	Dys-HC
AMY2B	Whole sample	−0.990457173394687	3.96021	13.5408	0.00158298	0.0431648	0.0431648	Dys-HC
PRMT6	Whole sample	0.427622	2.20044	0.723098	0.405678	0.719607	0.719607	Dys-HC
SLC25A24	Whole sample	0.357914	3.91044	1.3973	0.251703	0.577566	0.577566	Dys-HC
FAM102B	Whole sample	0.844755	2.88116	3.49746	0.0768901	0.325354	0.325354	Dys-HC
HENMT1	Whole sample	0.936798	2.657	3.80154	0.0660609	0.300556	0.300556	Dys-HC
PRPF38B	Whole sample	−0.195887195922832	4.78502	0.270075	0.60926	0.849747	0.849747	Dys-HC
STXBP3	Whole sample	−0.472742377491716	4.20555	3.29832	0.0851024	0.341684	0.341684	Dys-HC
GPSM2	Whole sample	0.801747	4.45708	4.43852	0.0486019	0.251363	0.251363	Dys-HC
CLCC1	Whole sample	−0.635577957380851	4.3955	4.94781	0.0383911	0.220183	0.220183	Dys-HC
WDR47	Whole sample	−0.82460643866009	3.28335	5.99772	0.0241564	0.174412	0.174412	Dys-HC
TAF13	Whole sample	−0.399313515887877	5.47342	2.0509	0.1683	0.480501	0.480501	Dys-HC
TMEM167B	Whole sample	0.0854503	4.44924	0.128208	0.724229	0.909029	0.909029	Dys-HC
SARS	Whole sample	−0.294870420672668	6.61646	0.714285	0.408502	0.721006	0.721006	Dys-HC
CELSR2	Whole sample	−0.378158847069056	2.55896	1.10911	0.305435	0.63162	0.63162	Dys-HC
SORT1	Whole sample	−0.0112455749572132	5.91793	0.0021401	0.963583	0.993807	0.993807	Dys-HC
PSMA5	Whole sample	0.355472	6.03654	1.80794	0.194529	0.512509	0.512509	Dys-HC
SYPL2	Whole sample	−0.0637207061328379	7.12935	0.049688	0.825977	0.951132	0.951132	Dys-HC
ATXN7L2	Whole sample	−0.73827985748865	3.46309	3.92693	0.062117	0.288871	0.288871	Dys-HC
CYB561D1	Whole sample	0.225318	2.79831	0.295669	0.59291	0.842372	0.842372	Dys-HC
AMIGO1	Whole sample	−1.47815689577141	3.04857	13.8611	0.00143408	0.0409328	0.0409328	Dys-HC
GNAI3	Whole sample	0.53704	4.47822	3.18966	0.0900135	0.351638	0.351638	Dys-HC
AMPD2	Whole sample	0.618466	2.95442	1.61216	0.219461	0.544516	0.544516	Dys-HC
GSTM4	Whole sample	−0.631466833657927	5.24061	4.24935	0.0531621	0.264224	0.264224	Dys-HC
GSTM2	Whole sample	−1.47388137167714	3.69378	15.6738	0.00083601	0.0301012	0.0301012	Dys-HC
GSTM5	Whole sample	−0.55818108650882	4.04444	1.57029	0.22531	0.551555	0.551555	Dys-HC
GSTM3	Whole sample	0.680107	6.08403	2.72985	0.114855	0.396666	0.396666	Dys-HC
CSF1	Whole sample	0.486562	3.61545	1.9386	0.179842	0.495061	0.495061	Dys-HC
AHCYL1	Whole sample	−0.633250119222602	5.73137	6.23744	0.021816	0.165449	0.165449	Dys-HC
STRIP1	Whole sample	0.0464271	3.24246	0.023216	0.880497	0.974649	0.974649	Dys-HC
KCNC4	Whole sample	−0.754569746721385	3.23929	3.15623	0.0915909	0.354073	0.354073	Dys-HC
RBM15	Whole sample	−0.35497472080775	3.37694	1.26532	0.274602	0.603799	0.603799	Dys-HC
LAMTOR5	Whole sample	0.349397	7.76272	1.55657	0.227269	0.554006	0.554006	Dys-HC
CD53	Whole sample	1.36169	3.8445	12.0439	0.00254991	0.0532717	0.0532717	Dys-HC
LRIF1	Whole sample	−0.685830122767956	3.96197	5.44569	0.0307083	0.198386	0.198386	Dys-HC
DRAM2	Whole sample	0.287494	4.69439	0.994685	0.331085	0.657681	0.657681	Dys-HC
CEPT1	Whole sample	−0.116160130155502	3.45219	0.133315	0.719037	0.906031	0.906031	Dys-HC
WDR77	Whole sample	0.123765	4.52902	0.140128	0.712283	0.90218	0.90218	Dys-HC
ATP5PB	Whole sample	0.268981	7.96208	1.1723	0.292427	0.617976	0.617976	Dys-HC
C1orf162	Whole sample	1.03474	3.8765	9.29002	0.00659782	0.0884948	0.0884948	Dys-HC
RAP1A	Whole sample	−0.100781206810774	6.12836	0.145028	0.707541	0.899426	0.899426	Dys-HC
INKA2	Whole sample	0.108563	2.80396	0.0725885	0.790497	0.937076	0.937076	Dys-HC
DDX20	Whole sample	0.198537	2.97894	0.227072	0.639117	0.865241	0.865241	Dys-HC
CTTNBP2NL	Whole sample	−0.335683394770582	2.98082	0.539626	0.471523	0.763628	0.763628	Dys-HC
ST7L	Whole sample	−0.327957222627636	2.89863	1.07234	0.313368	0.641385	0.641385	Dys-HC
CAPZA1	Whole sample	0.805027	4.94991	7.47732	0.0131397	0.126326	0.126326	Dys-HC
MOV10	Whole sample	−0.126427944569551	3.51372	0.165337	0.953169	0.991609	0.991609	Dys-HC
RHOC	Whole sample	0.522347	6.91766	2.63451	0.120976	0.407638	0.407638	Dys-HC
PPM1J	Whole sample	−0.873601853565622	4.85702	2.40776	0.137169	0.435876	0.435876	Dys-HC
SLC16A1	Whole sample	−0.485638286955737	5.75422	3.58915	0.0734214	0.317865	0.317865	Dys-HC
SLC16A1-AS1	Whole sample	0.604544	2.7946	1.27693	0.27248	0.601972	0.601972	Dys-HC
LRIG2	Whole sample	0.136602	3.23562	0.141988	0.710472	0.90092	0.90092	Dys-HC
RSBN1	Whole sample	−0.35156969046646	3.58965	0.722753	0.405788	0.719607	0.719607	Dys-HC
AP4B1	Whole sample	0.223072	3.11916	0.591056	0.451426	0.74992	0.74992	Dys-HC
HIPK1	Whole sample	−0.0105860874552057	4.71761	0.0021684	0.963343	0.993807	0.993807	Dys-HC
OLFML3	Whole sample	0.539654	5.22827	1.86032	0.188468	0.506551	0.506551	Dys-HC
TRIM33	Whole sample	−0.403163037375949	3.78092	1.30233	0.267913	0.596453	0.596453	Dys-HC
BCAS2	Whole sample	−0.345265065840662	5.17173	1.65625	0.21351	0.537279	0.537279	Dys-HC
DENND2C	Whole sample	−1.51263460406336	5.23667	21.927	0.000160605	0.0116253	0.0116253	Dys-HC
AMPD1	Whole sample	−0.460955088222699	8.09438	2.7321	0.114715	0.396666	0.396666	Dys-HC
NRAS	Whole sample	0.298717	3.57381	0.483771	0.495107	0.780592	0.780592	Dys-HC
CSDE1	Whole sample	−0.423095773208416	9.372	2.78191	0.111668	0.391918	0.391918	Dys-HC
SIKE1	Whole sample	0.546213	5.54665	3.52509	0.0758251	0.323087	0.323087	Dys-HC
CASQ2	Whole sample	1.63866	7.48824	32.5565	1.66075e-05	0.00367879	0.00367879	Dys-HC
ATP1A1	Whole sample	1.30393	6.16996	24.0616	9.72207e-05	0.00942909	0.00942909	Dys-HC
CD58	Whole sample	0.712197	3.84234	5.38134	0.0315956	0.201628	0.201628	Dys-HC
IGSF3	Whole sample	1.45886	3.20304	12.9892	0.00188144	0.0461778	0.0461778	Dys-HC
CD2	Whole sample	0.376516	2.44638	0.51586	0.481319	0.771766	0.771766	Dys-HC
PTGFRN	Whole sample	1.30052	4.32955	14.3485	0.00123642	0.0379691	0.0379691	Dys-HC
TRIM45	Whole sample	−0.0864680189317723	3.68464	0.0431261	0.837689	0.956501	0.956501	Dys-HC
MAN1A2	Whole sample	0.113914	5.42871	0.0613283	0.807055	0.942553	0.942553	Dys-HC
TENT5C	Whole sample	−1.39219705177678	4.00715	10.8605	0.00378849	0.0642799	0.0642799	Dys-HC
GDAP2	Whole sample	−0.31335726310642	2.31944	0.500809	0.487703	0.775708	0.775708	Dys-HC
WDR3	Whole sample	0.115828	3.4189	0.11317	0.740236	0.916325	0.916325	Dys-HC
TBX15	Whole sample	0.13887	6.08426	0.219583	0.644668	0.86723	0.86723	Dys-HC
WARS2	Whole sample	0.167068	3.15941	0.226285	0.639695	0.865615	0.865615	Dys-HC
PHGDH	Whole sample	0.0496301	3.72805	0.0106463	0.918896	0.985014	0.985014	Dys-HC
HMGCS2	Whole sample	3.76903	3.40204	15.1657	0.000969404	0.0330699	0.0330699	Dys-HC
NOTCH2	Whole sample	0.633042	5.09938	6.40335	0.0203462	0.159873	0.159873	Dys-HC
SEC22B	Whole sample	−0.0750062189568561	4.85983	0.121047	0.739984	0.916325	0.916325	Dys-HC
NBPF26	Whole sample	0.138427	2.73051	0.0577004	0.812731	0.944891	0.944891	Dys-HC
LINC00623	Whole sample	1.32523	2.64201	5.14809	0.0350642	0.210673	0.210673	Dys-HC
SRGAP2C	Whole sample	0.591978	3.52541	2.06635	0.166785	0.478714	0.478714	Dys-HC
LINC02802	Whole sample	0.946775	4.66489	6.56176	0.0190462	0.154577	0.154577	Dys-HC
GPR89A	Whole sample	0.550811	2.74319	1.27879	0.272143	0.601725	0.601725	Dys-HC
RNF115	Whole sample	−0.0644209742053799	6.26917	0.0665838	0.799141	0.939676	0.939676	Dys-HC
POLR3C	Whole sample	0.762416	3.63269	6.87936	0.0167121	0.143029	0.143029	Dys-HC
PIAS3	Whole sample	0.11635	3.60983	0.119904	0.732929	0.912397	0.912397	Dys-HC
ANKRD35	Whole sample	−0.448753109692441	3.82391	2.45964	0.133246	0.429521	0.429521	Dys-HC
PEX11B	Whole sample	−0.506540066554115	3.79461	3.74949	0.0677825	0.304198	0.304198	Dys-HC
RBM8A	Whole sample	0.0648872	6.44407	0.0797858	0.78063	0.933349	0.933349	Dys-HC
LIX1L	Whole sample	−0.337180565763852	4.69391	2.65359	0.11972	0.405426	0.405426	Dys-HC
POLR3GL	Whole sample	−0.200856169881565	5.9519	0.736064	0.401577	0.716734	0.716734	Dys-HC
TXNIP	Whole sample	0.0222168	9.55975	0.00588446	0.939653	0.989971	0.989971	Dys-HC
HJV	Whole sample	−0.427052334487684	7.76181	3.05529	0.0965531	0.363115	0.363115	Dys-HC
LINC01719	Whole sample	0.0253406	3.00551	0.00260965	0.959789	0.993132	0.993132	Dys-HC
NBPF10	Whole sample	−1.56339351446352	2.4678	7.23822	0.0144536	0.132407	0.132407	Dys-HC
AC245407.2	Whole sample	−0.70944014886089	3.42404	4.69798	0.0430571	0.235038	0.235038	Dys-HC
NBPF12	Whole sample	−0.210946673428317	2.82839	0.2839	0.60031	0.845094	0.845094	Dys-HC
PRKAB2	Whole sample	−0.476772281455535	5.5872	4.24473	0.0532794	0.264586	0.264586	Dys-HC
CHD1L	Whole sample	−0.133118689736693	2.47663	0.119586	0.733269	0.912455	0.912455	Dys-HC
BCL9	Whole sample	−0.978962369261499	2.38455	5.36974	0.0317585	0.201964	0.201964	Dys-HC
GPR89B	Whole sample	1.06772	2.61503	5.82457	0.0260238	0.181073	0.181073	Dys-HC
NBPF11	Whole sample	0.582923	2.42379	1.63833	0.215903	0.540323	0.540323	Dys-HC
NBPF14	Whole sample	0.0752213	3.43775	0.0149651	0.903916	0.979792	0.979792	Dys-HC
PDE4DIP	Whole sample	−0.267978540463549	10.2464	0.974423	0.335937	0.662053	0.662053	Dys-HC
AC245297.3	Whole sample	0.844923	3.34351	5.20894	0.0341193	0.208981	0.208981	Dys-HC
NBPF19	Whole sample	−0.751711650550919	3.18563	3.37829	0.0816872	0.335508	0.335508	Dys-HC
HIST2H2BE	Whole sample	0.168858	3.87074	0.247331	0.624644	0.857657	0.857657	Dys-HC
HIST2H2AC	Whole sample	0.168376	3.35319	0.0869973	0.771216	0.92913	0.92913	Dys-HC
BOLA1	Whole sample	0.216396	4.30758	0.83041	0.413526	0.724181	0.724181	Dys-HC
SF3B4	Whole sample	0.196926	3.92484	0.522066	0.478728	0.770015	0.770015	Dys-HC
OTUD7B	Whole sample	−0.507873770078458	3.84594	2.22259	0.152357	0.458721	0.458721	Dys-HC
AC244033.2	Whole sample	0.490904	3.03156	1.3144	0.265779	0.593506	0.593506	Dys-HC
VPS45	Whole sample	0.557018	3.96669	4.15377	0.0556519	0.270601	0.270601	Dys-HC
PLEKHO1	Whole sample	0.302068	5.92462	1.46036	0.241641	0.568207	0.568207	Dys-HC
ANP32E	Whole sample	−0.431096826778209	5.00562	1.23314	0.2806	0.606868	0.606868	Dys-HC
CA14	Whole sample	−2.14233133882241	2.4315	15.3781	0.000910984	0.0317803	0.0317803	Dys-HC
APH1A	Whole sample	0.121973	5.1751	0.186275	0.670874	0.881437	0.881437	Dys-HC
C1orf54	Whole sample	1.36751	5.62326	11.2569	0.00331133	0.0602037	0.0602037	Dys-HC
CIART	Whole sample	−1.60999818843763	4.02161	8.72307	0.00813501	0.0974871	0.0974871	Dys-HC
MRPS21	Whole sample	0.500953	7.42539	2.47989	0.131751	0.42701	0.42701	Dys-HC
PRPF3	Whole sample	−0.242055136626239	3.39639	0.818538	0.376894	0.696902	0.696902	Dys-HC
RPRD2	Whole sample	−0.39995239439585	4.78162	1.66327	0.212582	0.536894	0.536894	Dys-HC
TARS2	Whole sample	−0.103464644998491	4.33391	0.0795094	0.781	0.933642	0.933642	Dys-HC
ECM1	Whole sample	0.406677	4.80804	1.07545	0.312686	0.640229	0.640229	Dys-HC
ADAMTSL4	Whole sample	0.551684	4.87878	2.63413	0.121001	0.407638	0.407638	Dys-HC
MCL1	Whole sample	−0.196185342440372	6.24012	0.601232	0.447615	0.74937	0.74937	Dys-HC
ENSA	Whole sample	−0.286320403589285	6.21946	1.88805	0.185354	0.502307	0.502307	Dys-HC
GOLPH3L	Whole sample	−0.579005694648125	3.77509	6.34901	0.0208149	0.161422	0.161422	Dys-HC
CTSS	Whole sample	1.56882	5.42006	19.2005	0.00031807	0.0169125	0.0169125	Dys-HC
CTSK	Whole sample	1.60347	5.69799	14.7893	0.0010835	0.0353311	0.0353311	Dys-HC
ARNT	Whole sample	−0.344269288014736	4.58764	1.70512	0.207149	0.52988	0.52988	Dys-HC
SETDB1	Whole sample	0.762856	3.26093	4.5696	0.0457047	0.242867	0.242867	Dys-HC
CERS2	Whole sample	0.288411	4.40259	1.01005	0.327472	0.654765	0.654765	Dys-HC
MINDY1	Whole sample	−0.336244797614558	2.88379	0.672003	0.42248	0.730187	0.730187	Dys-HC
PRUNE1	Whole sample	−0.521024904071328	3.97355	5.16944	0.0347293	0.209476	0.209476	Dys-HC
C1orf56	Whole sample	0.5644	3.39749	1.57509	0.224628	0.550868	0.550868	Dys-HC
CDC42SE1	Whole sample	0.373681	4.155	1.52712	0.231549	0.559665	0.559665	Dys-HC
MLLT11	Whole sample	0.727538	4.44381	1.79156	0.196473	0.516145	0.516145	Dys-HC
GABPB2	Whole sample	−0.0986762212271587	3.45975	0.0701094	0.794018	0.938726	0.938726	Dys-HC
AL592424.1	Whole sample	0.431275	4.01053	1.77635	0.198301	0.518346	0.518346	Dys-HC
SEMA6C	Whole sample	−0.570571218712938	7.57497	2.34807	0.141856	0.442983	0.442983	Dys-HC
SCNM1	Whole sample	0.402451	5.72075	2.7512	0.113535	0.395221	0.395221	Dys-HC
LYSMD1	Whole sample	−0.993278208778168	2.54289	10.8106	0.0038538	0.065153	0.065153	Dys-HC
TMOD4	Whole sample	−0.819949290126845	5.58966	8.44366	0.00903709	0.103651	0.103651	Dys-HC
VPS72	Whole sample	−0.651031120849097	4.6722	6.72125	0.0178311	0.148556	0.148556	Dys-HC
PIP5K1A	Whole sample	0.219345	3.74101	0.736644	0.401395	0.716695	0.716695	Dys-HC
PSMD4	Whole sample	−0.12564149404381	6.86271	0.308817	0.584867	0.838555	0.838555	Dys-HC
ZNF687	Whole sample	0.0938459	2.41297	0.0466821	0.93445	0.98841	0.98841	Dys-HC
PI4KB	Whole sample	−0.0221209739947922	4.64716	0.00698904	0.952267	0.991335	0.991335	Dys-HC
RFX5	Whole sample	−0.0613404517192846	3.37288	0.0248162	0.876481	0.97317	0.97317	Dys-HC
SELENBP1	Whole sample	−0.0137364963912902	5.89129	0.00260185	0.959849	0.993132	0.993132	Dys-HC
PSMB4	Whole sample	0.409337	7.21197	3.06588	0.0960181	0.362401	0.362401	Dys-HC
POGZ	Whole sample	−0.00568968936249718	4.68152	0.00040369	0.984179	0.997892	0.997892	Dys-HC
SNX27	Whole sample	−0.408986643318723	4.39104	2.64402	0.120348	0.406175	0.406175	Dys-HC
MRPL9	Whole sample	−0.222048589420818	5.21483	1.04712	0.318975	0.645755	0.645755	Dys-HC
LINGO4	Whole sample	−1.16930620956699	2.06216	4.22052	0.0538993	0.265835	0.265835	Dys-HC
RORC	Whole sample	−1.12102950992841	4.49288	8.55762	0.0086563	0.101088	0.101088	Dys-HC
THEM4	Whole sample	0.243327	3.99447	0.593698	0.450432	0.74943	0.74943	Dys-HC
S100A10	Whole sample	1.55025	9.01848	12.3845	0.00228261	0.0503907	0.0503907	Dys-HC
S100A11	Whole sample	0.924241	7.91439	7.70978	0.0119895	0.120874	0.120874	Dys-HC
S100A9	Whole sample	1.86654	4.58215	14.7277	0.00110354	0.0354925	0.0354925	Dys-HC
S100A8	Whole sample	2.93598	4.06713	20.4618	0.000230415	0.0142249	0.0142249	Dys-HC
S100A6	Whole sample	1.42258	11.1223	15.7633	0.000814698	0.0295469	0.0295469	Dys-HC
S100A4	Whole sample	1.50464	9.60615	12.5536	0.00216157	0.0495899	0.0495899	Dys-HC
S100A2	Whole sample	3.7795	4.40182	15.8556	0.000793335	0.0291569	0.0291569	Dys-HC
S100A16	Whole sample	1.08889	6.35688	10.7544	0.00392876	0.0659773	0.0659773	Dys-HC
S100A13	Whole sample	1.52561	9.16268	22.3051	0.000146648	0.0112694	0.0112694	Dys-HC
S100A1	Whole sample	−0.0246852972690404	9.84911	0.00381386	0.951399	0.991176	0.991176	Dys-HC
CHTOP	Whole sample	−0.357895652079733	5.87714	2.21999	0.152585	0.459133	0.459133	Dys-HC
SNAPIN	Whole sample	0.454048	6.21827	3.20311	0.0893879	0.35019	0.35019	Dys-HC
ILF2	Whole sample	0.546764	5.9305	5.23884	0.0336656	0.207604	0.207604	Dys-HC
NPR1	Whole sample	−0.0338669559733747	3.53641	0.0060154	0.938987	0.989971	0.989971	Dys-HC
INTS3	Whole sample	0.124311	4.10401	0.15061	0.70225	0.897433	0.897433	Dys-HC
SLC27A3	Whole sample	0.360939	3.62342	0.83757	0.371518	0.691616	0.691616	Dys-HC
GATAD2B	Whole sample	−0.704232286167619	4.22234	5.06749	0.036362	0.214152	0.214152	Dys-HC
DENND4B	Whole sample	−0.2707051501996	4.46528	1.01693	0.325871	0.652805	0.652805	Dys-HC
CRTC2	Whole sample	−0.398590890734358	3.36199	1.50924	0.234198	0.561555	0.561555	Dys-HC
SLC39A1	Whole sample	0.318262	4.83115	1.54772	0.228544	0.556373	0.556373	Dys-HC
JTB	Whole sample	0.132363	7.23173	0.308373	0.585135	0.838555	0.838555	Dys-HC
RAB13	Whole sample	0.350506	5.92391	1.3939	0.252262	0.577877	0.577877	Dys-HC
TPM3	Whole sample	0.26058	11.7096	0.470404	0.501053	0.785645	0.785645	Dys-HC
C1orf43	Whole sample	−0.451315212467436	7.33472	3.74637	0.0678874	0.304198	0.304198	Dys-HC
UBAP2L	Whole sample	−0.0384104149876841	5.03091	0.0201458	0.888619	0.977188	0.977188	Dys-HC
HAX1	Whole sample	−0.212796438804616	6.74363	0.569655	0.459614	0.756772	0.756772	Dys-HC
ATP8B2	Whole sample	5.96769e-05	2.8792	1.72037e-07	0.999673	0.999982	0.999982	Dys-HC
IL6R	Whole sample	−0.00373161815672065	3.35639	0.000112691	0.99164	0.99884	0.99884	Dys-HC
SHE	Whole sample	0.0511371	3.43446	0.0243435	0.920346	0.985355	0.985355	Dys-HC
UBE2Q1	Whole sample	0.268222	4.80906	1.18404	0.290094	0.616246	0.616246	Dys-HC
ADAR	Whole sample	0.0136395	4.98787	0.00259884	0.959872	0.993132	0.993132	Dys-HC
KCNN3	Whole sample	0.0168627	3.82544	0.00171522	0.967395	0.993884	0.993884	Dys-HC
PMVK	Whole sample	0.00456963	5.89985	0.000160115	0.990036	0.99884	0.99884	Dys-HC
PBXIP1	Whole sample	0.667864	6.32292	5.04622	0.0367136	0.214966	0.214966	Dys-HC
PYGO2	Whole sample	−0.351981291665162	3.51704	1.56908	0.225482	0.551729	0.551729	Dys-HC
SHC1	Whole sample	0.474057	4.91381	3.29916	0.0850656	0.341661	0.341661	Dys-HC
CKS1B	Whole sample	0.882676	4.19428	8.3	0.0095441	0.107021	0.107021	Dys-HC
FLAD1	Whole sample	−0.515616922371486	4.4984	2.42247	0.136043	0.433954	0.433954	Dys-HC
ZBTB7B	Whole sample	−0.322034856101948	3.328	0.942008	0.343909	0.669926	0.669926	Dys-HC
ADAM15	Whole sample	0.390593	5.25108	1.19547	0.287846	0.614203	0.614203	Dys-HC
EFNA1	Whole sample	0.437866	4.29685	1.73571	0.203289	0.52518	0.52518	Dys-HC
SLC50A1	Whole sample	0.601944	3.32543	2.41508	0.136607	0.435123	0.435123	Dys-HC
DPM3	Whole sample	0.530673	6.75741	3.21004	0.0890675	0.350011	0.350011	Dys-HC
KRTCAP2	Whole sample	0.342068	7.31485	1.54153	0.229442	0.55769	0.55769	Dys-HC
THBS3	Whole sample	0.913561	3.99635	8.17604	0.0100073	0.109423	0.109423	Dys-HC
MTX1	Whole sample	0.132081	4.19277	0.234366	0.633817	0.86283	0.86283	Dys-HC
GBA	Whole sample	0.0137288	3.74989	0.00145078	0.970012	0.994336	0.994336	Dys-HC
FAM189B	Whole sample	−0.74985364578917	3.59532	5.30967	0.032618	0.204356	0.204356	Dys-HC
SCAMP3	Whole sample	−0.243900576166167	5.42318	0.751674	0.396723	0.7134	0.7134	Dys-HC
CLK2	Whole sample	−0.00376679593737522	3.86678	9.72464e-05	0.992234	0.99884	0.99884	Dys-HC
FDPS	Whole sample	0.158432	5.44503	0.326334	0.574496	0.832403	0.832403	Dys-HC
RUSC1	Whole sample	0.274136	3.69325	0.732095	0.402825	0.717336	0.717336	Dys-HC
ASH1L	Whole sample	−0.569293320309246	5.66355	1.95032	0.178592	0.494419	0.494419	Dys-HC
MSTO1	Whole sample	0.96266	2.73188	4.45881	0.04814	0.250478	0.250478	Dys-HC
YY1AP1	Whole sample	−0.230908870484656	5.08011	0.900211	0.354592	0.676261	0.676261	Dys-HC
DAP3	Whole sample	0.173111	5.44733	0.583375	0.454337	0.75229	0.75229	Dys-HC
GON4L	Whole sample	−0.0197962386999262	4.01134	0.00489147	0.94497	0.990722	0.990722	Dys-HC
SYT11	Whole sample	0.437247	2.83762	1.019	0.32539	0.652026	0.652026	Dys-HC
RIT1	Whole sample	0.23161	3.42658	0.495781	0.670594	0.881437	0.881437	Dys-HC
KHDC4	Whole sample	−0.374352470156657	3.62126	2.22331	0.152294	0.458721	0.458721	Dys-HC
ARHGEF2	Whole sample	1.07687	4.66901	14.3855	0.00122271	0.0377427	0.0377427	Dys-HC
SSR2	Whole sample	0.415217	6.68151	1.73845	0.202949	0.52463	0.52463	Dys-HC
UBQLN4	Whole sample	−0.674666533550762	4.09941	5.27602	0.0331111	0.205763	0.205763	Dys-HC
LAMTOR2	Whole sample	0.359905	6.74393	1.63158	0.216814	0.541148	0.541148	Dys-HC
LMNA	Whole sample	0.551682	7.41276	5.19567	0.0343229	0.209187	0.209187	Dys-HC
SLC25A44	Whole sample	−0.0152715808074732	3.0789	0.00199986	0.964796	0.993807	0.993807	Dys-HC
PMF1	Whole sample	−0.231048082575299	5.75981	0.625245	0.438826	0.744274	0.744274	Dys-HC
BGLAP	Whole sample	0.439162	3.29559	1.2261	0.281936	0.607958	0.607958	Dys-HC
SMG5	Whole sample	−0.450826898104604	4.61767	1.85445	0.189135	0.50714	0.50714	Dys-HC
GLMP	Whole sample	1.35762	4.10124	13.2568	0.00172947	0.0453049	0.0453049	Dys-HC
CCT3	Whole sample	−0.157222133510355	6.5087	0.417887	0.525696	0.802678	0.802678	Dys-HC
MEF2D	Whole sample	−0.597104795450013	6.1976	6.81319	0.0171705	0.145144	0.145144	Dys-HC
NAXE	Whole sample	0.140425	6.11701	0.12415	0.728439	0.910896	0.910896	Dys-HC
GPATCH4	Whole sample	−0.331755473250635	4.61944	1.52021	0.232568	0.560337	0.560337	Dys-HC
NES	Whole sample	1.21153	7.18173	6.6722	0.0181952	0.150403	0.150403	Dys-HC
CRABP2	Whole sample	1.3232	3.96214	7.92785	0.0110124	0.115362	0.115362	Dys-HC
ISG20L2	Whole sample	−0.0632978474695001	3.45653	0.0529804	0.820406	0.949262	0.949262	Dys-HC
RRNAD1	Whole sample	−0.360782447849454	3.58504	1.15492	0.295929	0.622148	0.622148	Dys-HC
MRPL24	Whole sample	0.0941179	6.27883	0.103789	0.750834	0.921431	0.921431	Dys-HC
HDGF	Whole sample	−0.381341958599843	6.42494	2.9151	0.10398	0.377482	0.377482	Dys-HC
PRCC	Whole sample	−0.215441556635425	4.9569	0.611658	0.443765	0.747247	0.747247	Dys-HC
PEAR1	Whole sample	−0.951285920934256	5.51579	2.74797	0.113734	0.395221	0.395221	Dys-HC
ARHGEF11	Whole sample	−0.33543233796684	2.39375	0.719704	0.406762	0.719938	0.719938	Dys-HC
ETV3	Whole sample	−0.152711249716044	2.71752	0.129061	0.723354	0.90824	0.90824	Dys-HC
CD1C	Whole sample	0.968104	2.66354	3.15464	0.0916666	0.354073	0.354073	Dys-HC
MNDA	Whole sample	1.46351	3.46004	9.8755	0.00534266	0.0783852	0.0783852	Dys-HC
IFI16	Whole sample	1.06092	5.31417	5.85998	0.025629	0.179926	0.179926	Dys-HC
ACKR1	Whole sample	0.652602	4.90744	1.97908	0.175572	0.489685	0.489685	Dys-HC
FCER1A	Whole sample	1.19203	3.95066	5.19485	0.0343355	0.209187	0.209187	Dys-HC
DUSP23	Whole sample	0.518896	5.2512	3.43357	0.0794199	0.331843	0.331843	Dys-HC
TAGLN2	Whole sample	0.747269	7.15092	6.9433	0.0162822	0.141331	0.141331	Dys-HC
PIGM	Whole sample	0.0131996	2.68178	0.000965954	0.975529	0.995458	0.995458	Dys-HC
IGSF8	Whole sample	0.46747	3.08984	1.42879	0.246613	0.574037	0.574037	Dys-HC
ATP1A2	Whole sample	−0.957698728080299	7.97188	17.2424	0.000537115	0.0228773	0.0228773	Dys-HC
CASQ1	Whole sample	−1.2725751817139	11.2643	5.2452	0.03357	0.207247	0.207247	Dys-HC
PEA15	Whole sample	0.369605	5.94745	1.72704	0.204375	0.52645	0.52645	Dys-HC
DCAF8	Whole sample	−0.551291566714568	5.87657	6.32278	0.0210455	0.162067	0.162067	Dys-HC
PEX19	Whole sample	−0.140839216178375	5.44581	0.233994	0.634085	0.86283	0.86283	Dys-HC
COPA	Whole sample	0.172481	5.44902	0.504867	0.485967	0.77489	0.77489	Dys-HC
NCSTN	Whole sample	0.37863	4.87037	1.90451	0.183536	0.49979	0.49979	Dys-HC
CD84	Whole sample	0.393083	3.08431	0.565503	0.461231	0.757618	0.757618	Dys-HC
CD48	Whole sample	0.953951	3.07444	6.02812	0.0238445	0.172841	0.172841	Dys-HC
F11R	Whole sample	−0.0960752481997251	3.12065	0.0374406	0.848616	0.960792	0.960792	Dys-HC
TSTD1	Whole sample	1.41272	6.65161	23.6394	0.000107141	0.010063	0.010063	Dys-HC
USF1	Whole sample	−0.0596389596962756	3.02862	0.0107927	0.918343	0.984984	0.984984	Dys-HC
ARHGAP30	Whole sample	0.635872	3.0354	2.54824	0.126852	0.41899	0.41899	Dys-HC
PFDN2	Whole sample	0.208568	6.74671	0.745776	0.398546	0.714785	0.714785	Dys-HC
NIT1	Whole sample	0.119767	4.27329	0.258393	0.617055	0.85304	0.85304	Dys-HC
DEDD	Whole sample	−0.413303529549762	4.50684	1.92734	0.181052	0.496707	0.496707	Dys-HC
UFC1	Whole sample	0.445008	6.39391	3.40942	0.0804012	0.333911	0.333911	Dys-HC
USP21	Whole sample	−0.707728337384937	2.74755	3.02049	0.0983368	0.366437	0.366437	Dys-HC
PPOX	Whole sample	−0.329470640724357	3.13731	0.561562	0.462774	0.758452	0.758452	Dys-HC
B4GALT3	Whole sample	−0.142275713518305	3.42994	0.122974	0.729674	0.911286	0.911286	Dys-HC
NDUFS2	Whole sample	−0.196424547262349	7.70402	0.348651	0.561809	0.825852	0.825852	Dys-HC
FCER1G	Whole sample	1.5122	6.04635	12.9297	0.00191721	0.0468182	0.0468182	Dys-HC
TOMM40L	Whole sample	0.0574024	3.84995	0.0254966	0.874815	0.973108	0.973108	Dys-HC
MPZ	Whole sample	−1.8038160290807	3.34134	3.52153	0.0759616	0.323451	0.323451	Dys-HC
SDHC	Whole sample	−0.0974144924683822	6.6847	0.165527	0.688647	0.891008	0.891008	Dys-HC
FCGR2A	Whole sample	1.09987	4.2754	7.52664	0.0128857	0.1252	0.1252	Dys-HC
FCGR3A	Whole sample	1.19131	2.74867	6.21553	0.0220189	0.166071	0.166071	Dys-HC
FCGR2B	Whole sample	1.30009	4.22784	13.4545	0.00162601	0.0437946	0.0437946	Dys-HC
DUSP12	Whole sample	0.753762	3.19762	3.13373	0.0926705	0.356193	0.356193	Dys-HC
ATF6	Whole sample	0.188601	4.19238	0.521244	0.595152	0.843561	0.843561	Dys-HC
OLFML2B	Whole sample	2.01037	5.65355	43.504	2.54314e-06	0.00140926	0.00140926	Dys-HC
UHMK1	Whole sample	−0.586483111835247	4.70181	3.64529	0.0713875	0.313415	0.313415	Dys-HC
UAP1	Whole sample	0.139441	4.69761	0.337941	0.567827	0.829966	0.829966	Dys-HC
DDR2	Whole sample	0.222079	5.5537	0.279973	0.602823	0.846463	0.846463	Dys-HC
HSD17B7	Whole sample	0.773675	2.00386	2.06858	0.166567	0.478414	0.478414	Dys-HC
RGS5	Whole sample	−1.01093553149045	7.0695	9.4642	0.00619298	0.0854957	0.0854957	Dys-HC
PBX1	Whole sample	−0.599389199262053	5.191	2.92529	0.103418	0.377061	0.377061	Dys-HC
RXRG	Whole sample	−1.43321926955648	4.60598	25.2338	7.46196e-05	0.00845356	0.00845356	Dys-HC
MGST3	Whole sample	0.0402817	9.5602	0.00804748	0.929455	0.987888	0.987888	Dys-HC
ALDH9A1	Whole sample	0.605139	5.74733	6.50543	0.0194974	0.15662	0.15662	Dys-HC
TMCO1	Whole sample	0.3584	5.60638	1.53188	0.23085	0.558646	0.558646	Dys-HC
UCK2	Whole sample	0.921583	3.95055	5.44164	0.0307633	0.198525	0.198525	Dys-HC
POGK	Whole sample	−0.557369682681668	3.26353	2.59093	0.123902	0.412808	0.412808	Dys-HC
TADA1	Whole sample	−0.459241425224161	2.57767	1.03324	0.32212	0.648429	0.648429	Dys-HC
DUSP27	Whole sample	−0.195007851155862	6.27919	0.661438	0.426089	0.734016	0.734016	Dys-HC
POU2F1	Whole sample	−0.628410586759556	3.84957	3.0437	0.0971429	0.363867	0.363867	Dys-HC
CREG1	Whole sample	0.212785	5.76571	0.361555	0.554723	0.820669	0.820669	Dys-HC
RCSD1	Whole sample	−0.20279549477661	6.31479	0.550982	0.46696	0.760689	0.760689	Dys-HC
MPZL1	Whole sample	0.337059	4.86922	1.26672	0.274346	0.603591	0.603591	Dys-HC
MPC2	Whole sample	0.461182	7.41573	2.74547	0.113887	0.395221	0.395221	Dys-HC
DCAF6	Whole sample	−0.459564478297195	7.74365	3.131	0.0928023	0.35645	0.35645	Dys-HC
TIPRL	Whole sample	0.387393	5.07243	2.08786	0.164702	0.476041	0.476041	Dys-HC
SFT2D2	Whole sample	0.155136	4.0363	0.205197	0.655669	0.871929	0.871929	Dys-HC
DPT	Whole sample	0.964123	6.6805	8.56268	0.00863982	0.101003	0.101003	Dys-HC
ATP1B1	Whole sample	−0.904092488665695	7.75794	7.95557	0.0108947	0.114457	0.114457	Dys-HC
NME7	Whole sample	−0.589111699347676	2.69769	2.98821	0.100026	0.370134	0.370134	Dys-HC
BLZF1	Whole sample	−0.241819703919102	3.76549	0.523812	0.478003	0.769395	0.769395	Dys-HC
SLC19A2	Whole sample	−0.598660436423968	4.52947	1.44719	0.243699	0.570883	0.570883	Dys-HC
METTL18	Whole sample	0.789735	2.53855	1.56296	0.226353	0.552876	0.552876	Dys-HC
SCYL3	Whole sample	0.0178448	2.81454	0.00243041	0.961193	0.993132	0.993132	Dys-HC
KIFAP3	Whole sample	0.0904774	4.58019	0.100141	0.755097	0.924128	0.924128	Dys-HC
PRRX1	Whole sample	0.725281	6.70819	4.48592	0.0475307	0.248722	0.248722	Dys-HC
FMO2	Whole sample	−1.03718561693913	4.65599	6.84908	0.0169201	0.143913	0.143913	Dys-HC
FMO1	Whole sample	2.25969	2.3334	14.5227	0.0011733	0.0365252	0.0365252	Dys-HC
PRRC2C	Whole sample	−0.212335573505935	6.02543	0.163744	0.690234	0.891692	0.891692	Dys-HC
MYOC	Whole sample	−2.44075178947119	5.89898	22.4108	0.000142994	0.0111444	0.0111444	Dys-HC
VAMP4	Whole sample	−0.237659809533268	3.43531	0.622995	0.439638	0.74474	0.74474	Dys-HC
EEF1AKNMT	Whole sample	−0.241679416953763	3.7954	0.637988	0.470274	0.762668	0.762668	Dys-HC
DNM3OS	Whole sample	0.671956	2.99785	2.95758	0.101661	0.373628	0.373628	Dys-HC
PIGC	Whole sample	0.652942	4.39718	6.73591	0.0177239	0.148073	0.148073	Dys-HC
C1orf105	Whole sample	4.52082	2.90227	39.7918	4.61297e-06	0.00187748	0.00187748	Dys-HC
SUCO	Whole sample	0.267323	3.32088	0.495302	0.490075	0.777455	0.777455	Dys-HC
PRDX6	Whole sample	−0.00532636287566132	8.6687	0.000380777	0.984634	0.997892	0.997892	Dys-HC
KLHL20	Whole sample	0.101048	3.28427	0.0644687	0.802284	0.940395	0.940395	Dys-HC
GAS5	Whole sample	1.25194	7.33767	9.48166	0.00615397	0.0851712	0.0851712	Dys-HC
ZBTB37	Whole sample	0.00878102	2.858	0.000401603	0.98422	0.997892	0.997892	Dys-HC
RC3H1	Whole sample	−1.34911044033295	4.40854	17.7432	0.000468415	0.021037	0.021037	Dys-HC
RABGAP1L	Whole sample	0.928331	3.78476	5.26366	0.0332942	0.206357	0.206357	Dys-HC
CACYBP	Whole sample	0.241702	6.38024	1.12467	0.30216	0.628633	0.628633	Dys-HC
MRPS14	Whole sample	0.102888	5.26524	0.142693	0.709789	0.900262	0.900262	Dys-HC
KIAA0040	Whole sample	−0.207073237593974	3.81321	0.331481	0.571519	0.831624	0.831624	Dys-HC
COP1	Whole sample	0.0183919	4.09126	0.00490417	0.944899	0.990722	0.990722	Dys-HC
SEC16B	Whole sample	−0.00551152700585296	2.64009	0.00027025	0.987055	0.998234	0.998234	Dys-HC
RASAL2	Whole sample	0.320461	3.72614	0.553731	0.465866	0.76012	0.76012	Dys-HC
RALGPS2	Whole sample	0.145366	2.83355	0.140885	0.711544	0.90168	0.90168	Dys-HC
ANGPTL1	Whole sample	1.65681	5.56695	19.6018	0.000286711	0.0164618	0.0164618	Dys-HC
FAM20B	Whole sample	0.0782782	4.35305	0.0871475	0.771025	0.92913	0.92913	Dys-HC
TOR3A	Whole sample	0.357844	3.80387	1.4372	0.288972	0.615243	0.615243	Dys-HC
ABL2	Whole sample	0.252384	3.14859	0.519043	0.479987	0.770911	0.770911	Dys-HC
SOAT1	Whole sample	0.916221	3.09006	6.14199	0.0227158	0.168128	0.168128	Dys-HC
TOR1AIP2	Whole sample	−0.237443284926764	5.25239	1.05145	0.318003	0.644299	0.644299	Dys-HC
TOR1AIP1	Whole sample	−0.266090027856589	5.57009	1.12323	0.302461	0.628782	0.628782	Dys-HC
CEP350	Whole sample	−0.176336959001232	5.78141	0.198476	0.660969	0.874791	0.874791	Dys-HC
QSOX1	Whole sample	−0.451750219091957	4.63517	2.8611	0.107019	0.382702	0.382702	Dys-HC
ACBD6	Whole sample	0.236058	4.6654	0.73648	0.401446	0.716695	0.716695	Dys-HC
XPR1	Whole sample	0.216374	2.97145	0.301008	0.589616	0.839939	0.839939	Dys-HC
STX6	Whole sample	0.746737	3.12913	3.37758	0.0817169	0.335508	0.335508	Dys-HC
MR1	Whole sample	0.665957	2.69526	2.8937	0.105172	0.379677	0.379677	Dys-HC
IER5	Whole sample	−0.172631547451702	5.04169	0.20649	0.654661	0.871128	0.871128	Dys-HC
GLUL	Whole sample	0.0144106	7.97701	0.00123864	0.972291	0.995021	0.995021	Dys-HC
NPL	Whole sample	0.878225	2.65603	2.64022	0.120599	0.406895	0.406895	Dys-HC
DHX9	Whole sample	0.446775	4.92143	2.96371	0.101331	0.372916	0.372916	Dys-HC
LAMC1	Whole sample	0.577015	6.27076	5.22856	0.0338209	0.208328	0.208328	Dys-HC
SMG7	Whole sample	−0.119470344486085	4.14029	0.257624	0.617576	0.853545	0.853545	Dys-HC
NCF2	Whole sample	1.18026	3.29908	10.7577	0.00392438	0.0659773	0.0659773	Dys-HC
ARPC5	Whole sample	0.688854	5.7147	4.25638	0.0529842	0.263678	0.263678	Dys-HC
RGL1	Whole sample	0.764414	4.00281	5.52276	0.0296828	0.195203	0.195203	Dys-HC
COLGALT2	Whole sample	0.270318	3.24028	0.589484	0.585874	0.838555	0.838555	Dys-HC
TSEN15	Whole sample	−0.38554672141912	6.09533	1.24402	0.278553	0.605021	0.605021	Dys-HC
C1orf21	Whole sample	−0.911481469746552	7.44844	14.5543	0.00116224	0.0362836	0.0362836	Dys-HC
EDEM3	Whole sample	0.162744	3.74276	0.262389	0.738537	0.915899	0.915899	Dys-HC
NIBAN1	Whole sample	−0.785886563103244	5.76625	6.96147	0.0161623	0.14107	0.14107	Dys-HC
RNF2	Whole sample	−0.0585845661214012	3.46566	0.0381885	0.847132	0.960199	0.960199	Dys-HC
TRMT1L	Whole sample	−0.502790432439054	4.38128	3.34778	0.0829711	0.337754	0.337754	Dys-HC
SWT1	Whole sample	−0.520656317481137	2.6296	1.3897	0.252952	0.578614	0.578614	Dys-HC
IVNS1ABP	Whole sample	−0.288071012611592	4.5148	1.1509	0.296747	0.622201	0.622201	Dys-HC
HMCN1	Whole sample	0.527394	3.31143	1.61749	0.218731	0.543194	0.543194	Dys-HC
PRG4	Whole sample	0.774197	4.63969	2.13954	0.159827	0.468608	0.468608	Dys-HC
TPR	Whole sample	0.0476295	5.81108	0.0149729	0.903891	0.979792	0.979792	Dys-HC
ODR4	Whole sample	−0.436524744048915	3.83593	2.08189	0.165277	0.476826	0.476826	Dys-HC
RGS2	Whole sample	2.13473	4.09438	23.2628	0.000116942	0.0103007	0.0103007	Dys-HC
UCHL5	Whole sample	−0.0735417004835556	5.01353	0.0644415	0.802325	0.940395	0.940395	Dys-HC
RO60	Whole sample	−0.474610852424976	4.55675	1.48324	0.238119	0.565633	0.565633	Dys-HC
GLRX2	Whole sample	0.208461	5.66024	0.598641	0.448581	0.74937	0.74937	Dys-HC
CDC73	Whole sample	−0.276220664387885	4.77761	1.21057	0.284911	0.611383	0.611383	Dys-HC
CFH	Whole sample	1.32613	6.53303	12.1641	0.00245178	0.0523157	0.0523157	Dys-HC
CFHR1	Whole sample	3.81518	2.74455	10.3412	0.00453342	0.0719906	0.0719906	Dys-HC
ZBTB41	Whole sample	0.0692996	3.25009	0.0354652	0.852613	0.963134	0.963134	Dys-HC
DENND1B	Whole sample	−0.350395406349977	3.56222	1.1942	0.288094	0.614203	0.614203	Dys-HC
C1orf53	Whole sample	0.968774	3.21898	6.49379	0.0195921	0.156753	0.156753	Dys-HC
NEK7	Whole sample	−0.374740056002192	5.25349	1.88381	0.185826	0.502965	0.502965	Dys-HC
PTPRC	Whole sample	0.960262	3.85622	7.45586	0.0132519	0.126726	0.126726	Dys-HC
ZNF281	Whole sample	−0.329996032634583	3.39867	0.686858	0.417486	0.727115	0.727115	Dys-HC
DDX59	Whole sample	−1.02526273164824	3.81278	8.68043	0.00826593	0.0984121	0.0984121	Dys-HC
CAMSAP2	Whole sample	−1.2592950305117	6.18389	7.40391	0.0135282	0.127607	0.127607	Dys-HC
CACNA1S	Whole sample	−0.62105430257477	7.53406	2.61541	0.122248	0.409804	0.409804	Dys-HC
TMEM9	Whole sample	−0.0965764253396154	5.52204	0.120906	0.731861	0.912026	0.912026	Dys-HC
IGFN1	Whole sample	−0.654986083197237	6.53405	0.967689	0.337571	0.662698	0.662698	Dys-HC
TNNT2	Whole sample	3.58436	6.26174	35.5444	9.57971e-06	0.00272051	0.00272051	Dys-HC
TNNI1	Whole sample	0.117273	12.3977	0.0677948	0.797365	0.939388	0.939388	Dys-HC
PHLDA3	Whole sample	0.132773	6.3819	0.201214	0.658796	0.873715	0.873715	Dys-HC
CSRP1	Whole sample	−1.02805062195385	6.0969	8.69829	0.00821081	0.0979681	0.0979681	Dys-HC
NAV1	Whole sample	0.164816	4.27782	0.286027	0.598958	0.844676	0.844676	Dys-HC
IPO9	Whole sample	0.174604	4.2564	0.534331	0.835889	0.955811	0.955811	Dys-HC
SHISA4	Whole sample	−0.202523670492497	8.52704	0.488404	0.493074	0.779507	0.779507	Dys-HC
AL513217.1	Whole sample	−0.882092729783224	3.38577	6.02446	0.0238818	0.172997	0.172997	Dys-HC
LMOD1	Whole sample	−1.97734448049979	5.24285	39.1488	5.13427e-06	0.00201502	0.00201502	Dys-HC
TIMM17A	Whole sample	−0.15041781006195	5.78983	0.363092	0.553891	0.819904	0.819904	Dys-HC
RNPEP	Whole sample	0.34282	4.09119	1.28675	0.270702	0.599748	0.599748	Dys-HC
ARL8A	Whole sample	−0.321565765679875	4.71791	1.71515	0.205874	0.528311	0.528311	Dys-HC
UBE2T	Whole sample	0.984378	3.94774	10.6411	0.0040852	0.0673537	0.0673537	Dys-HC
PPP1R12B	Whole sample	−0.0919845765184366	6.6962	0.108449	0.745505	0.919663	0.919663	Dys-HC
KDM5B	Whole sample	0.0154931	3.57282	0.00188069	0.96586	0.993807	0.993807	Dys-HC
RABIF	Whole sample	0.329903	3.68822	1.23231	0.280758	0.606868	0.606868	Dys-HC
KLHL12	Whole sample	0.797863	3.39795	4.43696	0.0486378	0.251402	0.251402	Dys-HC
ADIPOR1	Whole sample	0.344563	5.95971	1.85306	0.189293	0.50714	0.50714	Dys-HC
CYB5R1	Whole sample	0.130039	8.28959	0.152663	0.700333	0.896234	0.896234	Dys-HC
TMEM183A	Whole sample	0.476605	4.41959	2.76679	0.112583	0.393991	0.393991	Dys-HC
PPFIA4	Whole sample	1.328	3.35218	6.95317	0.0162169	0.141099	0.141099	Dys-HC
MYOG	Whole sample	0.822479	6.22059	3.01088	0.0988361	0.36755	0.36755	Dys-HC
MYBPH	Whole sample	3.05181	7.37948	41.5088	3.48609e-06	0.0016656	0.0016656	Dys-HC
BTG2	Whole sample	0.0237191	5.99584	0.00365	0.952453	0.991335	0.991335	Dys-HC
FMOD	Whole sample	−1.07377562362994	5.2122	8.21807	0.00984749	0.108209	0.108209	Dys-HC
PRELP	Whole sample	−1.89448054862197	5.43645	21.0878	0.000197151	0.0128731	0.0128731	Dys-HC
ATP2B4	Whole sample	0.133214	5.50009	0.170864	0.683955	0.88808	0.88808	Dys-HC
SNRPE	Whole sample	0.775643	6.85827	5.60397	0.0286439	0.192088	0.192088	Dys-HC
SOX13	Whole sample	−0.810623621447867	3.05291	5.1698	0.0347237	0.209476	0.209476	Dys-HC
PLEKHA6	Whole sample	−0.317507438793932	2.77414	0.612989	0.443277	0.747247	0.747247	Dys-HC
PPP1R15B	Whole sample	−0.284754799774891	3.83143	0.725558	0.404895	0.718671	0.718671	Dys-HC
PIK3C2B	Whole sample	−0.136193336950119	3.83328	0.13491	0.717438	0.90472	0.90472	Dys-HC
MDM4	Whole sample	−0.346750751921127	4.43548	2.28834	0.146742	0.450693	0.450693	Dys-HC
NFASC	Whole sample	−0.260720397854433	2.79894	0.248028	0.624161	0.85747	0.85747	Dys-HC
RBBP5	Whole sample	−0.172376154274669	3.22625	0.291532	0.595489	0.843711	0.843711	Dys-HC
DSTYK	Whole sample	0.435526	3.51664	1.74869	0.201679	0.523318	0.523318	Dys-HC
TMCC2	Whole sample	−1.08208169410644	3.05072	8.32038	0.00947028	0.106301	0.106301	Dys-HC
CDK18	Whole sample	0.414773	2.51276	0.620494	0.440543	0.745104	0.745104	Dys-HC
ELK4	Whole sample	−0.199851221757086	4.89762	0.516108	0.481215	0.771766	0.771766	Dys-HC
NUCKS1	Whole sample	0.107513	7.79551	0.1198	0.73304	0.912397	0.912397	Dys-HC
RAB29	Whole sample	−0.334936190714396	2.95119	0.718382	0.407185	0.719992	0.719992	Dys-HC
SLC41A1	Whole sample	−0.462443032585541	4.35749	1.98385	0.175077	0.488927	0.488927	Dys-HC
SRGAP2	Whole sample	0.571558	3.55404	2.41187	0.136853	0.435496	0.435496	Dys-HC
RASSF5	Whole sample	0.752435	2.37202	2.16045	0.157905	0.467132	0.467132	Dys-HC
EIF2D	Whole sample	−0.569254582273306	4.5733	3.46642	0.0781074	0.328356	0.328356	Dys-HC
MAPKAPK2	Whole sample	−0.60304871826538	6.19535	5.1403	0.0351873	0.210957	0.210957	Dys-HC
PFKFB2	Whole sample	0.101123	3.19346	0.0420828	0.839635	0.957484	0.957484	Dys-HC
YOD1	Whole sample	−0.612029369728408	2.57383	1.63073	0.216929	0.541166	0.541166	Dys-HC
CD55	Whole sample	−0.317048507562577	5.32185	1.39418	0.252215	0.577877	0.577877	Dys-HC
CD46	Whole sample	0.132274	5.50766	0.171471	0.683427	0.887895	0.887895	Dys-HC
MIR29B2CHG	Whole sample	−1.54058440257371	3.41417	13.6728	0.00151964	0.0421028	0.0421028	Dys-HC
CD34	Whole sample	−0.124565875064338	6.20003	0.180712	0.675519	0.884618	0.884618	Dys-HC
PLXNA2	Whole sample	0.280575	3.6183	0.866491	0.363561	0.684457	0.684457	Dys-HC
HSD11B1-AS1	Whole sample	0.553445	3.11315	2.23062	0.151658	0.45766	0.45766	Dys-HC
G0S2	Whole sample	−0.809908786888296	8.13148	3.48556	0.077354	0.326169	0.326169	Dys-HC
UTP25	Whole sample	0.257345	2.78166	0.43153	0.519087	0.797909	0.797909	Dys-HC
SERTAD4-AS1	Whole sample	0.856284	3.11736	4.88871	0.0394405	0.223183	0.223183	Dys-HC
RCOR3	Whole sample	−0.177497101184981	5.73379	0.545679	0.469082	0.761859	0.761859	Dys-HC
TRAF5	Whole sample	0.596586	2.63996	2.16341	0.157635	0.466915	0.466915	Dys-HC
LINC00467	Whole sample	1.21656	4.55587	15.2707	0.000940023	0.032484	0.032484	Dys-HC
SLC30A1	Whole sample	0.595064	3.66126	2.67851	0.118104	0.402433	0.402433	Dys-HC
LPGAT1	Whole sample	−0.284054103848007	4.1414	0.641726	0.432952	0.739579	0.739579	Dys-HC
INTS7	Whole sample	0.23386	3.01385	0.470603	0.759895	0.926038	0.926038	Dys-HC
LINC02608	Whole sample	2.09128	2.33599	13.2865	0.00171347	0.0451797	0.0451797	Dys-HC
PPP2R5A	Whole sample	0.0730757	4.96054	0.11237	0.741121	0.916618	0.916618	Dys-HC
NENF	Whole sample	0.225432	8.51369	0.550939	0.466977	0.760689	0.760689	Dys-HC
ATF3	Whole sample	−1.20682039313472	3.23918	5.58862	0.028837	0.192405	0.192405	Dys-HC
NSL1	Whole sample	0.0112692	4.60287	0.00204705	0.964383	0.993807	0.993807	Dys-HC
TATDN3	Whole sample	−0.0821740429157993	4.2542	0.0696051	0.794742	0.938898	0.938898	Dys-HC
VASH2	Whole sample	2.14679	2.7129	8.90552	0.00760049	0.0951748	0.0951748	Dys-HC
ANGEL2	Whole sample	0.175514	3.85048	0.383767	0.542923	0.814654	0.814654	Dys-HC
PROX1	Whole sample	0.17815	3.66991	0.106805	0.74737	0.920413	0.920413	Dys-HC
SMYD2	Whole sample	−0.644265966347983	5.36966	7.35596	0.013789	0.129174	0.129174	Dys-HC
PTPN14	Whole sample	−0.290117085852362	4.67585	0.65569	0.428072	0.735114	0.735114	Dys-HC
KCTD3	Whole sample	0.350006	4.1563	0.842514	0.37014	0.690032	0.690032	Dys-HC
ESRRG	Whole sample	0.146172	2.92226	0.117833	0.735151	0.913453	0.913453	Dys-HC
GPATCH2	Whole sample	0.0629372	2.70982	0.0236994	0.879269	0.974226	0.974226	Dys-HC
RRP15	Whole sample	−0.0470949224928094	4.9745	0.0245409	0.877163	0.973515	0.973515	Dys-HC
TGFB2-AS1	Whole sample	1.31236	2.78541	4.95911	0.0381941	0.219401	0.219401	Dys-HC
TGFB2	Whole sample	0.903425	3.38611	2.83929	0.108276	0.385008	0.385008	Dys-HC
LYPLAL1	Whole sample	0.119672	5.02817	0.253248	0.783203	0.93453	0.93453	Dys-HC
EPRS	Whole sample	−0.203457022795543	5.9795	0.484407	0.494827	0.780592	0.780592	Dys-HC
IARS2	Whole sample	−0.110309442673251	5.78731	0.186767	0.670468	0.881437	0.881437	Dys-HC
RAB3GAP2	Whole sample	−0.487251684286986	4.03765	2.25518	0.149542	0.455011	0.455011	Dys-HC
C1orf115	Whole sample	−0.18336258047887	3.38759	0.255974	0.618697	0.85387	0.85387	Dys-HC
MARC2	Whole sample	−0.445317536654319	3.72478	1.59604	0.221689	0.547571	0.547571	Dys-HC
MARC1	Whole sample	0.715716	2.70317	2.73586	0.114482	0.396358	0.396358	Dys-HC
HLX	Whole sample	−0.672264119231855	3.06142	4.45348	0.0482609	0.250751	0.250751	Dys-HC
DUSP10	Whole sample	−0.0721215663405747	4.33283	0.0577306	0.812683	0.944891	0.944891	Dys-HC
MIA3	Whole sample	−0.0317520081232767	4.96762	0.00825746	0.928543	0.987802	0.987802	Dys-HC
AIDA	Whole sample	0.0777217	5.33691	0.0809418	0.779091	0.932719	0.932719	Dys-HC
BROX	Whole sample	−0.0917658091745602	4.8283	0.123721	0.979912	0.996939	0.996939	Dys-HC
AL392172.1	Whole sample	1.26169	2.58852	7.69364	0.0120656	0.121418	0.121418	Dys-HC
DISP1	Whole sample	−0.587269194872145	2.35719	2.3363	0.142803	0.444677	0.444677	Dys-HC
CAPN2	Whole sample	0.533173	6.46121	4.97183	0.0379737	0.218707	0.218707	Dys-HC
TP53BP2	Whole sample	0.129892	3.8202	0.174415	0.680881	0.886944	0.886944	Dys-HC
FBXO28	Whole sample	−0.378821438539363	4.11397	1.53859	0.22987	0.557994	0.557994	Dys-HC
DEGS1	Whole sample	0.909274	5.03238	10.2278	0.00471714	0.0733067	0.0733067	Dys-HC
NVL	Whole sample	−0.347116907386125	3.01759	1.09255	0.308972	0.635932	0.635932	Dys-HC
CNIH4	Whole sample	0.469788	6.35651	3.07924	0.0953476	0.361177	0.361177	Dys-HC
WDR26	Whole sample	0.130322	5.60641	0.303109	0.58833	0.838651	0.838651	Dys-HC
LBR	Whole sample	−0.0965479540420678	3.84315	0.0871837	0.770979	0.92913	0.92913	Dys-HC
ENAH	Whole sample	0.21583	5.83507	0.247552	0.624491	0.857602	0.857602	Dys-HC
AC099066.2	Whole sample	0.964292	5.87715	1.64473	0.215044	0.5393	0.5393	Dys-HC
SRP9	Whole sample	−0.109469162655141	7.08011	0.177025	0.678645	0.886231	0.886231	Dys-HC
EPHX1	Whole sample	−0.648743807519846	5.72837	3.43955	0.0791792	0.331088	0.331088	Dys-HC
TMEM63A	Whole sample	0.262824	2.70638	0.305076	0.587132	0.838555	0.838555	Dys-HC
PYCR2	Whole sample	−0.088743197099157	4.95661	0.169888	0.684807	0.888365	0.888365	Dys-HC
SDE2	Whole sample	−0.474755345217338	3.52469	1.91511	0.182378	0.498917	0.498917	Dys-HC
H3F3A	Whole sample	0.83855	8.86612	7.51882	0.0129256	0.125369	0.125369	Dys-HC
ACBD3	Whole sample	−0.0229609489973412	4.94984	0.00442527	0.947654	0.990722	0.990722	Dys-HC
PARP1	Whole sample	0.175632	5.87133	0.400628	0.534281	0.808818	0.808818	Dys-HC
ITPKB	Whole sample	−0.588212926573605	3.8145	3.88372	0.0634446	0.292447	0.292447	Dys-HC
PSEN2	Whole sample	0.189961	3.99493	0.460751	0.505426	0.7895	0.7895	Dys-HC
COQ8A	Whole sample	−0.413989184879074	9.01546	0.909144	0.35227	0.674406	0.674406	Dys-HC
CDC42BPA	Whole sample	−0.152302270316881	4.94392	0.207608	0.653793	0.871128	0.871128	Dys-HC
SNAP47	Whole sample	−0.256215708852146	4.45948	0.400953	0.534116	0.808681	0.808681	Dys-HC
JMJD4	Whole sample	−0.323584093141883	3.47782	0.779947	0.388153	0.706654	0.706654	Dys-HC
ARF1	Whole sample	−0.101920855257327	7.22925	0.215196	0.647976	0.869533	0.869533	Dys-HC
C1orf35	Whole sample	−0.19740274807081	3.6404	0.462798	0.504493	0.788715	0.788715	Dys-HC
MRPL55	Whole sample	0.218585	6.17034	0.325003	0.57527	0.833112	0.833112	Dys-HC
GUK1	Whole sample	0.515981	8.07393	2.37488	0.139728	0.439827	0.439827	Dys-HC
IBA57	Whole sample	0.211397	3.20483	0.223624	0.641658	0.866239	0.866239	Dys-HC
OBSCN	Whole sample	−0.658944786916086	8.96445	2.1674	0.157273	0.466595	0.466595	Dys-HC
TRIM11	Whole sample	0.485893	2.29459	1.0619	0.315673	0.642504	0.642504	Dys-HC
HIST3H2A	Whole sample	1.63452	2.28116	11.518	0.00303368	0.0579776	0.0579776	Dys-HC
RNF187	Whole sample	0.039083	6.07448	0.0151007	0.903484	0.979792	0.979792	Dys-HC
RHOU	Whole sample	−0.655256550905085	3.75815	2.9	0.10482	0.379152	0.379152	Dys-HC
RAB4A	Whole sample	0.100501	6.21	0.149079	0.70369	0.897707	0.897707	Dys-HC
ACTA1	Whole sample	−0.979642656196266	15.6492	6.42846	0.0201336	0.159057	0.159057	Dys-HC
NUP133	Whole sample	0.319903	4.32954	1.42132	0.247807	0.575354	0.575354	Dys-HC
ABCB10	Whole sample	0.00221866	3.37904	5.61035e-05	0.994102	0.998926	0.998926	Dys-HC
TAF5L	Whole sample	−0.381350998210599	2.88267	1.18605	0.289696	0.615987	0.615987	Dys-HC
GALNT2	Whole sample	−0.120959627998173	5.05925	0.265607	0.612216	0.851555	0.851555	Dys-HC
COG2	Whole sample	−0.298041669154195	4.23859	1.71191	0.206285	0.52853	0.52853	Dys-HC
AGT	Whole sample	1.03661	4.81705	12.5399	0.00217111	0.0497048	0.0497048	Dys-HC
C1orf198	Whole sample	0.660171	4.90724	4.58691	0.045337	0.242021	0.242021	Dys-HC
TTC13	Whole sample	0.0924447	2.84565	0.0608649	0.80777	0.943013	0.943013	Dys-HC
ARV1	Whole sample	−0.129831987655594	4.14211	0.174203	0.681063	0.886944	0.886944	Dys-HC
FAM89A	Whole sample	−0.765501750355549	3.21138	3.5524	0.0747894	0.321165	0.321165	Dys-HC
C1orf131	Whole sample	−0.125880459020047	3.49929	0.209494	0.652335	0.870523	0.870523	Dys-HC
GNPAT	Whole sample	−0.476735465644062	6.74088	1.17348	0.292191	0.61766	0.61766	Dys-HC
EXOC8	Whole sample	−0.500475344965608	3.17817	1.50487	0.234851	0.562383	0.562383	Dys-HC
SPRTN	Whole sample	−0.978225642279693	2.70009	9.70764	0.00567286	0.0813827	0.0813827	Dys-HC
EGLN1	Whole sample	−0.311399182663794	6.4816	1.22545	0.28206	0.607958	0.607958	Dys-HC
AL445524.1	Whole sample	0.432231	3.75366	0.938081	0.344893	0.670328	0.670328	Dys-HC
TSNAX	Whole sample	−0.584354394096402	5.21778	6.78314	0.0173833	0.14624	0.14624	Dys-HC
SIPA1L2	Whole sample	0.501221	3.0826	2.33084	0.143246	0.445172	0.445172	Dys-HC
NTPCR	Whole sample	0.178044	5.87094	0.498022	0.488901	0.776765	0.776765	Dys-HC
COA6-AS1	Whole sample	0.820529	4.68647	7.12114	0.0151504	0.135576	0.135576	Dys-HC
COA6	Whole sample	0.0988585	6.54301	0.144062	0.708468	0.899729	0.899729	Dys-HC
TARBP1	Whole sample	−0.612608589850881	3.9653	5.49408	0.0300598	0.196574	0.196574	Dys-HC
IRF2BP2	Whole sample	0.241694	6.80021	0.797656	0.382925	0.701956	0.701956	Dys-HC
TOMM20	Whole sample	0.240188	7.26138	0.597452	0.449025	0.74937	0.74937	Dys-HC
ARID4B	Whole sample	−0.264876105454836	4.77716	0.445449	0.512499	0.793777	0.793777	Dys-HC
GGPS1	Whole sample	0.397599	4.62546	2.5072	0.129767	0.423525	0.423525	Dys-HC
TBCE.1	Whole sample	−0.220049839319709	3.08937	0.492114	0.491457	0.778504	0.778504	Dys-HC
B3GALNT2	Whole sample	−0.363915061382687	4.88037	2.16827	0.157194	0.466487	0.466487	Dys-HC
LYST	Whole sample	0.296132	3.37054	0.555085	0.465329	0.760033	0.760033	Dys-HC
NID1	Whole sample	0.625817	4.94162	3.57197	0.0740574	0.319394	0.319394	Dys-HC
GPR137B	Whole sample	2.35568	2.56736	21.4423	0.000180695	0.0126359	0.0126359	Dys-HC
LGALS8	Whole sample	0.651578	3.6529	4.72844	0.0424549	0.233502	0.233502	Dys-HC
HEATR1	Whole sample	0.777521	2.922	3.67589	0.0703061	0.310671	0.310671	Dys-HC
ACTN2	Whole sample	0.0585769	10.9488	0.0296242	0.865159	0.968628	0.968628	Dys-HC
MTR	Whole sample	−0.443846556907963	4.89656	2.13542	0.16021	0.469229	0.469229	Dys-HC
FH	Whole sample	0.156087	6.41084	0.334116	0.570007	0.831052	0.831052	Dys-HC
OPN3	Whole sample	0.551334	2.61623	2.20511	0.153894	0.461178	0.461178	Dys-HC
CHML	Whole sample	−0.378699685217691	3.30564	0.988581	0.332536	0.658891	0.658891	Dys-HC
CEP170	Whole sample	−0.499582148400698	4.8672	1.52512	0.231843	0.559994	0.559994	Dys-HC
SDCCAG8	Whole sample	−0.183380279031956	4.81325	0.246779	0.625029	0.85802	0.85802	Dys-HC
AKT3	Whole sample	0.102404	4.49576	0.109534	0.744283	0.918774	0.918774	Dys-HC
ZBTB18	Whole sample	−0.273587436349958	5.2319	0.858597	0.365708	0.686499	0.686499	Dys-HC
ADSS	Whole sample	0.436521	3.32339	0.915752	0.350565	0.673177	0.673177	Dys-HC
DESI2	Whole sample	−0.227891711009853	4.6905	0.940365	0.344321	0.669992	0.669992	Dys-HC
COX20	Whole sample	0.987705	8.07421	12.3899	0.00227857	0.0503907	0.0503907	Dys-HC
HNRNPU	Whole sample	0.0662478	7.11354	0.0474653	0.829848	0.95285	0.95285	Dys-HC
EFCAB2	Whole sample	−0.673973447704567	3.85754	6.85604	0.016872	0.143703	0.143703	Dys-HC
SMYD3	Whole sample	0.369727	3.07997	0.929643	0.347021	0.670923	0.670923	Dys-HC
TFB2M	Whole sample	−0.235744936275504	3.50973	0.677286	0.420693	0.729744	0.729744	Dys-HC
CNST	Whole sample	−0.543565107067277	4.23217	3.30275	0.084909	0.341435	0.341435	Dys-HC
SCCPDH	Whole sample	0.0758213	5.48113	0.0949832	0.761275	0.926344	0.926344	Dys-HC
AHCTF1	Whole sample	−0.51713530041533	4.43308	2.56581	0.125628	0.416072	0.416072	Dys-HC
AL390728.6	Whole sample	0.633709	2.4325	1.78888	0.196793	0.516251	0.516251	Dys-HC
ZNF496	Whole sample	−0.207832009211438	3.36753	0.466039	0.503022	0.787311	0.787311	Dys-HC
SH3BP5L	Whole sample	−0.0739372557113599	3.27693	0.045682	0.833023	0.954744	0.954744	Dys-HC
ZNF672	Whole sample	−0.827230005039635	4.52716	6.4894	0.019628	0.156753	0.156753	Dys-HC
ZNF692	Whole sample	−0.768096865972553	3.48811	3.23524	0.0879139	0.347615	0.347615	Dys-HC
SH3YL1	Whole sample	0.274447	3.57307	0.637556	0.434427	0.740619	0.740619	Dys-HC
ACP1	Whole sample	−0.0733266102610655	6.00428	0.0879088	0.770057	0.92913	0.92913	Dys-HC
TMEM18	Whole sample	0.157195	5.39145	0.229982	0.63699	0.863723	0.863723	Dys-HC
TPO	Whole sample	−0.163307019033039	2.08827	0.0635298	0.803697	0.941259	0.941259	Dys-HC
PXDN	Whole sample	1.32927	4.46214	19.3125	0.000308953	0.0168073	0.0168073	Dys-HC
EIPR1	Whole sample	0.510722	3.30789	2.24264	0.150618	0.456087	0.456087	Dys-HC
TRAPPC12	Whole sample	−0.047015714778857	5.14167	0.0357042	0.852124	0.962878	0.962878	Dys-HC
ADI1	Whole sample	−0.294631570106719	7.45515	1.22418	0.282301	0.608157	0.608157	Dys-HC
AC108488.1	Whole sample	−0.457627016429097	2.91852	1.66065	0.212927	0.536894	0.536894	Dys-HC
RNASEH1	Whole sample	−0.51608759038303	4.36294	5.28004	0.0330518	0.205719	0.205719	Dys-HC
RNASEH1-AS1	Whole sample	1.00527	3.71676	8.87751	0.00767993	0.0952041	0.0952041	Dys-HC
RSAD2	Whole sample	−0.0467983876806317	2.51112	0.0166007	0.89883	0.978589	0.978589	Dys-HC
RNF144A	Whole sample	0.0413966	3.70808	0.0139931	0.907073	0.980328	0.980328	Dys-HC
ID2	Whole sample	0.555345	4.49758	2.68946	0.117402	0.401085	0.401085	Dys-HC
KIDINS220	Whole sample	0.209353	4.95164	0.558161	0.464113	0.759175	0.759175	Dys-HC
MBOAT2	Whole sample	1.82067	2.6077	6.8945	0.0166091	0.142592	0.142592	Dys-HC
ASAP2	Whole sample	0.819674	3.583	4.62683	0.0445021	0.239726	0.239726	Dys-HC
ITGB1BP1	Whole sample	0.13456	6.36463	0.175685	0.67979	0.886621	0.886621	Dys-HC
CPSF3	Whole sample	0.461006	3.7682	1.65678	0.213439	0.537279	0.537279	Dys-HC
IAH1	Whole sample	0.402952	5.88761	2.01434	0.171955	0.485512	0.485512	Dys-HC
ADAM17	Whole sample	0.199043	3.8414	0.40952	0.529826	0.805444	0.805444	Dys-HC
YWHAQ	Whole sample	0.607763	6.12666	5.61012	0.028567	0.192088	0.192088	Dys-HC
KLF11	Whole sample	0.0644383	3.48752	0.0454953	0.833359	0.954831	0.954831	Dys-HC
CYS1	Whole sample	1.52811	3.06274	11.7559	0.00280323	0.0555885	0.0555885	Dys-HC
HPCAL1	Whole sample	0.58377	4.50024	4.8665	0.0398433	0.224648	0.224648	Dys-HC
ODC1	Whole sample	−0.394754595079794	5.7639	3.0587	0.0963804	0.363048	0.363048	Dys-HC
NOL10	Whole sample	−0.0615166445276859	3.79463	0.0564214	0.814777	0.945616	0.945616	Dys-HC
PDIA6	Whole sample	0.804585	6.03096	8.91199	0.00758225	0.0951748	0.0951748	Dys-HC
LINC01954	Whole sample	2.89193	2.81679	8.49598	0.00885998	0.102379	0.102379	Dys-HC
SLC66A3	Whole sample	1.00093	4.20537	8.88063	0.00767105	0.0952041	0.0952041	Dys-HC
ROCK2	Whole sample	−0.00312515988968942	6.63955	8.44464e-05	0.992763	0.99884	0.99884	Dys-HC
E2F6	Whole sample	−0.118120872120632	3.57409	0.139783	0.712621	0.90218	0.90218	Dys-HC
LPIN1	Whole sample	−0.863567530746748	5.92832	9.12567	0.00700707	0.0916484	0.0916484	Dys-HC
TRIB2	Whole sample	−0.0805394491225143	3.5949	0.0501786	0.825135	0.950874	0.950874	Dys-HC
NBAS	Whole sample	−0.317581594606355	4.43991	1.57757	0.224278	0.550554	0.550554	Dys-HC
DDX1	Whole sample	−0.0124874945479127	6.46911	0.00215127	0.963488	0.993807	0.993807	Dys-HC
FAM49A	Whole sample	0.609701	3.66038	3.23259	0.0880347	0.347615	0.347615	Dys-HC
SMC6	Whole sample	0.23502	4.33981	0.481995	0.495889	0.781416	0.781416	Dys-HC
KCNS3	Whole sample	−1.06989886118777	4.83779	18.1407	0.000420793	0.019531	0.019531	Dys-HC
RDH14	Whole sample	−0.061554474573518	4.8574	0.0605779	0.808214	0.943212	0.943212	Dys-HC
OSR1	Whole sample	0.434262	2.98749	0.861337	0.364961	0.686151	0.686151	Dys-HC
TTC32	Whole sample	0.159016	3.83572	0.123101	0.729541	0.911286	0.911286	Dys-HC
LAPTM4A	Whole sample	0.494022	7.3906	2.76121	0.112922	0.394698	0.394698	Dys-HC
PUM2	Whole sample	0.0531615	5.05551	0.0495173	0.826271	0.951301	0.951301	Dys-HC
RHOB	Whole sample	0.48119	6.84505	1.04156	0.32023	0.646638	0.646638	Dys-HC
HS1BP3	Whole sample	−0.17203089753623	3.17141	0.246156	0.625463	0.858138	0.858138	Dys-HC
KLHL29	Whole sample	−0.508597984913518	2.06467	1.06842	0.314232	0.641481	0.641481	Dys-HC
ATAD2B	Whole sample	−0.123119384337029	3.01337	0.0696717	0.794646	0.938898	0.938898	Dys-HC
UBXN2A	Whole sample	−0.532145443285027	4.9603	3.59783	0.0731026	0.317787	0.317787	Dys-HC
SF3B6	Whole sample	0.623265	6.79246	6.83948	0.0169867	0.144305	0.144305	Dys-HC
FAM228B	Whole sample	−0.136622848024793	4.10137	0.225242	0.640463	0.865943	0.865943	Dys-HC
TP53I3	Whole sample	1.93375	4.5541	17.0545	0.000565726	0.0237281	0.0237281	Dys-HC
ITSN2	Whole sample	−0.0241307329832469	4.62672	0.00531847	0.942623	0.990579	0.990579	Dys-HC
NCOA1	Whole sample	0.0305532	5.53476	0.0105906	0.919108	0.985014	0.985014	Dys-HC
PTRHD1	Whole sample	0.618844	6.65808	4.33299	0.051088	0.258349	0.258349	Dys-HC
ADCY3	Whole sample	0.691729	4.08562	4.17815	0.0550043	0.268641	0.268641	Dys-HC
DNAJC27	Whole sample	−0.482424978337961	2.52964	1.18759	0.289392	0.615617	0.615617	Dys-HC
DNAJC27-AS1	Whole sample	0.104133	3.83813	0.0598309	0.809375	0.943807	0.943807	Dys-HC
EFR3B	Whole sample	0.542737	2.47992	1.23318	0.280592	0.606868	0.606868	Dys-HC
POMC	Whole sample	0.225361	3.67949	0.121535	0.731194	0.911768	0.911768	Dys-HC
DNMT3A	Whole sample	−0.0271657229689579	4.6378	0.00755086	0.93166	0.988104	0.988104	Dys-HC
ASXL2	Whole sample	−0.509251283346426	4.41229	3.018	0.0984662	0.366795	0.366795	Dys-HC
RAB10	Whole sample	−0.971641448556647	7.3326	9.37547	0.00639563	0.0865536	0.0865536	Dys-HC
HADHA	Whole sample	−0.0647141308289076	7.89088	0.0450905	0.83409	0.954972	0.954972	Dys-HC
HADHB	Whole sample	0.392195	7.9786	2.06192	0.167218	0.47927	0.47927	Dys-HC
SELENOI	Whole sample	0.362808	2.39606	0.443247	0.513531	0.794345	0.794345	Dys-HC
SLC35F6	Whole sample	0.365739	3.81422	1.4124	0.249245	0.575419	0.575419	Dys-HC
MAPRE3	Whole sample	−0.151944240183226	5.63903	0.307555	0.585629	0.838555	0.838555	Dys-HC
TMEM214	Whole sample	−0.140039761098907	4.31467	0.188047	0.669412	0.880581	0.880581	Dys-HC
AGBL5	Whole sample	0.333506	2.91971	0.732311	0.56741	0.829489	0.829489	Dys-HC
OST4	Whole sample	0.704577	9.40368	5.14257	0.0351515	0.210957	0.210957	Dys-HC
EMILIN1	Whole sample	0.231001	5.00292	0.360851	0.555106	0.821054	0.821054	Dys-HC
ABHD1	Whole sample	−0.934545198082987	2.6559	3.1837	0.0902923	0.352234	0.352234	Dys-HC
PREB	Whole sample	−0.00723566149727909	5.58834	0.000338295	0.985517	0.997971	0.997971	Dys-HC
SLC5A6	Whole sample	0.0476318	2.6231	0.0161269	0.900276	0.978923	0.978923	Dys-HC
ATRAID	Whole sample	0.528164	7.0908	3.79985	0.0661161	0.300556	0.300556	Dys-HC
CAD	Whole sample	0.0434341	3.04351	0.0141251	0.906638	0.980328	0.980328	Dys-HC
TRIM54	Whole sample	−0.56349505507764	8.23804	2.77544	0.112059	0.392906	0.392906	Dys-HC
MPV17	Whole sample	0.291727	4.18235	0.614507	0.442722	0.747247	0.747247	Dys-HC
GTF3C2	Whole sample	−0.178300911635308	3.50013	0.404688	0.532238	0.807334	0.807334	Dys-HC
EIF2B4	Whole sample	−0.206036074070644	4.62926	0.717053	0.407611	0.720483	0.720483	Dys-HC
SNX17	Whole sample	0.0755204	5.7217	0.0751988	0.78686	0.935771	0.935771	Dys-HC
ZNF513	Whole sample	0.481898	2.73529	1.00403	0.328879	0.655908	0.655908	Dys-HC
PPM1G	Whole sample	−0.39838358409172	5.33012	3.14612	0.0920742	0.35477	0.35477	Dys-HC
NRBP1	Whole sample	−0.193606031025683	5.9144	0.529727	0.475562	0.767732	0.767732	Dys-HC
IFT172	Whole sample	−0.0360772680273003	2.86512	0.00716422	0.933428	0.988104	0.988104	Dys-HC
FNDC4	Whole sample	1.77855	3.05847	9.54675	0.00601087	0.0839306	0.0839306	Dys-HC
ZNF512	Whole sample	0.891319	3.53716	8.11811	0.0102324	0.11122	0.11122	Dys-HC
GPN1	Whole sample	−0.589424624192058	4.8733	1.77766	0.198142	0.518302	0.518302	Dys-HC
SUPT7L	Whole sample	−0.149324989732423	4.12681	0.3553	0.558136	0.823601	0.823601	Dys-HC
SLC4A1AP	Whole sample	0.185122	4.50877	0.373217	0.548468	0.818012	0.818012	Dys-HC
MRPL33	Whole sample	0.582344	9.76611	3.08808	0.0949074	0.360504	0.360504	Dys-HC
RBKS	Whole sample	0.158336	2.70189	0.1447	0.707855	0.899426	0.899426	Dys-HC
BABAM2	Whole sample	0.423268	4.90447	2.55968	0.126054	0.417104	0.417104	Dys-HC
FOSL2	Whole sample	0.525073	4.45921	3.16654	0.0911007	0.353752	0.353752	Dys-HC
AC092164.1	Whole sample	1.04844	2.87983	4.41587	0.0491237	0.253211	0.253211	Dys-HC
PPP1CB	Whole sample	−0.539870778033497	8.21274	2.48518	0.131364	0.426541	0.426541	Dys-HC
TRMT61B	Whole sample	0.129335	3.24893	0.144884	0.707679	0.899426	0.899426	Dys-HC
WDR43	Whole sample	−0.106114273849464	4.35567	0.0662074	0.799696	0.939834	0.939834	Dys-HC
CLIP4	Whole sample	−0.186334122790742	4.65348	0.485628	0.49429	0.78026	0.78026	Dys-HC
YPEL5	Whole sample	−0.0289395895149726	5.57538	0.0130487	0.910249	0.981613	0.981613	Dys-HC
LBH	Whole sample	0.590367	5.0123	3.55768	0.0745911	0.320564	0.320564	Dys-HC
LCLAT1	Whole sample	0.349186	3.41686	0.993132	0.342944	0.668787	0.668787	Dys-HC
MEMO1	Whole sample	−0.289671329026243	2.5401	0.400954	0.534116	0.808681	0.808681	Dys-HC
DPY30	Whole sample	0.303333	5.36627	1.20641	0.285717	0.612035	0.612035	Dys-HC
SPAST	Whole sample	−0.133242986023755	3.66587	0.139595	0.712805	0.90218	0.90218	Dys-HC
SLC30A6	Whole sample	0.0487131	3.39642	0.0230104	0.881023	0.974785	0.974785	Dys-HC
YIPF4	Whole sample	−0.264019624803449	5.44807	0.978959	0.334842	0.660962	0.660962	Dys-HC
BIRC6	Whole sample	0.0729911	4.96393	0.0730479	0.789852	0.937076	0.937076	Dys-HC
TTC27	Whole sample	−0.121770836472305	3.00862	0.119124	0.733763	0.912763	0.912763	Dys-HC
LTBP1	Whole sample	0.189798	4.51363	0.580978	0.455252	0.752599	0.752599	Dys-HC
RASGRP3	Whole sample	−0.453211467765448	4.43083	2.41097	0.136922	0.435496	0.435496	Dys-HC
FAM98A	Whole sample	−0.166008368054701	4.81534	0.477131	0.498045	0.78309	0.78309	Dys-HC
CRIM1-DT	Whole sample	−0.0118505130671945	4.15049	0.000669757	0.979622	0.996939	0.996939	Dys-HC
CRIM1	Whole sample	−0.138254644762991	5.33554	0.251642	0.621662	0.855748	0.855748	Dys-HC
FEZ2	Whole sample	−0.20156010675497	5.97551	0.509667	0.483928	0.774078	0.774078	Dys-HC
VIT	Whole sample	−0.701008301023572	4.05906	3.21713	0.0887414	0.34916	0.34916	Dys-HC
STRN	Whole sample	−0.209365049914785	3.87573	0.436104	0.516906	0.796767	0.796767	Dys-HC
HEATR5B	Whole sample	0.271148	3.04084	0.483903	0.495048	0.780592	0.780592	Dys-HC
GPATCH11	Whole sample	−0.0667300239584687	3.4551	0.0231624	0.880634	0.974649	0.974649	Dys-HC
EIF2AK2	Whole sample	−0.0393302047175297	4.53984	0.0139889	0.907087	0.980328	0.980328	Dys-HC
CEBPZOS	Whole sample	−0.446010125848826	5.45089	2.44708	0.134183	0.4309	0.4309	Dys-HC
CEBPZ	Whole sample	−0.144394897696375	5.30141	0.120844	0.731928	0.912026	0.912026	Dys-HC
NDUFAF7	Whole sample	0.336392	3.81995	1.09029	0.358893	0.680667	0.680667	Dys-HC
PRKD3	Whole sample	−0.586038944413814	4.16684	3.99336	0.0601382	0.282902	0.282902	Dys-HC
CDC42EP3	Whole sample	0.867934	5.42079	4.30708	0.0517204	0.259998	0.259998	Dys-HC
CYP1B1	Whole sample	−0.0084088933560355	3.55504	0.00035243	0.985217	0.997971	0.997971	Dys-HC
ATL2	Whole sample	−0.652305595502424	4.71205	5.40193	0.0313086	0.200679	0.200679	Dys-HC
HNRNPLL	Whole sample	0.0542526	4.08595	0.0460219	0.977717	0.996062	0.996062	Dys-HC
GALM	Whole sample	0.0527724	3.68771	0.0294663	0.865515	0.968628	0.968628	Dys-HC
SRSF7	Whole sample	0.21176	5.4842	0.696578	0.414267	0.724901	0.724901	Dys-HC
GEMIN6	Whole sample	0.503355	3.63011	3.00251	0.0992738	0.368554	0.368554	Dys-HC
DHX57	Whole sample	−0.2025224154213	2.97206	0.33702	0.622401	0.855908	0.855908	Dys-HC
MORN2	Whole sample	0.952064	4.25466	9.45554	0.00621243	0.0856151	0.0856151	Dys-HC
SOS1	Whole sample	−0.246960981262981	4.60135	0.572987	0.458323	0.755553	0.755553	Dys-HC
MAP4K3	Whole sample	0.0198089	4.40861	0.00336195	0.954366	0.992157	0.992157	Dys-HC
MAP4K3-DT	Whole sample	0.0759245	4.16071	0.0563062	0.814962	0.945616	0.945616	Dys-HC
THUMPD2	Whole sample	−0.366135626724302	3.6252	0.927132	0.347658	0.671541	0.671541	Dys-HC
SLC8A1	Whole sample	0.170174	2.47747	0.148843	0.703912	0.897759	0.897759	Dys-HC
PKDCC	Whole sample	−1.3583588334934	5.36969	21.0709	0.000197975	0.0128731	0.0128731	Dys-HC
EML4	Whole sample	0.0360666	3.01826	0.00922475	0.924486	0.986616	0.986616	Dys-HC
COX7A2L	Whole sample	0.100654	6.16386	0.107066	0.747074	0.920358	0.920358	Dys-HC
MTA3	Whole sample	0.286456	3.38063	0.596037	0.449554	0.74937	0.74937	Dys-HC
HAAO	Whole sample	1.35567	2.30401	5.44883	0.0306659	0.198228	0.198228	Dys-HC
ZFP36L2	Whole sample	0.641251	6.66441	3.56708	0.0742393	0.319577	0.319577	Dys-HC
THADA	Whole sample	0.360666	3.17052	0.985285	0.530013	0.805444	0.805444	Dys-HC
DYNC2LI1	Whole sample	0.203383	3.16794	0.260986	0.615306	0.85223	0.85223	Dys-HC
LRPPRC	Whole sample	−0.293693415166778	6.02838	1.45546	0.242405	0.569064	0.569064	Dys-HC
PPM1B	Whole sample	−0.0911004429704281	5.68371	0.122766	0.729893	0.911337	0.911337	Dys-HC
PREPL	Whole sample	1.30182	6.00608	11.2319	0.00333934	0.0603437	0.0603437	Dys-HC
SIX2	Whole sample	−0.580975311287657	2.53032	1.73559	0.203305	0.52518	0.52518	Dys-HC
LINC01121	Whole sample	3.89961	2.41479	19.1051	0.00032607	0.0172268	0.0172268	Dys-HC
SRBD1	Whole sample	0.592765	2.56679	1.94839	0.178797	0.494419	0.494419	Dys-HC
EPAS1	Whole sample	0.198407	6.56638	0.425479	0.521999	0.800403	0.800403	Dys-HC
RHOQ	Whole sample	−0.172532867542968	7.30287	0.468969	0.501699	0.785857	0.785857	Dys-HC
PIGF	Whole sample	0.697949	4.34191	5.79809	0.0263235	0.182031	0.182031	Dys-HC
CRIPT	Whole sample	0.182486	5.16584	0.423724	0.52285	0.801115	0.801115	Dys-HC
SOCS5	Whole sample	0.286545	3.76097	0.889078	0.357518	0.679482	0.679482	Dys-HC
MCFD2	Whole sample	−0.289726556792204	5.35837	1.48056	0.238529	0.565645	0.565645	Dys-HC
TTC7A	Whole sample	0.998018	2.73554	4.76692	0.0417078	0.230683	0.230683	Dys-HC
CALM2	Whole sample	0.220886	7.93875	0.437906	0.51605	0.796549	0.796549	Dys-HC
MSH2	Whole sample	−0.244405659791423	3.28429	0.349988	0.561067	0.825852	0.825852	Dys-HC
MSH6	Whole sample	0.524442	3.50153	2.24783	0.150172	0.455698	0.455698	Dys-HC
FBXO11	Whole sample	−0.0504720959821166	4.8313	0.0378377	0.847826	0.960543	0.960543	Dys-HC
FOXN2	Whole sample	0.363642	3.91615	1.09231	0.309025	0.635932	0.635932	Dys-HC
PPP1R21	Whole sample	0.562773	3.24624	2.59916	0.123344	0.411733	0.411733	Dys-HC
ASB3	Whole sample	−0.198122035105793	2.62463	0.214543	0.648471	0.86976	0.86976	Dys-HC
ERLEC1	Whole sample	−0.103111000645942	5.2857	0.23235	0.635271	0.862849	0.862849	Dys-HC
PSME4	Whole sample	0.377589	5.59955	2.24987	0.149996	0.455698	0.455698	Dys-HC
ACYP2	Whole sample	0.0942344	8.14365	0.113275	0.740121	0.916325	0.916325	Dys-HC
SPTBN1	Whole sample	0.237376	7.67695	0.608515	0.44492	0.748099	0.748099	Dys-HC
RTN4	Whole sample	0.110826	9.08037	0.140865	0.711564	0.90168	0.90168	Dys-HC
MTIF2	Whole sample	0.0802704	4.87494	0.0765908	0.784948	0.935056	0.935056	Dys-HC
CCDC88A	Whole sample	0.332457	5.49508	0.538292	0.472064	0.763867	0.763867	Dys-HC
CFAP36	Whole sample	0.217226	4.58653	0.524119	0.477876	0.76932	0.76932	Dys-HC
PPP4R3B	Whole sample	−0.232724297285183	4.96618	0.62238	0.439861	0.74474	0.74474	Dys-HC
PNPT1	Whole sample	−0.326909512254639	4.13386	1.17995	0.290903	0.617487	0.617487	Dys-HC
EFEMP1	Whole sample	1.57003	5.92969	16.264	0.000706033	0.0274155	0.0274155	Dys-HC
CCDC85A	Whole sample	−0.129043188352407	2.71385	0.113263	0.740134	0.916325	0.916325	Dys-HC
VRK2	Whole sample	0.0980934	3.60626	0.0744828	0.787851	0.935998	0.935998	Dys-HC
FANCL	Whole sample	0.954967	2.71598	3.86332	0.0640827	0.294187	0.294187	Dys-HC
PAPOLG	Whole sample	−0.129595166346598	2.84526	0.109209	0.744649	0.919122	0.919122	Dys-HC
REL	Whole sample	−0.662495806959167	2.35207	2.04271	0.16911	0.482064	0.482064	Dys-HC
PEX13	Whole sample	−0.149132287229578	3.83041	0.317384	0.579747	0.835788	0.835788	Dys-HC
KIAA1841	Whole sample	0.499555	2.38616	1.22749	0.281672	0.607958	0.607958	Dys-HC
AC016747.1	Whole sample	0.527539	2.4093	0.898259	0.355103	0.676814	0.676814	Dys-HC
C2orf74	Whole sample	0.289123	4.47968	0.420944	0.524202	0.802052	0.802052	Dys-HC
USP34	Whole sample	−0.256945171667276	5.08581	0.85236	0.367418	0.68833	0.68833	Dys-HC
XPO1	Whole sample	0.0196092	5.62451	0.00606395	0.938741	0.989971	0.989971	Dys-HC
FAM161A	Whole sample	0.490449	2.5508	0.959939	0.339466	0.664273	0.664273	Dys-HC
CCT4	Whole sample	0.10802	6.58093	0.267003	0.611289	0.851226	0.851226	Dys-HC
COMMD1	Whole sample	0.677792	5.78862	7.9033	0.0111178	0.116134	0.116134	Dys-HC
B3GNT2	Whole sample	0.61277	2.62206	2.16998	0.157039	0.466487	0.466487	Dys-HC
EHBP1	Whole sample	−0.220819582120447	3.94317	0.305061	0.587141	0.838555	0.838555	Dys-HC
MDH1	Whole sample	−0.112573927868899	8.42491	0.162535	0.691317	0.892386	0.892386	Dys-HC
UGP2	Whole sample	0.203778	8.23899	0.549296	0.467633	0.760847	0.760847	Dys-HC
VPS54	Whole sample	−0.168670279851944	3.4054	0.253758	0.62021	0.855035	0.855035	Dys-HC
PELI1	Whole sample	0.871889	3.13176	5.97693	0.0243725	0.17505	0.17505	Dys-HC
LGALSL	Whole sample	−0.31376535432573	5.78107	0.884182	0.358815	0.680653	0.680653	Dys-HC
AFTPH	Whole sample	0.324556	3.38475	0.713425	0.408779	0.721039	0.721039	Dys-HC
SERTAD2	Whole sample	0.280632	4.15966	0.970698	0.507451	0.790863	0.790863	Dys-HC
LINC02245	Whole sample	0.314585	2.72061	0.509217	0.484119	0.774078	0.774078	Dys-HC
SLC1A4	Whole sample	−1.34210910136296	4.47477	22.1885	0.000150805	0.0114089	0.0114089	Dys-HC
CEP68	Whole sample	−0.121120784499618	4.6438	0.145394	0.707191	0.899426	0.899426	Dys-HC
RAB1A	Whole sample	−0.0197291728481273	5.98391	0.00739702	0.932358	0.988104	0.988104	Dys-HC
ACTR2	Whole sample	0.268331	6.17358	0.523425	0.478164	0.769445	0.769445	Dys-HC
SPRED2	Whole sample	−0.667008272353683	3.49207	2.87835	0.106037	0.380765	0.380765	Dys-HC
ETAA1	Whole sample	−0.311112233805209	3.33813	0.700334	0.413034	0.724127	0.724127	Dys-HC
C1D	Whole sample	0.228348	5.51748	0.972947	0.336294	0.662638	0.662638	Dys-HC
WDR92	Whole sample	−0.687169387361847	3.0553	4.72367	0.0425486	0.233611	0.233611	Dys-HC
PNO1	Whole sample	0.074222	4.06355	0.0451917	0.833907	0.954961	0.954961	Dys-HC
PPP3R1	Whole sample	−1.05330534044794	4.70705	8.69838	0.00821054	0.0979681	0.0979681	Dys-HC
CNRIP1	Whole sample	0.674923	4.31043	2.89517	0.105089	0.379677	0.379677	Dys-HC
PLEK	Whole sample	1.06872	2.98934	4.96909	0.038021	0.218865	0.218865	Dys-HC
FBXO48	Whole sample	0.272543	3.42666	0.853607	0.367075	0.688007	0.688007	Dys-HC
APLF	Whole sample	−0.655199550683507	2.37154	2.52933	0.128185	0.421241	0.421241	Dys-HC
ARHGAP25	Whole sample	0.0426208	2.44799	0.00823483	0.928641	0.987802	0.987802	Dys-HC
ANTXR1	Whole sample	0.658005	5.36371	4.83479	0.0404265	0.226657	0.226657	Dys-HC
GFPT1	Whole sample	0.40751	4.32909	1.79069	0.196577	0.516173	0.516173	Dys-HC
NFU1	Whole sample	0.311797	6.34193	0.768414	0.391615	0.709321	0.709321	Dys-HC
AAK1	Whole sample	−0.108293825907231	4.47525	0.0870801	0.771111	0.92913	0.92913	Dys-HC
ANXA4	Whole sample	0.586329	4.68628	4.13745	0.0560903	0.271412	0.271412	Dys-HC
GMCL1	Whole sample	−0.144633515231729	3.13744	0.124417	0.72816	0.910842	0.910842	Dys-HC
SNRNP27	Whole sample	−0.0638004780291484	5.83754	0.0700307	0.794131	0.938759	0.938759	Dys-HC
MXD1	Whole sample	−0.591924993424217	2.43978	1.90375	0.18362	0.49979	0.49979	Dys-HC
PCBP1-AS1	Whole sample	1.15953	3.36015	8.37361	0.00928045	0.104921	0.104921	Dys-HC
PCBP1	Whole sample	−0.302928208457194	8.20522	1.63425	0.216453	0.54096	0.54096	Dys-HC
TIA1	Whole sample	0.0180986	4.54066	0.00467976	0.946172	0.990722	0.990722	Dys-HC
PCYOX1	Whole sample	−0.736084393935697	6.4514	7.43817	0.0133453	0.12687	0.12687	Dys-HC
SNRPG	Whole sample	0.0306155	7.33913	0.00757151	0.931567	0.988104	0.988104	Dys-HC
FAM136A	Whole sample	−0.152617460224904	5.09711	0.428092	0.520738	0.799775	0.799775	Dys-HC
TEX261	Whole sample	−0.361940695444303	4.85675	1.24448	0.278468	0.605021	0.605021	Dys-HC
NAGK	Whole sample	0.43231	4.89491	2.34082	0.142439	0.443919	0.443919	Dys-HC
MCEE	Whole sample	0.567237	4.62966	3.78106	0.066732	0.301898	0.301898	Dys-HC
MPHOSPH10	Whole sample	−0.176697783844493	4.68087	0.298519	0.591147	0.840845	0.840845	Dys-HC
PAIP2B	Whole sample	−0.642793974024488	5.85591	3.58846	0.073447	0.317865	0.317865	Dys-HC
ZNF638	Whole sample	−0.484528563784373	5.60069	1.78412	0.197364	0.516882	0.516882	Dys-HC
DYSF	Whole sample	0.0333835	6.15613	0.0116077	0.915328	0.982823	0.982823	Dys-HC
EXOC6B	Whole sample	−0.198117956061142	3.77859	0.483885	0.495057	0.780592	0.780592	Dys-HC
SPR	Whole sample	−0.949398502418568	3.93696	6.58153	0.0188906	0.153998	0.153998	Dys-HC
SFXN5	Whole sample	−0.325500233882735	3.03227	0.87844	0.360346	0.681751	0.681751	Dys-HC
RAB11FIP5	Whole sample	−0.306847949708991	3.13908	0.892543	0.356603	0.67833	0.67833	Dys-HC
SMYD5	Whole sample	−0.868748568772752	3.19027	4.59862	0.0450903	0.241744	0.241744	Dys-HC
PRADC1	Whole sample	−0.201210085156488	7.05387	0.258217	0.617174	0.853097	0.853097	Dys-HC
CCT7	Whole sample	0.109057	6.719	0.185908	0.671178	0.881613	0.881613	Dys-HC
ALMS1	Whole sample	−0.785828876049712	2.70148	3.97309	0.0607342	0.284213	0.284213	Dys-HC
TPRKB	Whole sample	−0.00567094761464929	5.9622	0.00040714	0.984111	0.997892	0.997892	Dys-HC
DUSP11	Whole sample	0.406367	3.59085	1.61898	0.218527	0.543056	0.543056	Dys-HC
STAMBP	Whole sample	−0.202458990429514	4.71963	0.704809	0.411572	0.72286	0.72286	Dys-HC
ACTG2	Whole sample	−0.139688931714472	3.60629	0.0298666	0.864614	0.968585	0.968585	Dys-HC
DGUOK	Whole sample	0.104098	4.75342	0.179174	0.676818	0.884752	0.884752	Dys-HC
BOLA3	Whole sample	0.608986	8.06719	4.77456	0.0415613	0.230433	0.230433	Dys-HC
MOB1A	Whole sample	0.357146	5.42945	1.36649	0.256818	0.583093	0.583093	Dys-HC
MTHFD2	Whole sample	0.154018	4.87358	0.262926	0.614004	0.852035	0.852035	Dys-HC
DCTN1	Whole sample	0.0964838	5.53179	0.103322	0.751375	0.921524	0.921524	Dys-HC
RTKN	Whole sample	0.327478	3.38999	0.640856	0.433259	0.739585	0.739585	Dys-HC
INO80B	Whole sample	0.675695	3.95415	3.82956	0.065155	0.297708	0.297708	Dys-HC
WBP1	Whole sample	0.311401	5.90552	0.627876	0.43788	0.743811	0.743811	Dys-HC
MOGS	Whole sample	0.293301	3.72939	0.747556	0.397995	0.714381	0.714381	Dys-HC
MRPL53	Whole sample	0.00454431	6.35433	8.54874e-05	0.992719	0.99884	0.99884	Dys-HC
TTC31	Whole sample	0.293694	2.78427	0.624742	0.439008	0.744274	0.744274	Dys-HC
PCGF1	Whole sample	0.0370609	4.07117	0.0202436	0.888351	0.97699	0.97699	Dys-HC
AUP1	Whole sample	−0.380482852255573	5.87763	2.15039	0.158827	0.468059	0.468059	Dys-HC
HTRA2	Whole sample	−0.150311230000486	4.27867	0.299012	0.590843	0.840706	0.840706	Dys-HC
DOK1	Whole sample	0.754155	2.62294	2.61859	0.122035	0.409558	0.409558	Dys-HC
HK2	Whole sample	0.809677	3.96875	3.40137	0.0807316	0.334034	0.334034	Dys-HC
POLE4	Whole sample	0.295549	6.45031	1.00335	0.329039	0.655997	0.655997	Dys-HC
MRPL19	Whole sample	−0.179772503882524	5.41228	0.448417	0.511113	0.792766	0.792766	Dys-HC
GCFC2	Whole sample	−0.0517843930456727	4.54917	0.0273653	0.87035	0.970697	0.970697	Dys-HC
SUCLG1	Whole sample	−0.476279569658489	7.22003	3.39668	0.080925	0.334317	0.334317	Dys-HC
TMSB10	Whole sample	1.20319	10.9088	9.94944	0.00520404	0.0767614	0.0767614	Dys-HC
KCMF1	Whole sample	−0.790960651287639	5.57458	13.1579	0.00178398	0.0455911	0.0455911	Dys-HC
TCF7L1	Whole sample	−0.216749828827867	3.75246	0.454431	0.508326	0.791218	0.791218	Dys-HC
TGOLN2	Whole sample	0.191927	5.4823	0.429253	0.52018	0.799365	0.799365	Dys-HC
RETSAT	Whole sample	0.104268	4.78748	0.0788623	0.781869	0.933807	0.933807	Dys-HC
ELMOD3	Whole sample	−0.41940866729458	3.45452	1.4433	0.244311	0.571586	0.571586	Dys-HC
CAPG	Whole sample	1.66964	4.30615	11.731	0.00282645	0.0556628	0.0556628	Dys-HC
PARTICL	Whole sample	0.639299	2.32484	1.68053	0.21032	0.533766	0.533766	Dys-HC
MAT2A	Whole sample	0.00132159	6.2379	2.04706e-05	0.996437	0.998926	0.998926	Dys-HC
GGCX	Whole sample	0.527584	5.24611	1.71347	0.206087	0.528311	0.528311	Dys-HC
VAMP8	Whole sample	1.54303	5.65228	24.7549	8.30637e-05	0.0088559	0.0088559	Dys-HC
VAMP5	Whole sample	−0.0699288167268373	8.22408	0.040327	0.842968	0.958446	0.958446	Dys-HC
RNF181	Whole sample	−0.0423443067021205	6.80365	0.0249433	0.876168	0.97317	0.97317	Dys-HC
TMEM150A	Whole sample	−1.09059225104692	4.39911	12.9879	0.0018822	0.0461778	0.0461778	Dys-HC
USP39	Whole sample	−0.11412850288131	4.60413	0.149521	0.703274	0.897707	0.897707	Dys-HC
C2orf68	Whole sample	−0.420627476186297	5.32409	0.80587	0.380536	0.70004	0.70004	Dys-HC
GNLY	Whole sample	−0.93470577079501	2.67665	3.80392	0.0659835	0.30037	0.30037	Dys-HC
ATOH8	Whole sample	−0.437581302391109	4.48699	1.06001	0.316091	0.643127	0.643127	Dys-HC
ST3GAL5	Whole sample	−0.959842098011407	3.92908	12.4724	0.00221879	0.0501066	0.0501066	Dys-HC
POLR1A	Whole sample	0.0583888	3.21077	0.0250494	0.875908	0.97317	0.97317	Dys-HC
PTCD3	Whole sample	0.0716285	5.69342	0.0842331	0.774772	0.931156	0.931156	Dys-HC
IMMT	Whole sample	−0.111173793018011	6.46039	0.161599	0.692157	0.892946	0.892946	Dys-HC
MRPL35	Whole sample	0.292962	5.55437	1.29823	0.268645	0.596994	0.596994	Dys-HC
REEP1	Whole sample	0.633946	4.31535	2.40403	0.137457	0.436312	0.436312	Dys-HC
KDM3A	Whole sample	−0.372607663472063	3.75216	1.29533	0.269162	0.597178	0.597178	Dys-HC
CHMP3	Whole sample	0.0310239	7.07887	0.0156385	0.901789	0.979322	0.979322	Dys-HC
RNF103	Whole sample	0.412515	4.20507	2.46045	0.133186	0.429474	0.429474	Dys-HC
RMND5A	Whole sample	−0.279517709744334	5.81934	1.40677	0.250157	0.576302	0.576302	Dys-HC
CYTOR	Whole sample	1.40531	4.76058	12.8477	0.00196771	0.0468843	0.0468843	Dys-HC
KRCC1	Whole sample	−0.324813590037749	4.53584	0.707388	0.410733	0.722091	0.722091	Dys-HC
SMYD1	Whole sample	−0.167838751743232	7.1553	0.405369	0.531897	0.807334	0.807334	Dys-HC
THNSL2	Whole sample	−0.308013962848529	4.48315	0.475026	0.498983	0.784314	0.784314	Dys-HC
EIF2AK3	Whole sample	−0.262733648733033	2.28804	0.315601	0.580805	0.836213	0.836213	Dys-HC
RPIA	Whole sample	−0.345233392312722	4.05645	2.09405	0.164109	0.475218	0.475218	Dys-HC
IGKC	Whole sample	4.66609	6.63682	9.56334	0.005975	0.0837491	0.0837491	Dys-HC
MAL	Whole sample	1.28514	2.74593	7.47886	0.0131316	0.126326	0.126326	Dys-HC
MRPS5	Whole sample	−0.293648426962162	5.69792	1.64378	0.215171	0.539352	0.539352	Dys-HC
ZNF514	Whole sample	0.364932	3.65638	1.46505	0.25297	0.578614	0.578614	Dys-HC
FAHD2A	Whole sample	0.150527	4.66739	0.220852	0.64372	0.866785	0.866785	Dys-HC
LINC00342	Whole sample	0.361366	2.9271	0.566656	0.460781	0.757218	0.757218	Dys-HC
ANKRD36C	Whole sample	0.82654	3.29833	2.16892	0.157135	0.466487	0.466487	Dys-HC
GPAT2	Whole sample	−0.505650221677155	2.37251	0.938997	0.344664	0.670237	0.670237	Dys-HC
ADRA2B	Whole sample	−0.356516704488696	2.31261	0.467332	0.502438	0.786733	0.786733	Dys-HC
STARD7	Whole sample	−0.377227261488884	6.88734	2.40908	0.137068	0.435832	0.435832	Dys-HC
TMEM127	Whole sample	0.116003	4.38647	0.129034	0.723381	0.90824	0.90824	Dys-HC
CIAO1	Whole sample	0.121516	5.36316	0.312768	0.582494	0.837403	0.837403	Dys-HC
SNRNP200	Whole sample	0.189958	5.74638	0.633172	0.435985	0.741783	0.741783	Dys-HC
ARID5A	Whole sample	−0.694064189458821	4.18115	7.48964	0.0130757	0.126154	0.126154	Dys-HC
KANSL3	Whole sample	−0.436595553164416	4.59202	2.55603	0.126308	0.417693	0.417693	Dys-HC
LMAN2L	Whole sample	0.0466994	3.70706	0.024276	0.877822	0.973571	0.973571	Dys-HC
CNNM4	Whole sample	−0.724048917388249	4.05442	5.84828	0.0257586	0.180328	0.180328	Dys-HC
CNNM3	Whole sample	−0.553072070821181	2.87585	2.69147	0.117274	0.401085	0.401085	Dys-HC
ANKRD23	Whole sample	−1.0620831952506	8.06283	7.17695	0.0148136	0.134091	0.134091	Dys-HC
ANKRD39	Whole sample	−0.192557205069754	5.09508	0.503657	0.486483	0.77489	0.77489	Dys-HC
SEMA4C	Whole sample	−0.319798949406573	3.09703	0.499084	0.488443	0.776324	0.776324	Dys-HC
FAHD2B	Whole sample	−0.211667890026587	4.30678	0.34584	0.563376	0.826893	0.826893	Dys-HC
ANKRD36	Whole sample	−0.0278621592330955	2.90196	0.00259841	0.959876	0.993132	0.993132	Dys-HC
COX5B	Whole sample	−0.054498002061676	11.031	0.0172505	0.896881	0.978058	0.978058	Dys-HC
ACTR1B	Whole sample	−0.301305395504503	5.47896	1.36191	0.25759	0.583881	0.583881	Dys-HC
TMEM131	Whole sample	0.0206067	5.46283	0.00405655	0.949879	0.990813	0.990813	Dys-HC
INPP4A	Whole sample	0.407496	3.37678	1.74643	0.201959	0.523549	0.523549	Dys-HC
COA5	Whole sample	0.223319	6.26962	0.713977	0.408601	0.721006	0.721006	Dys-HC
UNC50	Whole sample	0.0535386	4.40999	0.046047	0.832368	0.954344	0.954344	Dys-HC
MGAT4A	Whole sample	−0.282573506419539	2.9527	0.46365	0.504106	0.788283	0.788283	Dys-HC
TSGA10	Whole sample	0.599391	3.04731	2.2494	0.150037	0.455698	0.455698	Dys-HC
LIPT1	Whole sample	0.249833	3.21213	0.333724	0.570232	0.831052	0.831052	Dys-HC
MITD1	Whole sample	0.398893	4.01925	1.41249	0.249231	0.575419	0.575419	Dys-HC
MRPL30	Whole sample	−0.0397285531808135	5.1457	0.0288537	0.866906	0.969173	0.969173	Dys-HC
TXNDC9	Whole sample	0.500283	4.55677	2.91654	0.1039	0.377482	0.377482	Dys-HC
EIF5B	Whole sample	−0.0575121750095983	6.95397	0.0161084	0.900333	0.978923	0.978923	Dys-HC
REV1	Whole sample	−0.470445707497686	4.58083	2.46638	0.132746	0.428666	0.428666	Dys-HC
CHST10	Whole sample	0.00626319	2.29158	0.000178091	0.989491	0.998643	0.998643	Dys-HC
PDCL3	Whole sample	−0.112687127855042	5.13606	0.261206	0.615158	0.852133	0.852133	Dys-HC
CNOT11	Whole sample	−0.0758744255765638	4.08765	0.0797816	0.780636	0.933349	0.933349	Dys-HC
RNF149	Whole sample	0.100481	4.15693	0.102388	0.752461	0.922239	0.922239	Dys-HC
MAP4K4	Whole sample	0.583236	5.29749	2.48858	0.131116	0.426029	0.426029	Dys-HC
IL1R1	Whole sample	0.307847	3.77173	0.739229	0.400585	0.716576	0.716576	Dys-HC
SLC9A2	Whole sample	−1.16814686576767	2.30944	8.91817	0.00756492	0.0951748	0.0951748	Dys-HC
TMEM182	Whole sample	0.232586	6.52904	0.834359	0.372417	0.692511	0.692511	Dys-HC
MRPS9	Whole sample	−0.530648032236567	5.55219	4.4308	0.048779	0.252014	0.252014	Dys-HC
TGFBRAP1	Whole sample	0.210674	3.32628	0.259256	0.616471	0.852877	0.852877	Dys-HC
C2orf49	Whole sample	−0.473419191106047	4.49224	1.38738	0.253335	0.578774	0.578774	Dys-HC
FHL2	Whole sample	−1.18424768012625	5.2235	19.2782	0.000311714	0.016874	0.016874	Dys-HC
NCK2	Whole sample	0.192078	4.99379	0.711241	0.409484	0.721685	0.721685	Dys-HC
ECRG4	Whole sample	−0.012757064802761	4.83963	0.00109642	0.973929	0.995119	0.995119	Dys-HC
UXS1	Whole sample	0.280767	4.60806	0.809984	0.379347	0.698734	0.698734	Dys-HC
GCC2	Whole sample	−0.393201957573325	5.09336	0.759813	0.394227	0.71168	0.71168	Dys-HC
LIMS1	Whole sample	0.13652	6.24714	0.121348	0.731392	0.911768	0.911768	Dys-HC
RANBP2	Whole sample	−0.277421224427027	5.79951	0.691912	0.415807	0.726073	0.726073	Dys-HC
SH3RF3	Whole sample	−0.304698939935474	2.96939	0.848008	0.568273	0.830138	0.830138	Dys-HC
SEPTIN10	Whole sample	−0.02167689329149	4.85508	0.00476607	0.945679	0.990722	0.990722	Dys-HC
SOWAHC	Whole sample	0.0236066	2.50608	0.0040005	0.950226	0.990825	0.990825	Dys-HC
AC074387.1	Whole sample	0.0154083	4.0207	0.000385216	0.984545	0.997892	0.997892	Dys-HC
MALL	Whole sample	0.562845	3.79337	3.00588	0.0990973	0.368023	0.368023	Dys-HC
NPHP1	Whole sample	−0.523302977199001	5.43845	3.5613	0.0744553	0.320114	0.320114	Dys-HC
MTLN	Whole sample	−0.045756498989186	10.5344	0.0100508	0.921189	0.985595	0.985595	Dys-HC
MIR4435-2HG	Whole sample	0.821774	3.72646	4.32833	0.051201	0.25857	0.25857	Dys-HC
BCL2L11	Whole sample	−0.18747737282183	3.27993	0.272909	0.607402	0.848555	0.848555	Dys-HC
ANAPC1	Whole sample	−0.0810725009398306	4.64952	0.0678645	0.797263	0.939388	0.939388	Dys-HC
TMEM87B	Whole sample	−0.191090324054989	2.70369	0.223386	0.641835	0.866264	0.866264	Dys-HC
FBLN7	Whole sample	1.4952	3.22244	7.73108	0.0118899	0.120308	0.120308	Dys-HC
ZC3H8	Whole sample	−0.4437232820606	4.00463	1.45008	0.243246	0.569944	0.569944	Dys-HC
ZC3H6	Whole sample	−1.08302216381989	5.28083	5.91382	0.0250416	0.177651	0.177651	Dys-HC
TTL	Whole sample	0.493825	5.08558	3.39802	0.0808695	0.334214	0.334214	Dys-HC
POLR1B	Whole sample	0.209894	2.53254	0.222954	0.642155	0.866328	0.866328	Dys-HC
CHCHD5	Whole sample	0.136813	6.386	0.171648	0.683273	0.887843	0.887843	Dys-HC
AC079922.2	Whole sample	0.372141	2.94261	0.526422	0.476923	0.768754	0.768754	Dys-HC
SLC20A1	Whole sample	0.670593	3.36398	3.85123	0.0644645	0.294921	0.294921	Dys-HC
PAX8-AS1	Whole sample	−1.031115228829	2.49391	3.3349	0.0835201	0.338791	0.338791	Dys-HC
CBWD2	Whole sample	−0.755919720074261	4.39908	8.01699	0.0106389	0.113067	0.113067	Dys-HC
SLC35F5	Whole sample	0.218916	5.23291	0.749162	0.969702	0.994302	0.994302	Dys-HC
ACTR3	Whole sample	0.107646	5.55496	0.100036	0.755221	0.924128	0.924128	Dys-HC
DDX18	Whole sample	−0.118560768563877	5.02637	0.19669	0.662396	0.875625	0.875625	Dys-HC
CCDC93	Whole sample	−0.229622410607913	3.64171	0.672758	0.422224	0.730187	0.730187	Dys-HC
INSIG2	Whole sample	0.0376124	3.81167	0.0162787	0.986439	0.998064	0.998064	Dys-HC
EN1	Whole sample	−1.17183388672052	3.86582	12.0062	0.00258158	0.0536276	0.0536276	Dys-HC
MARCO	Whole sample	0.0552665	2.523	0.00997414	0.921489	0.985595	0.985595	Dys-HC
STEAP3	Whole sample	−0.452037143319726	4.1171	2.03896	0.169483	0.482411	0.482411	Dys-HC
C2orf76	Whole sample	1.00561	3.02945	5.62231	0.0284151	0.191684	0.191684	Dys-HC
DBI	Whole sample	0.909301	8.21721	6.37835	0.0205603	0.160699	0.160699	Dys-HC
TMEM37	Whole sample	1.10169	3.44391	6.73471	0.0177327	0.148073	0.148073	Dys-HC
TMEM177	Whole sample	0.174506	3.12838	0.229115	0.637622	0.86408	0.86408	Dys-HC
PTPN4	Whole sample	−0.696117087789856	4.40308	5.24207	0.0336171	0.207422	0.207422	Dys-HC
EPB41L5	Whole sample	−0.191979083851572	2.95371	0.293089	0.594515	0.843151	0.843151	Dys-HC
TMEM185B	Whole sample	−0.258035436706178	4.03699	1.09716	0.307982	0.634618	0.634618	Dys-HC
RALB	Whole sample	0.0249377	4.41377	0.0107812	0.918386	0.984984	0.984984	Dys-HC
CLASP1	Whole sample	−0.527525296682588	5.1774	5.82763	0.0259894	0.181073	0.181073	Dys-HC
NIFK-AS1	Whole sample	1.13606	2.6789	7.64511	0.0122977	0.122283	0.122283	Dys-HC
NIFK	Whole sample	0.228993	4.71057	0.686976	0.417446	0.727115	0.727115	Dys-HC
TSN	Whole sample	−0.321872703901121	5.135	1.56934	0.225444	0.551729	0.551729	Dys-HC
GYPC	Whole sample	−0.822858040309689	7.63326	10.5569	0.00420583	0.0682212	0.0682212	Dys-HC
BIN1	Whole sample	−0.313225185176598	9.7417	1.39594	0.251926	0.577596	0.577596	Dys-HC
ERCC3	Whole sample	0.148111	4.20657	0.319959	0.578226	0.835069	0.835069	Dys-HC
MAP3K2	Whole sample	−0.178655754815037	4.57934	0.232627	0.635071	0.862849	0.862849	Dys-HC
MAP3K2-DT	Whole sample	0.244629	3.264	0.281625	0.601763	0.845904	0.845904	Dys-HC
IWS1	Whole sample	0.23097	4.67952	0.496631	0.4895	0.777217	0.777217	Dys-HC
LIMS2	Whole sample	−0.383106129177168	5.16729	2.17024	0.157016	0.466487	0.466487	Dys-HC
WDR33	Whole sample	0.248956	4.92625	0.921484	0.381953	0.701651	0.701651	Dys-HC
SFT2D3	Whole sample	0.501772	2.58356	1.60798	0.220036	0.545573	0.545573	Dys-HC
POLR2D	Whole sample	−0.348872189753766	4.51817	2.03146	0.170231	0.483721	0.483721	Dys-HC
AMMECR1L	Whole sample	0.052804	2.93659	0.0182501	0.893954	0.978058	0.978058	Dys-HC
AC012306.2	Whole sample	−0.702437954509346	2.79207	3.36459	0.0822609	0.336047	0.336047	Dys-HC
SAP130	Whole sample	−0.25328708562121	2.95777	0.65882	0.42699	0.734878	0.734878	Dys-HC
UGGT1	Whole sample	0.372674	4.90834	1.81247	0.193995	0.511839	0.511839	Dys-HC
HS6ST1	Whole sample	0.12226	3.75525	0.191959	0.666213	0.87803	0.87803	Dys-HC
SMPD4	Whole sample	−0.0168387447497178	4.42723	0.0038916	0.950907	0.990948	0.990948	Dys-HC
MZT2B	Whole sample	0.311719	8.55146	0.898372	0.355073	0.676814	0.676814	Dys-HC
CCDC115	Whole sample	0.363582	4.34792	1.24354	0.278643	0.605021	0.605021	Dys-HC
IMP4	Whole sample	−0.40706816600428	5.50011	2.17847	0.156272	0.46526	0.46526	Dys-HC
PTPN18	Whole sample	0.140336	4.32682	0.373717	0.548202	0.817871	0.817871	Dys-HC
ARHGEF4	Whole sample	−0.751078882539408	2.71211	3.50485	0.0766035	0.324939	0.324939	Dys-HC
FAM168B	Whole sample	−0.306708965043501	5.16824	1.9532	0.178287	0.494419	0.494419	Dys-HC
PLEKHB2	Whole sample	0.271609	4.64716	1.37829	0.254844	0.581253	0.581253	Dys-HC
MZT2A	Whole sample	0.464884	6.70588	2.28052	0.147397	0.45181	0.45181	Dys-HC
C2orf27A	Whole sample	2.03048	3.11098	6.22732	0.0219095	0.165815	0.165815	Dys-HC
MGAT5	Whole sample	0.391565	2.97618	1.32373	0.264143	0.592186	0.592186	Dys-HC
CCNT2	Whole sample	−0.252837377712721	3.77413	0.772841	0.39028	0.707865	0.707865	Dys-HC
RAB3GAP1	Whole sample	−0.416364594591573	4.88197	3.08608	0.0950067	0.360632	0.360632	Dys-HC
R3HDM1	Whole sample	−0.324897421770325	4.1045	1.46353	0.241149	0.567935	0.567935	Dys-HC
UBXN4	Whole sample	−0.24202069620419	5.90529	0.450766	0.510021	0.792593	0.792593	Dys-HC
MCM6	Whole sample	0.794472	3.47938	6.21768	0.0219989	0.166071	0.166071	Dys-HC
DARS	Whole sample	−0.00205974822900991	5.74391	5.88997e-05	0.993956	0.998926	0.998926	Dys-HC
CXCR4	Whole sample	1.29378	3.18384	9.43898	0.00624984	0.0858494	0.0858494	Dys-HC
HNMT	Whole sample	1.56273	4.82278	17.6205	0.000484292	0.0212876	0.0212876	Dys-HC
SPOPL	Whole sample	−0.104510754504041	3.586	0.108159	0.745834	0.919861	0.919861	Dys-HC
ARHGAP15	Whole sample	1.36304	2.75567	7.50046	0.0130198	0.125946	0.125946	Dys-HC
GTDC1	Whole sample	0.251461	3.4913	0.693428	0.415306	0.725901	0.725901	Dys-HC
ZEB2	Whole sample	0.542669	5.74295	1.50531	0.234785	0.562349	0.562349	Dys-HC
AC009951.6	Whole sample	1.18921	3.0074	11.6272	0.00292542	0.056809	0.056809	Dys-HC
ACVR2A	Whole sample	0.382375	3.57751	1.31847	0.265063	0.592967	0.592967	Dys-HC
ORC4	Whole sample	−0.0592991625551157	4.55943	0.0542796	0.818259	0.947818	0.947818	Dys-HC
MBD5	Whole sample	0.18693	3.52517	0.357947	0.567143	0.829453	0.829453	Dys-HC
EPC2	Whole sample	−0.238770297614609	3.5347	0.634751	0.435423	0.741405	0.741405	Dys-HC
MMADHC	Whole sample	−0.222259693998839	6.72831	0.967016	0.337735	0.662698	0.662698	Dys-HC
RND3	Whole sample	0.320263	4.26855	0.514235	0.482001	0.772228	0.772228	Dys-HC
RBM43	Whole sample	−0.817203522700653	2.73088	4.05597	0.0583395	0.277802	0.277802	Dys-HC
NMI	Whole sample	0.176868	3.69374	0.258649	0.616882	0.853029	0.853029	Dys-HC
RIF1	Whole sample	−0.770552002407368	4.93575	5.17395	0.034659	0.209476	0.209476	Dys-HC
NEB	Whole sample	−0.375995830607497	12.9995	0.655541	0.428124	0.735114	0.735114	Dys-HC
ARL5A	Whole sample	−0.191618134073821	5.45591	0.612407	0.44349	0.747247	0.747247	Dys-HC
STAM2	Whole sample	0.150688	3.89327	0.277402	0.791595	0.937497	0.937497	Dys-HC
FMNL2	Whole sample	−0.0842067888426893	3.47293	0.0661175	0.799829	0.939834	0.939834	Dys-HC
PRPF40A	Whole sample	−0.0608735256807129	5.60193	0.0394426	0.844676	0.95924	0.95924	Dys-HC
ARL6IP6	Whole sample	−0.272976806453496	3.10081	0.739095	0.400627	0.716576	0.716576	Dys-HC
GPD2	Whole sample	−0.895111225323875	4.3931	10.1556	0.0048384	0.0742586	0.0742586	Dys-HC
ACVR1	Whole sample	0.123892	3.80548	0.106435	0.747792	0.920623	0.920623	Dys-HC
PKP4	Whole sample	−0.349612464132703	3.6364	1.4765	0.3346	0.660841	0.660841	Dys-HC
DAPL1	Whole sample	0.813133	3.42926	5.03016	0.0369814	0.215705	0.215705	Dys-HC
TANC1	Whole sample	0.0645647	2.74757	0.0215462	0.884841	0.97569	0.97569	Dys-HC
WDSUB1	Whole sample	−0.135250200941463	2.8414	0.0974433	0.758306	0.925609	0.925609	Dys-HC
BAZ2B	Whole sample	−0.505986868055405	5.07157	1.42184	0.247725	0.575285	0.575285	Dys-HC
AC009506.1	Whole sample	0.0427197	2.55386	0.00967575	0.922668	0.985633	0.985633	Dys-HC
MARCH7	Whole sample	−0.300463823346986	5.32987	0.741864	0.399763	0.716107	0.716107	Dys-HC
CD302	Whole sample	0.655705	5.05985	2.91389	0.104047	0.377599	0.377599	Dys-HC
ITGB6	Whole sample	−0.37890970397569	5.33363	1.96698	0.176835	0.492208	0.492208	Dys-HC
LINC02478	Whole sample	0.028851	3.58719	0.00594009	0.939369	0.989971	0.989971	Dys-HC
RBMS1	Whole sample	0.282327	4.84725	0.490286	0.492253	0.779128	0.779128	Dys-HC
TANK	Whole sample	0.0177471	4.98997	0.00418281	0.949106	0.990734	0.990734	Dys-HC
PSMD14	Whole sample	−0.127413047128924	5.95845	0.290242	0.596298	0.844096	0.844096	Dys-HC
DPP4	Whole sample	0.347052	2.96729	0.52051	0.479375	0.770492	0.770492	Dys-HC
FAP	Whole sample	1.46973	4.35494	18.5754	0.00037477	0.0183038	0.0183038	Dys-HC
IFIH1	Whole sample	0.249168	2.49183	0.213932	0.648936	0.86976	0.86976	Dys-HC
GCA	Whole sample	0.165865	3.11923	0.216139	0.647261	0.869395	0.869395	Dys-HC
GRB14	Whole sample	0.1284	2.58812	0.048738	0.82762	0.952226	0.952226	Dys-HC
COBLL1	Whole sample	−0.405962377424383	3.54952	0.955657	0.34052	0.665358	0.665358	Dys-HC
TTC21B	Whole sample	−0.526964294125295	3.39436	2.36341	0.140634	0.441424	0.441424	Dys-HC
SCN9A	Whole sample	0.132078	2.29701	0.0542942	0.818235	0.947818	0.947818	Dys-HC
SCN7A	Whole sample	0.213311	4.78777	0.348376	0.561962	0.825852	0.825852	Dys-HC
XIRP2	Whole sample	0.246461	10.8692	0.240333	0.629557	0.860106	0.860106	Dys-HC
STK39	Whole sample	0.171614	2.71608	0.139453	0.712943	0.90218	0.90218	Dys-HC
CERS6	Whole sample	0.0305661	3.18057	0.00756065	0.9454	0.990722	0.990722	Dys-HC
NOSTRIN	Whole sample	−0.472380912772154	2.97779	2.00332	0.173076	0.48713	0.48713	Dys-HC
BBS5	Whole sample	0.201951	2.75159	0.225267	0.640445	0.865943	0.865943	Dys-HC
KLHL41	Whole sample	−0.501856459618994	11.3546	1.98305	0.17516	0.489032	0.489032	Dys-HC
FASTKD1	Whole sample	−0.28791216460023	3.29395	0.617	0.441813	0.746376	0.746376	Dys-HC
PPIG	Whole sample	−0.328652339698469	5.69904	0.691846	0.415829	0.726073	0.726073	Dys-HC
KLHL23	Whole sample	−0.394942079293043	3.292	1.19804	0.287344	0.613966	0.613966	Dys-HC
SSB	Whole sample	0.0876719	5.78336	0.0862423	0.772181	0.929816	0.929816	Dys-HC
METTL5	Whole sample	0.262654	6.62449	1.02707	0.323532	0.650081	0.650081	Dys-HC
UBR3	Whole sample	−0.570825473112091	6.63367	5.06735	0.0363643	0.214152	0.214152	Dys-HC
GORASP2	Whole sample	0.0922697	4.94092	0.104883	0.749571	0.921044	0.921044	Dys-HC
TLK1	Whole sample	−0.559351455794956	4.09266	5.47313	0.0303387	0.197157	0.197157	Dys-HC
METTL8	Whole sample	0.422233	3.21884	1.24814	0.277784	0.605021	0.605021	Dys-HC
DCAF17	Whole sample	−0.451539943572571	2.2288	1.06241	0.31556	0.642403	0.642403	Dys-HC
CYBRD1	Whole sample	0.647022	6.18125	3.20971	0.0890829	0.350011	0.350011	Dys-HC
DYNC1I2	Whole sample	0.261355	5.96999	0.569259	0.459768	0.756799	0.756799	Dys-HC
SLC25A12	Whole sample	−0.614549808325132	6.71901	6.19002	0.0222579	0.166784	0.166784	Dys-HC
HAT1	Whole sample	−0.0988735819437567	5.04206	0.155159	0.76278	0.926344	0.926344	Dys-HC
METAP1D	Whole sample	0.130417	2.61485	0.119993	0.732834	0.912397	0.912397	Dys-HC
ITGA6	Whole sample	−0.211602311332112	5.16809	0.357111	0.557144	0.823021	0.823021	Dys-HC
PDK1	Whole sample	−0.0485251965483692	2.61798	0.0149909	0.933312	0.988104	0.988104	Dys-HC
MAP3K20	Whole sample	0.0905856	8.02882	0.0762119	0.785467	0.935271	0.935271	Dys-HC
SP3	Whole sample	−0.0852304781255729	4.83946	0.121506	0.731224	0.911768	0.911768	Dys-HC
OLA1	Whole sample	−0.0381995133517425	6.41064	0.0208272	0.886765	0.976712	0.976712	Dys-HC
CIR1	Whole sample	−0.295662495971842	5.45188	0.623988	0.43928	0.7446	0.7446	Dys-HC
SCRN3	Whole sample	0.164034	3.4949	0.245725	0.879944	0.974462	0.974462	Dys-HC
GPR155	Whole sample	−0.717217451177113	3.67892	5.54718	0.029366	0.194517	0.194517	Dys-HC
AC010894.2	Whole sample	0.45572	2.60329	1.33291	0.262548	0.590128	0.590128	Dys-HC
WIPF1	Whole sample	0.572377	4.84195	2.43872	0.134812	0.432381	0.432381	Dys-HC
CHRNA1	Whole sample	1.60715	7.00372	8.74626	0.0080648	0.0971143	0.0971143	Dys-HC
CHN1	Whole sample	0.898141	2.65335	2.37251	0.139914	0.439867	0.439867	Dys-HC
ATF2	Whole sample	−0.254359345968448	4.18475	1.03566	0.321568	0.647912	0.647912	Dys-HC
ATP5MC3	Whole sample	0.109173	9.42193	0.125615	0.726911	0.909896	0.909896	Dys-HC
LNPK	Whole sample	−0.0981912609871454	5.37249	0.112591	0.740875	0.916618	0.916618	Dys-HC
HOXD-AS2	Whole sample	0.252738	4.79759	0.300042	0.590209	0.84024	0.84024	Dys-HC
HOXD8	Whole sample	0.352705	3.20433	0.646318	0.431338	0.738268	0.738268	Dys-HC
MTX2	Whole sample	0.0937932	5.4785	0.126435	0.726059	0.909739	0.909739	Dys-HC
LINC01116	Whole sample	0.0433566	3.50135	0.0144755	0.905493	0.980328	0.980328	Dys-HC
HNRNPA3	Whole sample	0.193921	6.50795	0.304305	0.587601	0.838555	0.838555	Dys-HC
NFE2L2	Whole sample	0.0560708	6.09069	0.0202829	0.888243	0.97699	0.97699	Dys-HC
AGPS	Whole sample	0.210296	4.65505	0.615455	0.445926	0.748541	0.748541	Dys-HC
RBM45	Whole sample	0.705275	2.3139	1.88472	0.185725	0.502845	0.502845	Dys-HC
OSBPL6	Whole sample	−0.484715120058809	4.56506	3.67478	0.0703449	0.310671	0.310671	Dys-HC
PRKRA	Whole sample	−0.0638840808895298	6.00066	0.0714798	0.792064	0.937635	0.937635	Dys-HC
FKBP7	Whole sample	0.822698	3.89662	6.55999	0.0190602	0.154577	0.154577	Dys-HC
PLEKHA3	Whole sample	−0.0332879685844524	4.00407	0.00636579	0.937239	0.989578	0.989578	Dys-HC
TTN-AS1	Whole sample	−0.695392659618075	2.74448	1.74351	0.20232	0.523745	0.523745	Dys-HC
TTN	Whole sample	−0.455092893225624	15.0393	0.684569	0.418249	0.727929	0.727929	Dys-HC
CCDC141	Whole sample	−0.556228702129572	3.00707	1.98433	0.175028	0.488927	0.488927	Dys-HC
SESTD1	Whole sample	0.511212	3.79632	1.53505	0.230387	0.558277	0.558277	Dys-HC
ZNF385B	Whole sample	0.0584063	3.50203	0.0183574	0.893644	0.978058	0.978058	Dys-HC
CWC22	Whole sample	−0.550924626795567	4.58936	1.9046	0.183527	0.49979	0.49979	Dys-HC
UBE2E3	Whole sample	−0.573281703819328	6.49674	5.18316	0.034516	0.209466	0.209466	Dys-HC
ITGA4	Whole sample	1.01527	2.36576	3.57338	0.0740049	0.319293	0.319293	Dys-HC
ITPRID2	Whole sample	0.060949	4.75545	0.0396569	0.84426	0.95924	0.95924	Dys-HC
PDE1A	Whole sample	0.476203	3.41249	1.77307	0.198697	0.519032	0.519032	Dys-HC
DNAJC10	Whole sample	0.0377213	4.47738	0.0213807	0.977476	0.995989	0.995989	Dys-HC
FRZB	Whole sample	3.61395	6.37868	43.4493	2.56486e-06	0.00140926	0.00140926	Dys-HC
NCKAP1	Whole sample	−0.00412786565980513	6.07688	0.000314855	0.986027	0.998043	0.998043	Dys-HC
ZC3H15	Whole sample	−0.0512627383235705	6.00957	0.019519	0.890354	0.977997	0.977997	Dys-HC
ITGAV	Whole sample	0.548484	5.11358	2.78202	0.111662	0.391918	0.391918	Dys-HC
CALCRL	Whole sample	0.677224	4.42965	2.86626	0.106724	0.382155	0.382155	Dys-HC
TFPI	Whole sample	0.734287	5.51281	3.41011	0.080373	0.333911	0.333911	Dys-HC
GULP1	Whole sample	−0.326156264141055	3.74707	0.819587	0.376595	0.696523	0.696523	Dys-HC
COL3A1	Whole sample	3.97233	9.93355	57.7057	3.49428e-07	0.000548552	0.000548552	Dys-HC
COL5A2	Whole sample	2.1811	5.73804	28.9258	3.39486e-05	0.00532944	0.00532944	Dys-HC
WDR75	Whole sample	0.338499	3.31777	0.627167	0.438135	0.743932	0.743932	Dys-HC
SLC40A1	Whole sample	0.687818	6.47164	3.63852	0.071629	0.31435	0.31435	Dys-HC
ASNSD1	Whole sample	−0.0827417025510673	4.86867	0.0897198	0.767773	0.928757	0.928757	Dys-HC
OSGEPL1	Whole sample	−0.279757096350232	3.06499	0.51845	0.480234	0.771038	0.771038	Dys-HC
ORMDL1	Whole sample	0.349806	4.80182	1.53624	0.230212	0.558207	0.558207	Dys-HC
PMS1	Whole sample	−0.047991646142958	2.97852	0.0197689	0.889659	0.977646	0.977646	Dys-HC
C2orf88	Whole sample	−0.579457726131137	3.85474	1.48105	0.238453	0.565633	0.565633	Dys-HC
MSTN	Whole sample	−1.35890568802443	3.712	6.25788	0.0216286	0.16471	0.16471	Dys-HC
HIBCH	Whole sample	0.259232	4.9735	0.661554	0.426049	0.734016	0.734016	Dys-HC
INPP1	Whole sample	0.0499762	3.96909	0.0248239	0.876463	0.97317	0.97317	Dys-HC
MFSD6	Whole sample	−0.126281537751116	3.17031	0.096498	0.759442	0.926038	0.926038	Dys-HC
NAB1	Whole sample	−0.539641132918827	3.7519	2.01189	0.172203	0.485777	0.485777	Dys-HC
GLS	Whole sample	−0.143150322492738	4.46275	0.314168	0.802429	0.940395	0.940395	Dys-HC
STAT1	Whole sample	0.47034	4.82458	2.29495	0.146191	0.449621	0.449621	Dys-HC
MYO1B	Whole sample	0.364552	4.52272	1.46463	0.240979	0.567841	0.567841	Dys-HC
NABP1	Whole sample	1.2387	2.51762	8.22713	0.0098134	0.108173	0.108173	Dys-HC
CAVIN2	Whole sample	−0.044772681554094	5.53705	0.0179824	0.89473	0.978058	0.978058	Dys-HC
SLC39A10	Whole sample	0.664139	3.44305	2.30064	0.14572	0.449051	0.449051	Dys-HC
STK17B	Whole sample	0.821715	3.78275	5.48227	0.0302166	0.196946	0.196946	Dys-HC
HECW2	Whole sample	0.911033	2.20141	2.70222	0.11659	0.400432	0.400432	Dys-HC
GTF3C3	Whole sample	−0.0538548715881587	4.18269	0.0405551	0.894594	0.978058	0.978058	Dys-HC
PGAP1	Whole sample	0.462261	2.73744	1.01379	0.326599	0.653707	0.653707	Dys-HC
ANKRD44	Whole sample	0.288214	2.76403	0.638181	0.434205	0.74056	0.74056	Dys-HC
SF3B1	Whole sample	0.0282867	6.67452	0.0127993	0.911107	0.981623	0.981623	Dys-HC
COQ10B	Whole sample	−0.178441255992057	3.53126	0.309273	0.584592	0.838434	0.838434	Dys-HC
HSPD1	Whole sample	0.223674	6.51996	0.83511	0.372207	0.692429	0.692429	Dys-HC
HSPE1	Whole sample	0.234045	7.46669	0.708452	0.410387	0.722091	0.722091	Dys-HC
MOB4	Whole sample	−0.245095248665764	5.24304	0.654964	0.428324	0.735114	0.735114	Dys-HC
RFTN2	Whole sample	0.332428	2.39077	0.701388	0.440468	0.745104	0.745104	Dys-HC
PLCL1	Whole sample	−1.09744453967915	4.3414	12.891	0.00194089	0.0468843	0.0468843	Dys-HC
FTCDNL1	Whole sample	−0.782149275014374	2.79825	4.17296	0.0551414	0.268952	0.268952	Dys-HC
C2orf69	Whole sample	0.134322	3.38233	0.126966	0.72551	0.909598	0.909598	Dys-HC
MAIP1	Whole sample	0.0336007	4.04704	0.0103092	0.920186	0.985355	0.985355	Dys-HC
SPATS2L	Whole sample	0.397624	6.34852	2.23689	0.151114	0.456834	0.456834	Dys-HC
KCTD18	Whole sample	0.633919	2.9624	3.43717	0.0792747	0.331362	0.331362	Dys-HC
AOX1	Whole sample	−0.183650237189914	2.66941	0.16451	0.689551	0.891589	0.891589	Dys-HC
BZW1	Whole sample	0.452544	5.97935	2.3907	0.138489	0.437441	0.437441	Dys-HC
CLK1	Whole sample	−0.392570305774496	5.6564	2.2133	0.153172	0.460017	0.460017	Dys-HC
PPIL3	Whole sample	0.570056	3.77676	1.90022	0.184008	0.500491	0.500491	Dys-HC
NIF3L1	Whole sample	0.0800902	3.68358	0.0720626	0.946311	0.990722	0.990722	Dys-HC
ORC2	Whole sample	−0.0995012629264779	3.11565	0.0886319	0.769142	0.929027	0.929027	Dys-HC
FAM126B	Whole sample	−0.124640616773562	3.22914	0.154908	0.698253	0.895515	0.895515	Dys-HC
NDUFB3	Whole sample	−0.224998154427886	9.18036	0.298734	0.591014	0.840841	0.840841	Dys-HC
CFLAR	Whole sample	−0.521477707971139	6.26124	5.50544	0.0299098	0.196211	0.196211	Dys-HC
CASP10	Whole sample	−0.0209117572348801	2.62066	0.00241947	0.961281	0.993132	0.993132	Dys-HC
TRAK2	Whole sample	0.388928	4.90241	1.48093	0.238473	0.565633	0.565633	Dys-HC
STRADB	Whole sample	−0.543447729220991	5.811	5.30975	0.0326169	0.204356	0.204356	Dys-HC
TMEM237	Whole sample	0.537001	4.17386	2.97679	0.100632	0.371381	0.371381	Dys-HC
ALS2	Whole sample	0.113985	3.38433	0.113913	0.739419	0.916325	0.916325	Dys-HC
FZD7	Whole sample	−0.829838611870594	4.11144	8.94886	0.00747935	0.0949083	0.0949083	Dys-HC
SUMO1	Whole sample	0.183442	6.29504	0.48066	0.49648	0.781747	0.781747	Dys-HC
NOP58	Whole sample	−0.167750631148547	4.94235	0.200989	0.658974	0.873715	0.873715	Dys-HC
BMPR2	Whole sample	0.0319439	5.26104	0.00720102	0.933258	0.988104	0.988104	Dys-HC
ICA1L	Whole sample	−0.203305696735106	2.43991	0.164211	0.689818	0.891603	0.891603	Dys-HC
WDR12	Whole sample	−0.0904356111283719	3.6754	0.0947701	0.761535	0.926344	0.926344	Dys-HC
CARF	Whole sample	0.0182374	2.23935	0.00141911	0.970341	0.994336	0.994336	Dys-HC
NBEAL1	Whole sample	−0.292403103392323	5.00105	1.11142	0.304946	0.631198	0.631198	Dys-HC
CYP20A1	Whole sample	−0.0951278545836467	3.15247	0.0478765	0.829125	0.952775	0.952775	Dys-HC
ABI2	Whole sample	0.0967496	4.50954	0.128223	0.76299	0.926361	0.926361	Dys-HC
RAPH1	Whole sample	0.560103	4.60768	3.05104	0.0967692	0.363397	0.363397	Dys-HC
PARD3B	Whole sample	−0.338240549887073	2.71773	0.584041	0.454084	0.752188	0.752188	Dys-HC
NRP2	Whole sample	0.248807	3.09211	0.279267	0.603277	0.84656	0.84656	Dys-HC
INO80D	Whole sample	−0.633440005571662	3.59905	3.56861	0.0741823	0.319577	0.319577	Dys-HC
NDUFS1	Whole sample	−0.0515941012313164	7.5226	0.0385482	0.846423	0.95989	0.95989	Dys-HC
EEF1B2	Whole sample	−0.150316009720185	9.94333	0.203796	0.656765	0.872168	0.872168	Dys-HC
ZDBF2	Whole sample	−0.281310738098714	3.21675	0.645823	0.431512	0.738268	0.738268	Dys-HC
ADAM23	Whole sample	0.812525	3.13912	6.18763	0.0222804	0.166784	0.166784	Dys-HC
FASTKD2	Whole sample	−0.284545418398462	4.77768	1.62553	0.217635	0.541818	0.541818	Dys-HC
KLF7	Whole sample	−0.575128653600912	3.47236	2.45774	0.133387	0.429664	0.429664	Dys-HC
CREB1	Whole sample	0.0105183	4.20608	0.000839356	0.977188	0.995989	0.995989	Dys-HC
METTL21A	Whole sample	−0.121350923904287	3.3796	0.143527	0.972555	0.995021	0.995021	Dys-HC
CCNYL1	Whole sample	−0.279378086993989	3.11064	0.504669	0.486052	0.77489	0.77489	Dys-HC
PLEKHM3	Whole sample	−0.187312775727867	2.46438	0.174034	0.681209	0.886944	0.886944	Dys-HC
IDH1	Whole sample	0.274485	4.32637	0.906424	0.352974	0.675251	0.675251	Dys-HC
PIKFYVE	Whole sample	0.546718	3.98948	2.71595	0.115724	0.397901	0.397901	Dys-HC
RPE	Whole sample	0.016806	3.1582	0.00165527	0.96797	0.993884	0.993884	Dys-HC
KANSL1L	Whole sample	−0.166804077355003	3.3069	0.152048	0.700906	0.896643	0.896643	Dys-HC
MYL1	Whole sample	−0.0116570104630881	13.6457	0.000971986	0.975453	0.995458	0.995458	Dys-HC
LANCL1-AS1	Whole sample	−0.780327102345003	5.03143	4.94671	0.0384104	0.220183	0.220183	Dys-HC
LANCL1	Whole sample	0.161329	4.69551	0.317613	0.579612	0.835788	0.835788	Dys-HC
IKZF2	Whole sample	−0.995503128267341	2.71755	5.29678	0.0328059	0.204948	0.204948	Dys-HC
SPAG16	Whole sample	0.247047	3.84348	0.598497	0.448635	0.74937	0.74937	Dys-HC
BARD1	Whole sample	−1.15262868149781	3.70763	7.1784	0.014805	0.134091	0.134091	Dys-HC
ATIC	Whole sample	0.021151	4.53609	0.0073399	0.979059	0.996931	0.996931	Dys-HC
FN1	Whole sample	0.622601	7.69783	1.82893	0.192071	0.509577	0.509577	Dys-HC
PECR	Whole sample	−0.430140296733747	2.90588	1.96632	0.176904	0.492276	0.492276	Dys-HC
XRCC5	Whole sample	0.130741	6.31606	0.306051	0.58654	0.838555	0.838555	Dys-HC
LINC01963	Whole sample	−0.345633432141231	2.70104	0.793753	0.384068	0.703021	0.703021	Dys-HC
SMARCAL1	Whole sample	−0.173332220272106	3.32186	0.224146	0.641273	0.866239	0.866239	Dys-HC
IGFBP2	Whole sample	−0.408352671892525	4.86456	0.92648	0.347824	0.671541	0.671541	Dys-HC
IGFBP5	Whole sample	0.212962	8.78689	0.43354	0.518126	0.79729	0.79729	Dys-HC
TNS1	Whole sample	−0.395565309910264	6.59558	1.40047	0.251184	0.577208	0.577208	Dys-HC
ARPC2	Whole sample	−0.00986932840595937	7.9907	0.00188905	0.965784	0.993807	0.993807	Dys-HC
AAMP	Whole sample	0.0112064	5.45027	0.00180457	0.966557	0.993807	0.993807	Dys-HC
PNKD	Whole sample	−0.0994325435734375	7.4522	0.0394447	0.844672	0.95924	0.95924	Dys-HC
TMBIM1	Whole sample	−0.30838805862495	6.33553	1.21471	0.284113	0.610266	0.610266	Dys-HC
SLC11A1	Whole sample	1.18816	3.07166	5.43777	0.030816	0.198593	0.198593	Dys-HC
CTDSP1	Whole sample	−0.180835166575613	5.86447	0.409219	0.529975	0.805444	0.805444	Dys-HC
USP37	Whole sample	−0.0913531573643929	2.90225	0.0434101	0.837164	0.956501	0.956501	Dys-HC
CNOT9	Whole sample	0.146894	4.04936	0.285196	0.599485	0.84484	0.84484	Dys-HC
PLCD4	Whole sample	−0.885044697812011	5.28024	9.59163	0.00591437	0.0833244	0.0833244	Dys-HC
ZNF142	Whole sample	−0.239031236417539	2.78106	0.370181	0.550083	0.818554	0.818554	Dys-HC
BCS1L	Whole sample	0.365524	4.3792	1.17174	0.29254	0.61808	0.61808	Dys-HC
RNF25	Whole sample	−0.228349627167172	2.99071	0.302053	0.588976	0.839432	0.839432	Dys-HC
CYP27A1	Whole sample	−0.112585927010769	4.8076	0.149671	0.703133	0.897707	0.897707	Dys-HC
PRKAG3	Whole sample	−0.778003031026858	4.9065	6.37048	0.0206282	0.16083	0.16083	Dys-HC
CNPPD1	Whole sample	−0.464696653114566	4.67638	2.39899	0.137846	0.436384	0.436384	Dys-HC
RETREG2	Whole sample	−0.153827031940046	4.59865	0.278645	0.603678	0.846842	0.846842	Dys-HC
ZFAND2B	Whole sample	0.206566	4.3638	0.422797	0.5233	0.801373	0.801373	Dys-HC
ABCB6	Whole sample	−0.424743169201304	4.60487	2.43339	0.135214	0.432691	0.432691	Dys-HC
ATG9A	Whole sample	−0.745640556671514	5.88383	4.53835	0.0463771	0.244934	0.244934	Dys-HC
ANKZF1	Whole sample	0.119711	3.71975	0.139297	0.713096	0.902215	0.902215	Dys-HC
STK16	Whole sample	0.763152	3.58899	6.16337	0.0225107	0.167481	0.167481	Dys-HC
TUBA4A	Whole sample	−0.501206853309562	7.33878	2.49169	0.130889	0.42567	0.42567	Dys-HC
DNAJB2	Whole sample	−0.371283540476794	5.56474	0.611863	0.44369	0.747247	0.747247	Dys-HC
DNPEP	Whole sample	−0.325528919197768	5.21721	1.61772	0.218699	0.543194	0.543194	Dys-HC
DES	Whole sample	−0.868560767151065	12.4873	6.7985	0.0172741	0.145795	0.145795	Dys-HC
SPEG	Whole sample	−1.31390676179412	6.29519	19.9154	0.000264591	0.0157628	0.0157628	Dys-HC
SPEGNB	Whole sample	1.10956	3.40531	5.54714	0.0293664	0.194517	0.194517	Dys-HC
GMPPA	Whole sample	0.113103	3.45369	0.104699	0.749783	0.921044	0.921044	Dys-HC
CHPF	Whole sample	0.855675	4.69224	5.27651	0.0331038	0.205763	0.205763	Dys-HC
OBSL1	Whole sample	0.0510953	5.44784	0.0266956	0.871932	0.971672	0.971672	Dys-HC
STK11IP	Whole sample	0.467473	2.42869	0.759108	0.394442	0.71168	0.71168	Dys-HC
EPHA4	Whole sample	0.559066	2.58195	1.46283	0.241259	0.568072	0.568072	Dys-HC
FARSB	Whole sample	−0.462847629331697	4.77124	3.75785	0.0675025	0.303637	0.303637	Dys-HC
ACSL3	Whole sample	−0.26723427501629	5.64173	0.814759	0.377975	0.697874	0.697874	Dys-HC
KCNE4	Whole sample	0.23907	2.2971	0.165241	0.688901	0.891047	0.891047	Dys-HC
WDFY1	Whole sample	0.084043	4.11613	0.0911663	0.765967	0.927879	0.927879	Dys-HC
MRPL44	Whole sample	0.132736	4.86612	0.278118	0.604018	0.846914	0.846914	Dys-HC
SERPINE2	Whole sample	1.05683	4.73329	5.13853	0.0352153	0.210957	0.210957	Dys-HC
CUL3	Whole sample	−0.286822568476743	6.13055	1.36865	0.256455	0.582751	0.582751	Dys-HC
IRS1	Whole sample	−0.971984003382594	5.45372	9.28834	0.00660187	0.0884948	0.0884948	Dys-HC
RHBDD1	Whole sample	−0.322684399174917	2.91638	0.779745	0.388213	0.706654	0.706654	Dys-HC
COL4A4	Whole sample	−0.959166556720399	2.99604	5.5001	0.0299802	0.196429	0.196429	Dys-HC
COL4A3	Whole sample	−1.27096019650099	3.66255	9.27623	0.00663112	0.0884948	0.0884948	Dys-HC
MFF	Whole sample	−0.00155286319228671	5.98999	4.73779e-05	0.99458	0.998926	0.998926	Dys-HC
AGFG1	Whole sample	0.392214	4.52744	1.84521	0.190192	0.507532	0.507532	Dys-HC
PID1	Whole sample	−0.0509863869182053	4.00906	0.0198345	0.889477	0.977623	0.977623	Dys-HC
TRIP12	Whole sample	0.260585	5.89701	1.00051	0.329708	0.656013	0.656013	Dys-HC
SP110	Whole sample	0.266131	3.22721	0.332064	0.571184	0.831305	0.831305	Dys-HC
SP140L	Whole sample	0.512527	2.97078	1.32168	0.264502	0.592582	0.592582	Dys-HC
SP100	Whole sample	0.83644	5.10103	9.64304	0.00580595	0.0820252	0.0820252	Dys-HC
CAB39	Whole sample	−0.3600746484181	6.58235	1.41749	0.248424	0.575419	0.575419	Dys-HC
ITM2C	Whole sample	0.384801	5.04813	2.44865	0.134065	0.430773	0.430773	Dys-HC
PSMD1	Whole sample	−0.283889060598996	6.34379	1.34858	0.259854	0.586834	0.586834	Dys-HC
NCL	Whole sample	−0.0518931411816607	7.43299	0.0227392	0.881721	0.974965	0.974965	Dys-HC
PTMA	Whole sample	0.400428	8.93839	0.761059	0.393847	0.711368	0.711368	Dys-HC
PDE6D	Whole sample	0.107208	3.34429	0.0830583	0.776303	0.93131	0.93131	Dys-HC
COPS7B	Whole sample	−0.350382067655232	3.64447	1.22095	0.282919	0.60888	0.60888	Dys-HC
DIS3L2	Whole sample	−0.0853407778501909	2.87025	0.0512971	0.831388	0.953749	0.953749	Dys-HC
ECEL1	Whole sample	1.26474	2.19255	1.68325	0.209966	0.533413	0.533413	Dys-HC
PRSS56	Whole sample	−0.837003477684265	4.3935	3.7423	0.0680244	0.304515	0.304515	Dys-HC
CHRND	Whole sample	−0.120365412959205	4.88136	0.059787	0.809444	0.943807	0.943807	Dys-HC
CHRNG	Whole sample	2.38487	4.76952	16.7088	0.000622869	0.0253508	0.0253508	Dys-HC
EIF4E2	Whole sample	−0.154483349321406	6.59056	0.477928	0.497691	0.78265	0.78265	Dys-HC
EFHD1	Whole sample	−0.975815485210214	4.58606	13.8616	0.00143386	0.0409328	0.0409328	Dys-HC
GIGYF2	Whole sample	−0.325458698014555	5.14756	0.932429	0.346317	0.670879	0.670879	Dys-HC
INPP5D	Whole sample	0.302791	2.8831	0.433902	0.517954	0.797244	0.797244	Dys-HC
ATG16L1	Whole sample	−0.164365297389339	2.97278	0.21075	0.651369	0.870456	0.870456	Dys-HC
DGKD	Whole sample	−0.206442619060464	5.30775	0.739856	0.400389	0.716508	0.716508	Dys-HC
USP40	Whole sample	−0.429731247304221	3.58558	1.67403	0.211167	0.534805	0.534805	Dys-HC
ARL4C	Whole sample	1.17717	2.67243	5.83641	0.025891	0.180645	0.180645	Dys-HC
SH3BP4	Whole sample	0.704962	3.16023	2.83902	0.108292	0.385008	0.385008	Dys-HC
AGAP1	Whole sample	−0.226675834283567	3.66819	0.553436	0.465983	0.760168	0.760168	Dys-HC
ACKR3	Whole sample	0.555359	5.43751	2.52985	0.128148	0.421241	0.421241	Dys-HC
COPS8	Whole sample	−0.540179281005055	5.97321	5.8449	0.0257962	0.180442	0.180442	Dys-HC
COL6A3	Whole sample	1.75687	7.65713	27.9093	4.18944e-05	0.00610943	0.00610943	Dys-HC
LRRFIP1	Whole sample	0.268135	7.00773	1.17876	0.29114	0.61766	0.61766	Dys-HC
RAMP1	Whole sample	0.533126	7.30245	2.69905	0.116791	0.400693	0.400693	Dys-HC
UBE2F	Whole sample	0.330191	5.64415	1.84002	0.190788	0.508301	0.508301	Dys-HC
SCLY	Whole sample	−0.413660832902948	2.474	1.0026	0.329216	0.655997	0.655997	Dys-HC
KLHL30	Whole sample	−0.356728613230529	4.9897	0.556587	0.464734	0.759766	0.759766	Dys-HC
ERFE	Whole sample	1.20062	2.23276	1.62516	0.217684	0.541818	0.541818	Dys-HC
ILKAP	Whole sample	−0.341683542481808	4.72379	1.83442	0.191435	0.508749	0.508749	Dys-HC
HES6	Whole sample	1.54581	3.79265	10.3423	0.00453172	0.0719906	0.0719906	Dys-HC
PER2	Whole sample	−0.664863026729423	3.8241	3.26887	0.0864019	0.344761	0.344761	Dys-HC
TRAF3IP1	Whole sample	−1.16071231661294	4.19482	13.7883	0.0014665	0.0412246	0.0412246	Dys-HC
ASB1	Whole sample	−0.612909752419719	4.23939	4.19437	0.0545785	0.267267	0.267267	Dys-HC
HDAC4	Whole sample	0.156664	4.65997	0.232347	0.635273	0.862849	0.862849	Dys-HC
HDAC4-AS1	Whole sample	1.52613	2.8409	9.01355	0.00730254	0.0937473	0.0937473	Dys-HC
NDUFA10	Whole sample	−0.440853281941142	7.10751	1.84811	0.189859	0.507262	0.507262	Dys-HC
COPS9	Whole sample	0.356846	9.21643	0.877944	0.360478	0.681751	0.681751	Dys-HC
GPC1	Whole sample	0.575519	6.95023	2.1564	0.158275	0.467676	0.467676	Dys-HC
DUSP28	Whole sample	0.029427	4.90599	0.0121797	0.913275	0.981623	0.981623	Dys-HC
RNPEPL1	Whole sample	−0.198311462926089	5.1846	0.214347	0.64862	0.86976	0.86976	Dys-HC
CAPN10	Whole sample	0.522045	2.94832	0.574788	0.457628	0.755152	0.755152	Dys-HC
SNED1	Whole sample	0.23174	3.88215	0.556989	0.464575	0.759705	0.759705	Dys-HC
MTERF4	Whole sample	0.0497352	4.84082	0.0363026	0.850905	0.961996	0.961996	Dys-HC
PPP1R7	Whole sample	0.0463494	5.58152	0.0313437	0.861342	0.967524	0.967524	Dys-HC
HDLBP	Whole sample	−0.598232858934393	7.93166	7.29152	0.0141484	0.130644	0.130644	Dys-HC
SEPTIN2	Whole sample	0.268937	6.52392	1.0048	0.328699	0.655786	0.655786	Dys-HC
FARP2	Whole sample	−0.136959925562241	2.90672	0.181646	0.674733	0.884275	0.884275	Dys-HC
STK25	Whole sample	−0.406183965234127	7.09179	1.62615	0.21755	0.541818	0.541818	Dys-HC
BOK	Whole sample	0.70882	3.66845	3.02776	0.0979609	0.36591	0.36591	Dys-HC
THAP4	Whole sample	−0.262938736368354	5.38843	1.04409	0.319658	0.646132	0.646132	Dys-HC
ATG4B	Whole sample	−0.14794653778231	4.39809	0.249016	0.623475	0.856927	0.856927	Dys-HC
DTYMK	Whole sample	0.212489	3.92116	0.197609	0.66166	0.875179	0.875179	Dys-HC
ING5	Whole sample	0.383547	3.93606	1.52416	0.231984	0.559994	0.559994	Dys-HC
D2HGDH	Whole sample	−0.0300028323008683	4.57744	0.00426887	0.948586	0.990722	0.990722	Dys-HC
NEU4	Whole sample	2.54656	2.21879	7.28958	0.0141594	0.130644	0.130644	Dys-HC
TRNT1	Whole sample	0.0727971	2.9393	0.0372519	0.848993	0.960926	0.960926	Dys-HC
CRBN	Whole sample	−0.0659602278647382	5.5119	0.0510411	0.823665	0.950562	0.950562	Dys-HC
SUMF1	Whole sample	0.821837	3.60663	4.2796	0.052401	0.262063	0.262063	Dys-HC
LRRN1	Whole sample	0.691673	3.65214	2.19894	0.154441	0.462186	0.462186	Dys-HC
SETMAR	Whole sample	−0.0215490003651555	3.41776	0.00489976	0.944924	0.990722	0.990722	Dys-HC
ITPR1	Whole sample	0.504321	3.4727	1.76237	0.199999	0.520939	0.520939	Dys-HC
AC018816.1	Whole sample	2.1229	2.51026	10.9252	0.00370561	0.0635295	0.0635295	Dys-HC
BHLHE40	Whole sample	0.165334	5.50433	0.239617	0.630065	0.860204	0.860204	Dys-HC
ARL8B	Whole sample	−0.097131584342544	5.2591	0.172851	0.68223	0.88727	0.88727	Dys-HC
EDEM1	Whole sample	0.18792	2.65062	0.20645	0.654692	0.871128	0.871128	Dys-HC
LMCD1	Whole sample	−0.267533370633633	7.93257	0.871474	0.362215	0.68321	0.68321	Dys-HC
CAV3	Whole sample	0.535328	6.5933	3.22549	0.0883583	0.348643	0.348643	Dys-HC
THUMPD3-AS1	Whole sample	0.1886	4.33315	0.510053	0.483765	0.774078	0.774078	Dys-HC
THUMPD3	Whole sample	0.166083	4.18992	0.30961	0.584389	0.838434	0.838434	Dys-HC
SETD5	Whole sample	−0.482023049519857	4.17837	2.15282	0.158603	0.468059	0.468059	Dys-HC
MTMR14	Whole sample	−0.252898218260978	4.34388	0.809048	0.379617	0.699	0.699	Dys-HC
BRPF1	Whole sample	−0.297355051230221	2.81163	0.78168	0.387637	0.706307	0.706307	Dys-HC
OGG1	Whole sample	0.713296	3.05651	4.39245	0.0496699	0.254107	0.254107	Dys-HC
CAMK1	Whole sample	0.499135	3.59751	1.66034	0.212968	0.536894	0.536894	Dys-HC
TADA3	Whole sample	−0.0681712459475686	5.60837	0.0392883	0.844976	0.95924	0.95924	Dys-HC
ARPC4	Whole sample	0.334673	5.82187	1.5978	0.221445	0.547464	0.547464	Dys-HC
TTLL3	Whole sample	0.620699	3.53628	2.09934	0.163603	0.474818	0.474818	Dys-HC
RPUSD3	Whole sample	−0.572963304515377	4.76682	3.77617	0.0668936	0.302259	0.302259	Dys-HC
CIDEC	Whole sample	−1.06267884511903	3.84546	3.23261	0.0880337	0.347615	0.347615	Dys-HC
JAGN1	Whole sample	−0.00311393808068417	4.9835	0.000180857	0.98941	0.998643	0.998643	Dys-HC
IL17RC	Whole sample	0.0637888	3.39418	0.0223576	0.882709	0.975276	0.975276	Dys-HC
CRELD1	Whole sample	−0.0152548290046563	4.60733	0.00147322	0.969782	0.994302	0.994302	Dys-HC
PRRT3-AS1	Whole sample	1.33391	4.24326	7.64312	0.0123074	0.122283	0.122283	Dys-HC
EMC3	Whole sample	0.0950388	6.92862	0.129678	0.722723	0.90824	0.90824	Dys-HC
BRK1	Whole sample	0.2845	7.54417	1.24531	0.278311	0.605021	0.605021	Dys-HC
VHL	Whole sample	−0.92271381356866	2.59397	5.11191	0.0356401	0.212075	0.212075	Dys-HC
TATDN2	Whole sample	0.33623	3.25505	0.88804	0.357792	0.67957	0.67957	Dys-HC
SEC13	Whole sample	0.492714	5.86426	2.75856	0.113085	0.395005	0.395005	Dys-HC
ATP2B2	Whole sample	−1.80265857693285	3.69683	24.8024	8.21804e-05	0.00885373	0.00885373	Dys-HC
HRH1	Whole sample	0.698353	2.80441	1.98815	0.174632	0.488553	0.488553	Dys-HC
ATG7	Whole sample	0.545886	3.77252	2.95949	0.101558	0.373375	0.373375	Dys-HC
VGLL4	Whole sample	0.371166	4.5383	1.40018	0.251232	0.577208	0.577208	Dys-HC
TAMM41	Whole sample	−0.616394636471969	2.79003	2.26914	0.148355	0.453485	0.453485	Dys-HC
TIMP4	Whole sample	−1.06431334066503	4.07334	4.23197	0.0536051	0.265113	0.265113	Dys-HC
PPARG	Whole sample	0.489058	3.0495	1.0321	0.32238	0.648716	0.648716	Dys-HC
TSEN2	Whole sample	−0.613934610867663	2.41262	1.92607	0.181189	0.496902	0.496902	Dys-HC
MKRN2	Whole sample	−0.130473795991671	4.19313	0.214315	0.703648	0.897707	0.897707	Dys-HC
RAF1	Whole sample	−0.382812842596311	6.00706	2.93076	0.103118	0.376465	0.376465	Dys-HC
CAND2	Whole sample	−0.276815353960618	6.02958	1.26664	0.274359	0.603591	0.603591	Dys-HC
IQSEC1	Whole sample	−0.470022377605215	5.05954	4.91558	0.0389594	0.221806	0.221806	Dys-HC
NUP210	Whole sample	1.0817	4.44808	2.83112	0.108752	0.385507	0.385507	Dys-HC
HDAC11	Whole sample	−1.09489054908937	3.97038	9.40472	0.00632802	0.0860627	0.0860627	Dys-HC
FBLN2	Whole sample	0.660837	7.55292	3.97197	0.0607673	0.284213	0.284213	Dys-HC
CHCHD4	Whole sample	−0.539361010822814	4.13838	2.50233	0.130118	0.423916	0.423916	Dys-HC
TMEM43	Whole sample	0.470464	5.34599	2.60451	0.122982	0.41138	0.41138	Dys-HC
XPC	Whole sample	0.0927729	4.01124	0.0817618	0.778006	0.932101	0.932101	Dys-HC
LSM3	Whole sample	0.588167	7.63889	5.36816	0.0317808	0.201989	0.201989	Dys-HC
SLC6A6	Whole sample	0.543072	3.91715	3.42877	0.079614	0.332148	0.332148	Dys-HC
GRIP2	Whole sample	−0.933372298471065	3.74086	8.04385	0.0105292	0.112663	0.112663	Dys-HC
CCDC174	Whole sample	−0.361626364617076	4.05551	1.27583	0.27268	0.602042	0.602042	Dys-HC
FGD5	Whole sample	0.281545	3.42968	0.834298	0.372434	0.692511	0.692511	Dys-HC
FGD5-AS1	Whole sample	−0.0965589369099349	6.18012	0.196555	0.662504	0.875662	0.875662	Dys-HC
NR2C2	Whole sample	−0.21470997296092	3.97725	0.516388	0.481097	0.771766	0.771766	Dys-HC
MRPS25	Whole sample	−0.1988477255387	6.06421	0.343648	0.564604	0.827725	0.827725	Dys-HC
RBSN	Whole sample	−0.00340888962920159	3.98038	0.000186249	0.989253	0.998643	0.998643	Dys-HC
CAPN7	Whole sample	−0.285189130601955	3.92543	1.22044	0.283015	0.60888	0.60888	Dys-HC
SH3BP5-AS1	Whole sample	−0.638304760033266	2.41872	3.78868	0.0664813	0.301263	0.301263	Dys-HC
SH3BP5	Whole sample	0.0941144	5.00645	0.0812959	0.778622	0.932446	0.932446	Dys-HC
EAF1	Whole sample	0.381068	2.69244	0.905857	0.353122	0.675251	0.675251	Dys-HC
COLQ	Whole sample	−0.169463356164851	3.62024	0.179248	0.676756	0.884752	0.884752	Dys-HC
HACL1	Whole sample	−0.180970792673951	3.35569	0.365045	0.552837	0.819789	0.819789	Dys-HC
BTD	Whole sample	1.36557	4.10648	14.2657	0.00126776	0.0388062	0.0388062	Dys-HC
ANKRD28	Whole sample	−0.0240975932561136	4.85137	0.0095324	0.923242	0.985957	0.985957	Dys-HC
GALNT15	Whole sample	−1.58086777380079	2.79715	19.3607	0.000305118	0.0168073	0.0168073	Dys-HC
DPH3	Whole sample	−0.0106221893857118	5.05894	0.00241125	0.961347	0.993132	0.993132	Dys-HC
OXNAD1	Whole sample	−0.651480822420289	3.21023	4.77622	0.0415296	0.230373	0.230373	Dys-HC
RFTN1	Whole sample	0.00965473	4.59752	0.00151362	0.96937	0.994251	0.994251	Dys-HC
PLCL2	Whole sample	−0.539419615498035	5.02765	2.85502	0.107368	0.383198	0.383198	Dys-HC
TBC1D5	Whole sample	−0.178563029311541	4.39611	0.414292	0.527463	0.803478	0.803478	Dys-HC
SATB1	Whole sample	−0.874909263974993	5.29157	12.3699	0.0022934	0.0504044	0.0504044	Dys-HC
RAB5A	Whole sample	0.34655	4.96206	0.98041	0.334493	0.660748	0.660748	Dys-HC
KAT2B	Whole sample	−0.526391174175744	5.33386	5.32602	0.0323815	0.203803	0.203803	Dys-HC
ZNF385D	Whole sample	1.09513	3.55134	6.19111	0.0222476	0.166784	0.166784	Dys-HC
UBE2E2	Whole sample	0.585385	4.43395	4.16027	0.0554785	0.270117	0.270117	Dys-HC
UBE2E1	Whole sample	0.119769	5.36326	0.303682	0.587981	0.838598	0.838598	Dys-HC
NKIRAS1	Whole sample	−0.0933692854832605	3.89385	0.122583	0.730086	0.911385	0.911385	Dys-HC
NR1D2	Whole sample	−0.815607792350667	5.85292	3.63413	0.0717865	0.314538	0.314538	Dys-HC
THRB	Whole sample	−0.461911494262342	4.27378	2.26558	0.148657	0.454119	0.454119	Dys-HC
TOP2B	Whole sample	0.0524176	5.61106	0.0375754	0.848348	0.960645	0.960645	Dys-HC
NGLY1	Whole sample	0.0454519	4.87255	0.0296529	0.865094	0.968628	0.968628	Dys-HC
OXSM	Whole sample	0.765714	3.60543	5.16027	0.0348728	0.210013	0.210013	Dys-HC
LRRC3B	Whole sample	−0.765506029668562	2.53549	2.53975	0.127449	0.420242	0.420242	Dys-HC
NEK10	Whole sample	−2.88375637596431	2.1041	49.0163	1.1196e-06	0.000983236	0.000983236	Dys-HC
SLC4A7	Whole sample	0.849973	4.32678	3.07623	0.0954983	0.36125	0.36125	Dys-HC
CMC1	Whole sample	0.643649	5.69184	5.3334	0.0322754	0.203592	0.203592	Dys-HC
AZI2	Whole sample	−0.124509052243638	4.64324	0.21398	0.648899	0.86976	0.86976	Dys-HC
ZCWPW2	Whole sample	−0.788289466973505	2.46239	2.96485	0.10127	0.372816	0.372816	Dys-HC
RBMS3	Whole sample	−0.34676655936278	4.72402	0.846491	0.369037	0.689619	0.689619	Dys-HC
RBMS3-AS3	Whole sample	−0.461020653947129	3.53056	0.924857	0.348237	0.671699	0.671699	Dys-HC
TGFBR2	Whole sample	0.632609	6.39125	4.30414	0.0517928	0.260124	0.260124	Dys-HC
GADL1	Whole sample	−0.609909812608313	3.9685	4.92873	0.0387264	0.221302	0.221302	Dys-HC
STT3B	Whole sample	0.209842	5.66598	0.915306	0.35068	0.673177	0.673177	Dys-HC
GPD1L	Whole sample	−0.543847494640554	5.84764	3.30026	0.0850173	0.341661	0.341661	Dys-HC
CMTM8	Whole sample	0.699993	3.07231	2.68198	0.117881	0.401922	0.401922	Dys-HC
CMTM7	Whole sample	1.95326	3.31805	12.5944	0.00213344	0.0493441	0.0493441	Dys-HC
CMTM6	Whole sample	0.615108	3.76775	2.8864	0.105582	0.380218	0.380218	Dys-HC
DYNC1LI1	Whole sample	−0.238049541815357	5.22404	0.843988	0.36973	0.690032	0.690032	Dys-HC
CNOT10	Whole sample	−0.135317671378008	3.20455	0.172484	0.759743	0.926038	0.926038	Dys-HC
GLB1	Whole sample	0.232004	3.97888	0.587421	0.4528	0.750976	0.750976	Dys-HC
CRTAP	Whole sample	0.25682	6.33987	0.935191	0.34562	0.670879	0.670879	Dys-HC
UBP1	Whole sample	0.253843	4.4077	1.00863	0.327802	0.655027	0.655027	Dys-HC
CLASP2	Whole sample	−0.634471536764827	5.13268	7.49221	0.0130624	0.126136	0.126136	Dys-HC
PDCD6IP	Whole sample	0.0830106	5.14625	0.0857324	0.772836	0.930458	0.930458	Dys-HC
ARPP21	Whole sample	0.671088	5.63381	4.14774	0.0558136	0.270788	0.270788	Dys-HC
TRANK1	Whole sample	0.231776	2.0602	0.189334	0.668355	0.879587	0.879587	Dys-HC
EPM2AIP1	Whole sample	−0.599940435729106	4.7641	2.8555	0.10734	0.383198	0.383198	Dys-HC
MLH1	Whole sample	−0.129995330465044	4.90621	0.253294	0.620527	0.855173	0.855173	Dys-HC
LRRFIP2	Whole sample	−0.291741370407007	6.1933	1.51118	0.233908	0.561226	0.561226	Dys-HC
GOLGA4	Whole sample	−0.633815317021539	7.54563	1.8624	0.188232	0.506307	0.506307	Dys-HC
ITGA9	Whole sample	1.28821	3.38777	6.86736	0.0167942	0.143285	0.143285	Dys-HC
ITGA9-AS1	Whole sample	1.18677	2.30595	5.12805	0.0353818	0.21154	0.21154	Dys-HC
CTDSPL	Whole sample	0.237898	5.1303	0.612643	0.443404	0.747247	0.747247	Dys-HC
PLCD1	Whole sample	0.358833	2.36574	0.524155	0.477861	0.76932	0.76932	Dys-HC
ACAA1	Whole sample	−0.200007418351159	5.22587	0.712296	0.409143	0.721449	0.721449	Dys-HC
MYD88	Whole sample	1.01735	3.25058	5.33402	0.0322665	0.203592	0.203592	Dys-HC
OXSR1	Whole sample	0.045509	4.87117	0.0256422	0.874461	0.973108	0.973108	Dys-HC
ACVR2B	Whole sample	−0.537341025689898	3.46182	2.02334	0.171046	0.484748	0.484748	Dys-HC
EXOG	Whole sample	0.175504	2.55302	0.126852	0.725628	0.909642	0.909642	Dys-HC
WDR48	Whole sample	0.0460153	3.93385	0.037162	0.849173	0.960926	0.960926	Dys-HC
[truncated: 8,990 more rows]

## Sheet: Type I
Gene	cluster_id	logFC	logCPM	F	p_val	p_adj.loc	p_adj.glb	Contrast
LINC01128	Type 1	−1.11156837194964	4.15646	8.38476	0.00881622	0.138892	0.124068	Dys-HC
NOC2L	Type 1	−0.153722824774965	4.69704	0.176121	0.679112	0.901684	0.896873	Dys-HC
PERM1	Type 1	−1.05890440429027	5.79115	9.55024	0.00567358	0.109332	0.0972959	Dys-HC
HES4	Type 1	−0.220438283387668	5.23736	0.247515	0.624147	0.876786	0.869819	Dys-HC
ISG15	Type 1	0.668793	5.03874	4.55779	0.045067	0.308139	0.288964	Dys-HC
SDF4	Type 1	0.0776996	6.07899	0.0768202	0.784441	0.942158	0.941242	Dys-HC
B3GALT6	Type 1	0.0452867	3.94268	0.0124658	0.912191	0.977025	0.979511	Dys-HC
UBE2J2	Type 1	0.57382	4.96654	3.61185	0.071585	0.378413	0.358294	Dys-HC
ACAP3	Type 1	−0.384883555920184	4.51975	0.709111	0.409497	0.753302	0.745569	Dys-HC
INTS11	Type 1	−0.0877327851516489	5.64908	0.0455186	0.83317	0.960147	0.957342	Dys-HC
CPTP	Type 1	−1.05713234568565	5.63097	9.8569	0.00506993	0.102952	0.0917903	Dys-HC
DVL1	Type 1	−0.544101268086998	6.40805	2.29191	0.14538	0.509899	0.488309	Dys-HC
MXRA8	Type 1	0.292655	6.07969	0.609345	0.443993	0.773382	0.766425	Dys-HC
AURKAIP1	Type 1	−0.0847170616949934	8.64591	0.0416051	0.840394	0.962307	0.959481	Dys-HC
CCNL2	Type 1	0.0245479	5.71249	0.00767169	0.931058	0.98108	0.985128	Dys-HC
MRPL20	Type 1	−0.10256320477283	7.90112	0.129584	0.722561	0.922022	0.916897	Dys-HC
VWA1	Type 1	−0.358295484421441	4.55013	0.766872	0.391375	0.740649	0.733503	Dys-HC
ATAD3C	Type 1	0.0656282	3.87456	0.019462	0.890417	0.972149	0.974345	Dys-HC
ATAD3A	Type 1	−0.90528318476044	3.88387	4.94138	0.0376656	0.281981	0.265698	Dys-HC
SSU72	Type 1	−0.323987825135113	7.15642	1.36262	0.256539	0.633299	0.620613	Dys-HC
AL691432.2	Type 1	−0.213014414245859	3.7568	0.239164	0.630024	0.879503	0.872841	Dys-HC
MIB2	Type 1	−1.42839108524223	5.98687	8.66015	0.00792853	0.129918	0.116507	Dys-HC
CDK11B	Type 1	−0.671112264673564	3.95677	1.53359	0.229627	0.606715	0.595308	Dys-HC
SLC35E2B	Type 1	−0.93159974689987	3.72286	3.92729	0.0611354	0.350658	0.333107	Dys-HC
SLC35E2A	Type 1	0.460337	4.22169	1.40736	0.249119	0.626085	0.613338	Dys-HC
NADK	Type 1	0.0611782	4.02105	0.0283202	0.868014	0.969101	0.967813	Dys-HC
GNB1	Type 1	0.428898	6.09353	2.65185	0.118766	0.469096	0.448869	Dys-HC
CALML6	Type 1	−0.383279814446665	5.03848	0.393767	0.537283	0.830259	0.824682	Dys-HC
TMEM52	Type 1	−0.734657022023481	7.73373	7.40842	0.012981	0.167621	0.152123	Dys-HC
FAAP20	Type 1	0.0736541	5.58545	0.0562392	0.814906	0.956612	0.952879	Dys-HC
SKI	Type 1	−0.505983586875836	4.09718	1.36923	0.255424	0.632418	0.619612	Dys-HC
RER1	Type 1	0.470319	5.95953	3.04793	0.0958744	0.433727	0.408776	Dys-HC
PEX10	Type 1	−0.0690458802352063	4.2506	0.0281348	0.868443	0.969101	0.967813	Dys-HC
PANK4	Type 1	−0.873669269327465	4.12085	3.45958	0.0773576	0.395329	0.371354	Dys-HC
TNFRSF14	Type 1	1.08055	4.28189	5.79932	0.025589	0.234302	0.218123	Dys-HC
TPRG1L	Type 1	−0.700852433994917	5.31882	5.97798	0.0236648	0.225427	0.209773	Dys-HC
WRAP73	Type 1	0.0318365	3.50975	0.00420188	0.948946	0.984933	0.989639	Dys-HC
LRRC47	Type 1	−0.162124890122815	6.03522	0.440513	0.514302	0.819427	0.810705	Dys-HC
ICMT	Type 1	1.44818	6.21435	17.8986	0.000394655	0.0295171	0.0215791	Dys-HC
NOL9	Type 1	0.0143707	4.21615	0.00212569	0.963674	0.988337	0.992547	Dys-HC
KLHL21	Type 1	−1.25352394004744	5.91419	17.0245	0.000505196	0.0342078	0.0251995	Dys-HC
THAP3	Type 1	−0.418095863640556	4.82779	0.38898	0.539743	0.830829	0.826129	Dys-HC
DNAJC11	Type 1	−0.375157805242811	4.9391	1.09805	0.306944	0.677619	0.666571	Dys-HC
CAMTA1	Type 1	0.579195	7.18716	4.93436	0.037788	0.281981	0.265887	Dys-HC
VAMP3	Type 1	0.027142	5.99687	0.0134618	0.908767	0.976786	0.978924	Dys-HC
PER3	Type 1	−0.0544591023250107	5.13199	0.0188306	0.892198	0.972149	0.974345	Dys-HC
PARK7	Type 1	−0.0306116509296092	8.83218	0.0137614	0.907762	0.976119	0.978412	Dys-HC
ERRFI1	Type 1	1.46019	4.68794	5.62556	0.0276307	0.245267	0.22837	Dys-HC
RERE	Type 1	−0.577354321175903	6.34493	6.63672	0.0178513	0.196572	0.180856	Dys-HC
ENO1	Type 1	0.798986	6.82494	8.66392	0.00791711	0.129918	0.116498	Dys-HC
SLC2A5	Type 1	1.58086	5.64157	13.894	0.00129272	0.0508244	0.0426246	Dys-HC
GPR157	Type 1	−1.6596948496059	4.1892	17.4294	0.000450252	0.0317869	0.0235785	Dys-HC
H6PD	Type 1	−0.296416813025614	4.96042	0.721922	0.405369	0.751082	0.743063	Dys-HC
TMEM201	Type 1	−0.599411828921036	3.86617	2.19798	0.153466	0.517074	0.500183	Dys-HC
CLSTN1	Type 1	0.161396	5.39192	0.232512	0.634798	0.882018	0.874916	Dys-HC
CTNNBIP1	Type 1	−0.0465430393568418	4.81377	0.0127053	0.911355	0.977025	0.979467	Dys-HC
LZIC	Type 1	0.421925	5.273	1.65147	0.21315	0.589071	0.576639	Dys-HC
NMNAT1	Type 1	−0.580067416486065	3.93379	2.33525	0.141822	0.505267	0.483153	Dys-HC
RBP7	Type 1	2.20516	5.2242	20.5109	0.000195396	0.021086	0.0147646	Dys-HC
UBE4B	Type 1	−0.0207022726904076	4.29359	0.00459766	0.962862	0.988337	0.992547	Dys-HC
KIF1B	Type 1	−0.185274936852156	7.72526	0.383542	0.542564	0.831827	0.826753	Dys-HC
PGD	Type 1	0.319291	4.30513	0.434862	0.516984	0.821009	0.8128	Dys-HC
DFFA	Type 1	0.149369	4.33662	0.243359	0.798095	0.949544	0.946738	Dys-HC
CASZ1	Type 1	0.294978	4.67959	0.796637	0.382502	0.735408	0.727496	Dys-HC
C1orf127	Type 1	−1.319431937717	2.99954	4.43413	0.0477956	0.3164	0.297676	Dys-HC
TARDBP	Type 1	−0.061245219297468	5.17404	0.0530228	0.820176	0.9571	0.954184	Dys-HC
SRM	Type 1	0.271457	6.70756	1.06759	0.313578	0.682365	0.672257	Dys-HC
EXOSC10	Type 1	−0.323021511946116	4.48181	1.13596	0.298951	0.673968	0.661544	Dys-HC
MTOR	Type 1	0.124056	4.45433	0.138369	0.818888	0.9571	0.953594	Dys-HC
UBIAD1	Type 1	−0.190278842345706	4.0133	0.213954	0.648578	0.889148	0.881706	Dys-HC
MAD2L2	Type 1	0.550584	5.10888	2.48152	0.130563	0.488542	0.468444	Dys-HC
AGTRAP	Type 1	0.374709	4.93663	1.11504	0.303327	0.676681	0.664501	Dys-HC
C1orf167	Type 1	1.01821	4.95921	2.65139	0.118796	0.469096	0.448902	Dys-HC
MTHFR	Type 1	−0.0573006254129439	4.15444	0.0142229	0.906235	0.975659	0.978055	Dys-HC
KIAA2013	Type 1	−0.399049540348547	5.13645	1.5815	0.222742	0.599538	0.586276	Dys-HC
PLOD1	Type 1	−0.649540796247459	5.73259	2.9416	0.101467	0.444336	0.419875	Dys-HC
MFN2	Type 1	−0.495092147105756	6.71889	2.89155	0.104232	0.449153	0.424455	Dys-HC
MIIP	Type 1	−0.326459636245923	4.26236	0.983193	0.33302	0.697432	0.688111	Dys-HC
TNFRSF1B	Type 1	0.190684	4.03035	0.210661	0.651099	0.889679	0.882552	Dys-HC
VPS13D	Type 1	−0.385671144562407	4.7485	1.50078	0.234499	0.61104	0.599738	Dys-HC
DHRS3	Type 1	−0.206544914826526	5.66394	0.461242	0.504672	0.814104	0.805172	Dys-HC
LRRC38	Type 1	−0.900316886067131	4.86557	3.44467	0.0779513	0.395592	0.3725	Dys-HC
PDPN	Type 1	0.410737	4.05227	0.990465	0.33128	0.69592	0.686554	Dys-HC
PRDM2	Type 1	−0.172960340354303	5.28359	0.279888	0.602481	0.866943	0.859083	Dys-HC
EFHD2	Type 1	0.851748	4.26341	3.2415	0.0865907	0.41347	0.389732	Dys-HC
AGMAT	Type 1	−0.851384300014716	5.02366	7.31377	0.0134897	0.170075	0.154996	Dys-HC
DDI2	Type 1	−0.105473536413737	5.22334	0.0957316	0.760149	0.935816	0.932587	Dys-HC
PLEKHM2	Type 1	−0.287115035204647	5.79833	0.710792	0.408951	0.752734	0.745118	Dys-HC
SLC25A34	Type 1	−0.639178492114747	5.04582	2.75383	0.112307	0.460186	0.438863	Dys-HC
SPEN	Type 1	0.0976501	4.73287	0.0641959	0.802517	0.951234	0.94855	Dys-HC
ZBTB17	Type 1	−0.106193751391168	3.82989	0.052046	0.82181	0.9571	0.95442	Dys-HC
HSPB7	Type 1	−0.808697587015354	9.1134	8.31763	0.009049	0.14065	0.125625	Dys-HC
FBXO42	Type 1	−0.189410021370044	3.7744	0.227523	0.638433	0.884254	0.877003	Dys-HC
SZRD1	Type 1	−0.330659062436424	6.00468	1.03678	0.320488	0.686048	0.67733	Dys-HC
NECAP2	Type 1	−0.0586804063431595	4.10893	0.026921	0.871285	0.969101	0.968417	Dys-HC
BX284668.5	Type 1	0.767123	5.47244	2.31392	0.14356	0.507033	0.484921	Dys-HC
SDHB	Type 1	0.130292	7.88879	0.22158	0.64283	0.885687	0.878571	Dys-HC
PADI2	Type 1	0.751059	7.6443	2.57502	0.123923	0.477542	0.457862	Dys-HC
RCC2	Type 1	1.33269	3.38625	4.27735	0.0515297	0.325365	0.306469	Dys-HC
ARHGEF10L	Type 1	−0.0251356760277091	4.90232	0.00547888	0.941715	0.983699	0.987834	Dys-HC
PAX7	Type 1	0.557553	3.88506	1.89683	0.183349	0.552459	0.539614	Dys-HC
ALDH4A1	Type 1	−0.0228651555706888	4.93978	0.00290799	0.957519	0.986298	0.991187	Dys-HC
UBR4	Type 1	−0.00660711728440655	4.22195	0.000300059	0.986348	0.994503	0.99693	Dys-HC
EMC1	Type 1	−0.128815911025056	4.31682	0.160283	0.693055	0.906082	0.902698	Dys-HC
MRTO4	Type 1	0.0986981	4.02589	0.0793424	0.781026	0.940054	0.939296	Dys-HC
AKR7A2	Type 1	−0.190605189117164	6.00681	0.556611	0.464135	0.785519	0.778794	Dys-HC
CAPZB	Type 1	0.274543	7.10586	1.25669	0.275293	0.654156	0.640466	Dys-HC
MICOS10	Type 1	0.721652	8.71465	5.08571	0.0352457	0.276189	0.256613	Dys-HC
NBL1	Type 1	−0.0825694199382866	5.82473	0.040871	0.841788	0.962399	0.959903	Dys-HC
PLA2G2A	Type 1	3.60891	5.91431	31.0566	1.73764e-05	0.00681473	0.00356742	Dys-HC
CAMK2N1	Type 1	−0.0795603411471084	4.39185	0.0513325	0.823014	0.957205	0.954429	Dys-HC
MUL1	Type 1	−0.343062902504377	5.02132	1.08193	0.31043	0.679706	0.669067	Dys-HC
PINK1	Type 1	−0.172299707905714	8.01548	0.131311	0.720801	0.921369	0.916296	Dys-HC
DDOST	Type 1	−0.0666295712473445	4.51976	0.0317111	0.860418	0.967815	0.965724	Dys-HC
HP1BP3	Type 1	−0.340121385255867	6.30743	1.16254	0.293516	0.670001	0.657467	Dys-HC
EIF4G3	Type 1	−0.0408599500914395	5.33524	0.0133309	0.909209	0.97698	0.978962	Dys-HC
ECE1	Type 1	−0.10898210499421	4.58952	0.066443	0.799169	0.949544	0.946774	Dys-HC
USP48	Type 1	−0.196777989369819	4.55691	0.21801	0.645505	0.88776	0.880003	Dys-HC
HSPG2	Type 1	−0.0139336967645236	7.24446	0.00177865	0.96677	0.988893	0.992913	Dys-HC
CDC42	Type 1	0.610984	7.14499	5.80307	0.0255468	0.234199	0.217979	Dys-HC
C1QA	Type 1	1.11634	6.96141	9.71825	0.00533354	0.106025	0.0942115	Dys-HC
C1QC	Type 1	1.11001	5.50741	7.73114	0.0114009	0.157399	0.143001	Dys-HC
C1QB	Type 1	1.43997	5.769	15.0674	0.000899251	0.0432672	0.0350081	Dys-HC
KDM1A	Type 1	0.253119	5.15469	0.784309	0.557997	0.8405	0.835383	Dys-HC
LUZP1	Type 1	−0.871137889600989	3.68581	2.83091	0.1077	0.453646	0.431032	Dys-HC
HNRNPR	Type 1	0.890705	5.56211	6.74434	0.0170631	0.191807	0.17657	Dys-HC
ZNF436	Type 1	0.19055	3.53162	0.144396	0.707874	0.912762	0.909313	Dys-HC
TCEA3	Type 1	−0.630709276190018	9.09167	5.11595	0.0347612	0.273527	0.254191	Dys-HC
ASAP3	Type 1	0.52364	3.90185	1.48139	0.237442	0.613516	0.602239	Dys-HC
ID3	Type 1	0.289168	6.44569	0.711768	0.408635	0.752702	0.744846	Dys-HC
ELOA	Type 1	0.143359	4.67576	0.157668	0.695433	0.907306	0.903772	Dys-HC
PITHD1	Type 1	0.0925863	5.06942	0.103407	0.751048	0.931902	0.928487	Dys-HC
LYPLA2	Type 1	−0.19272785257044	4.4115	0.40215	0.533024	0.829343	0.822729	Dys-HC
HMGCL	Type 1	−0.301149382360984	5.62359	0.603009	0.446337	0.77491	0.767695	Dys-HC
FUCA1	Type 1	0.571269	4.57397	2.33445	0.141887	0.505267	0.483153	Dys-HC
PNRC2	Type 1	0.0504963	5.67394	0.0224638	0.882331	0.970136	0.971611	Dys-HC
SRSF10	Type 1	0.241203	5.5541	0.480141	0.496167	0.810563	0.801364	Dys-HC
MYOM3	Type 1	0.687318	7.197	4.70846	0.0419788	0.298097	0.280373	Dys-HC
SRRM1	Type 1	0.0146834	5.97332	0.00107442	0.97417	0.990161	0.994555	Dys-HC
CLIC4	Type 1	0.899372	6.09129	7.38797	0.013089	0.167957	0.152648	Dys-HC
SYF2	Type 1	−0.171055875098916	6.37736	0.226887	0.638901	0.884254	0.877009	Dys-HC
RSRP1	Type 1	0.409523	4.64859	1.1568	0.294678	0.670001	0.657923	Dys-HC
TMEM50A	Type 1	1.09215	6.00894	8.57228	0.00820048	0.132082	0.118814	Dys-HC
MACO1	Type 1	−0.316067522204766	4.6626	0.736617	0.400712	0.746771	0.739483	Dys-HC
MAN1C1	Type 1	0.909733	4.02089	4.94372	0.0376249	0.281963	0.265583	Dys-HC
SELENON	Type 1	0.0656549	4.83046	0.0209428	0.886354	0.971773	0.973145	Dys-HC
MTFR1L	Type 1	−0.448915939990648	6.54877	3.05383	0.0955746	0.432836	0.407977	Dys-HC
STMN1	Type 1	1.62821	5.6847	15.9807	0.000684188	0.0408034	0.0302628	Dys-HC
EXTL1	Type 1	1.70612	4.3676	11.0552	0.0033085	0.0837192	0.0731703	Dys-HC
TRIM63	Type 1	−0.592342002867475	7.34009	2.9188	0.102716	0.446698	0.421595	Dys-HC
ZNF593	Type 1	0.263737	5.95272	0.503763	0.48588	0.803134	0.794898	Dys-HC
CNKSR1	Type 1	−1.03946711847248	4.65332	5.82174	0.0253381	0.233419	0.217175	Dys-HC
CEP85	Type 1	−1.0618065157912	5.20619	13.6539	0.00139476	0.051647	0.0438957	Dys-HC
SH3BGRL3	Type 1	0.452395	6.94804	2.91022	0.10319	0.447216	0.422189	Dys-HC
CD52	Type 1	1.44419	4.83396	12.9795	0.00173231	0.0583604	0.0502076	Dys-HC
HMGN2	Type 1	0.0238525	7.58614	0.00842863	0.927746	0.980578	0.984091	Dys-HC
ARID1A	Type 1	−0.789968944490492	4.56527	7.74856	0.011322	0.156734	0.142339	Dys-HC
NUDC	Type 1	−0.241933404604168	6.44789	0.6462	0.430737	0.765197	0.757531	Dys-HC
WDTC1	Type 1	−0.807781045760188	4.54757	4.54094	0.0454281	0.309157	0.289493	Dys-HC
TMEM222	Type 1	−0.149451114180977	4.79911	0.179064	0.676604	0.901448	0.896558	Dys-HC
MAP3K6	Type 1	−0.253890070009223	3.91703	0.266056	0.611531	0.871493	0.863997	Dys-HC
WASF2	Type 1	0.182554	6.28867	0.362573	0.553711	0.837848	0.832942	Dys-HC
AHDC1	Type 1	−0.0778925409172065	4.90173	0.0823541	0.777025	0.938704	0.938025	Dys-HC
IFI6	Type 1	1.46278	5.43293	12.6533	0.00192719	0.061168	0.0535626	Dys-HC
FAM76A	Type 1	−0.0124948431700533	4.35999	0.00130826	0.971498	0.989843	0.993882	Dys-HC
STX12	Type 1	0.321825	4.03994	0.75886	0.393815	0.741944	0.735115	Dys-HC
PPP1R8	Type 1	−0.560238698328124	3.77598	2.01701	0.170639	0.537681	0.523892	Dys-HC
RPA2	Type 1	0.367996	5.47083	1.67291	0.210315	0.586026	0.572538	Dys-HC
DNAJC8	Type 1	−0.166764962960385	5.99211	0.419593	0.524359	0.825285	0.817063	Dys-HC
ATP5IF1	Type 1	0.00150912	9.10881	3.11063e-05	0.995604	0.997982	0.998887	Dys-HC
PHACTR4	Type 1	0.123504	4.25305	0.0801379	0.779961	0.939637	0.939009	Dys-HC
SNHG3	Type 1	0.584441	4.17366	2.56352	0.124717	0.478525	0.458583	Dys-HC
TRNAU1AP	Type 1	0.729474	4.01629	2.16888	0.156081	0.519417	0.502757	Dys-HC
TAF12	Type 1	0.638497	4.47259	2.54288	0.126159	0.48083	0.46065	Dys-HC
YTHDF2	Type 1	−0.101536620930799	5.26316	0.119794	0.7328	0.926563	0.921424	Dys-HC
EPB41	Type 1	−0.356614010651502	3.9985	0.910977	0.351022	0.712693	0.704039	Dys-HC
SRSF4	Type 1	−0.546294612988375	5.26806	3.34333	0.082129	0.405492	0.38093	Dys-HC
MECR	Type 1	0.447679	5.03649	1.93868	0.178794	0.54725	0.533943	Dys-HC
LAPTM5	Type 1	1.35669	5.11228	14.8824	0.000951353	0.0447431	0.0360686	Dys-HC
PUM1	Type 1	0.0034459	5.26512	0.00010061	0.992094	0.99663	0.998283	Dys-HC
SNRNP40	Type 1	−0.112281820508816	4.22367	0.0799419	0.780223	0.939637	0.939046	Dys-HC
ZCCHC17	Type 1	0.0776425	4.9553	0.0734084	0.879614	0.969773	0.970778	Dys-HC
FABP3	Type 1	−0.106693607512389	9.9843	0.052569	0.820933	0.9571	0.954201	Dys-HC
SERINC2	Type 1	−0.233905505184462	5.02248	0.565552	0.460616	0.784553	0.776927	Dys-HC
TINAGL1	Type 1	−0.164675626367427	5.20288	0.253304	0.620145	0.874998	0.867606	Dys-HC
PEF1	Type 1	0.191107	4.75092	0.30546	0.586481	0.857369	0.850133	Dys-HC
COL16A1	Type 1	1.00794	4.35184	4.42905	0.0479117	0.3164	0.297676	Dys-HC
PTP4A2	Type 1	−0.101671079707467	7.20201	0.126444	0.725796	0.923772	0.918449	Dys-HC
KHDRBS1	Type 1	−0.0420631519530044	5.58225	0.0171452	0.897105	0.97265	0.974973	Dys-HC
KPNA6	Type 1	−0.349456117261561	5.24238	1.27769	0.271436	0.650056	0.637008	Dys-HC
TXLNA	Type 1	−0.35983569269933	4.51033	1.10974	0.304448	0.676704	0.665	Dys-HC
CCDC28B	Type 1	0.0104218	7.07969	0.00112237	0.9736	0.99015	0.994403	Dys-HC
EIF3I	Type 1	0.12224	6.98747	0.25304	0.620327	0.874998	0.867709	Dys-HC
MARCKSL1	Type 1	0.222027	4.29936	0.260476	0.615268	0.87347	0.865417	Dys-HC
BSDC1	Type 1	−0.423005272342203	4.06985	1.07388	0.312191	0.681616	0.670899	Dys-HC
ZBTB8OS	Type 1	0.517887	5.66258	3.26569	0.0855057	0.410847	0.387877	Dys-HC
RBBP4	Type 1	0.412323	5.52596	2.14472	0.158292	0.521386	0.505392	Dys-HC
SYNC	Type 1	0.456291	6.62464	2.79265	0.109959	0.457705	0.434445	Dys-HC
YARS	Type 1	0.133665	4.3197	0.130404	0.721724	0.921574	0.916786	Dys-HC
FNDC5	Type 1	−0.696681591383644	7.10425	6.71015	0.0173092	0.19298	0.177932	Dys-HC
TMEM54	Type 1	0.481448	3.60761	0.889287	0.356698	0.714911	0.707802	Dys-HC
AK2	Type 1	−0.149899016311009	6.41017	0.32554	0.574524	0.849915	0.844384	Dys-HC
ZNF362	Type 1	−0.433835151571699	4.00944	1.70766	0.205821	0.579963	0.566444	Dys-HC
PHC2	Type 1	−0.451430158608382	5.38605	1.90978	0.181925	0.550144	0.537112	Dys-HC
SMIM12	Type 1	0.264268	5.28483	0.78321	0.386467	0.738076	0.730421	Dys-HC
GJA4	Type 1	−0.520533112040988	4.60069	2.36516	0.139428	0.502804	0.480289	Dys-HC
TMEM35B	Type 1	0.720003	4.30344	4.30192	0.0509232	0.323255	0.305125	Dys-HC
SFPQ	Type 1	−0.234703679187013	5.93471	0.71929	0.406212	0.751428	0.743789	Dys-HC
ZMYM4	Type 1	−0.864668734351741	4.62338	4.82188	0.0398121	0.291569	0.273655	Dys-HC
KIAA0319L	Type 1	−0.21231495229543	4.96619	0.463707	0.503548	0.814104	0.805136	Dys-HC
PSMB2	Type 1	0.252754	6.32902	1.1864	0.288749	0.667662	0.653278	Dys-HC
AGO4	Type 1	−0.29514656633253	3.75576	0.607163	0.444798	0.773616	0.76677	Dys-HC
AGO1	Type 1	0.434756	3.90489	0.969542	0.336322	0.699305	0.690789	Dys-HC
AGO3	Type 1	−1.1309053552743	3.6107	6.61167	0.0180405	0.197325	0.18169	Dys-HC
ADPRHL2	Type 1	−0.021401932423292	4.2194	0.0023885	0.961496	0.988048	0.992368	Dys-HC
TRAPPC3	Type 1	0.621532	5.39204	5.44447	0.0299561	0.255396	0.236524	Dys-HC
MAP7D1	Type 1	−0.0639789129161287	7.27782	0.0349234	0.853601	0.965588	0.963151	Dys-HC
THRAP3	Type 1	−0.198976088563655	6.017	0.604582	0.445753	0.774326	0.767512	Dys-HC
EVA1B	Type 1	0.55842	4.96376	2.86295	0.105851	0.450733	0.427413	Dys-HC
STK40	Type 1	−0.324640584295253	5.32194	0.954598	0.339989	0.70333	0.694412	Dys-HC
LSM10	Type 1	0.246998	7.03937	0.481522	0.495555	0.810188	0.80109	Dys-HC
MRPS15	Type 1	−0.311104432851084	7.67367	1.43149	0.245233	0.62206	0.60929	Dys-HC
MEAF6	Type 1	−0.0542603400725497	4.72846	0.0277251	0.869395	0.969101	0.967979	Dys-HC
GNL2	Type 1	−0.0305476677140358	4.49424	0.00941922	0.923631	0.979405	0.982543	Dys-HC
C1orf122	Type 1	0.551115	6.89498	2.87364	0.105242	0.450423	0.42633	Dys-HC
SF3A3	Type 1	0.139208	5.11705	0.147213	0.70518	0.91121	0.908001	Dys-HC
FHL3	Type 1	−1.60582674737063	9.53481	24.6342	7.06671e-05	0.0111212	0.00796818	Dys-HC
UTP11	Type 1	−0.542371124414944	7.25342	4.52601	0.0457511	0.310237	0.290527	Dys-HC
RRAGC	Type 1	0.360577	4.1492	1.09391	0.307835	0.677619	0.667028	Dys-HC
MYCBP	Type 1	0.321549	4.45285	0.762561	0.392685	0.740845	0.734006	Dys-HC
AKIRIN1	Type 1	0.0534097	4.28585	0.0229308	0.881124	0.969839	0.971329	Dys-HC
NDUFS5	Type 1	0.501822	10.0164	2.43867	0.133747	0.495014	0.472884	Dys-HC
MACF1	Type 1	0.4282	6.24255	1.87552	0.185723	0.556286	0.542865	Dys-HC
PABPC4	Type 1	−0.789062212146382	8.59718	4.83302	0.0396063	0.290472	0.272505	Dys-HC
PPIE	Type 1	0.274266	5.21986	0.779557	0.387556	0.738312	0.731166	Dys-HC
CAP1	Type 1	0.15806	5.45168	0.253513	0.620002	0.874998	0.867573	Dys-HC
PPT1	Type 1	0.421514	4.91572	1.96186	0.176332	0.544839	0.530579	Dys-HC
ZMPSTE24	Type 1	0.0266584	4.2968	0.00660952	0.935996	0.982562	0.986297	Dys-HC
SMAP2	Type 1	0.749805	3.97926	2.53305	0.126852	0.482136	0.461518	Dys-HC
NFYC	Type 1	−0.184910456904553	5.27818	0.453299	0.652109	0.890139	0.88338	Dys-HC
CITED4	Type 1	−1.04045011541569	5.35146	6.30558	0.0205443	0.211145	0.195063	Dys-HC
SCMH1	Type 1	−0.738855285234516	4.35376	4.5886	0.0444152	0.306219	0.287497	Dys-HC
FOXJ3	Type 1	−0.524168714831823	4.75974	2.8272	0.107917	0.453646	0.431032	Dys-HC
PPCS	Type 1	0.526625	5.86393	3.57822	0.0728158	0.382511	0.360438	Dys-HC
PPIH	Type 1	1.71448	3.86429	8.58333	0.00816571	0.131803	0.118547	Dys-HC
YBX1	Type 1	−0.203411482074351	10.578	0.240608	0.628998	0.878516	0.871864	Dys-HC
P3H1	Type 1	1.34666	3.8337	5.69542	0.0267885	0.240887	0.224048	Dys-HC
C1orf50	Type 1	−0.184783099373097	4.54186	0.268033	0.61022	0.871356	0.863402	Dys-HC
SVBP	Type 1	0.411839	5.39516	1.67504	0.210036	0.585727	0.57211	Dys-HC
EBNA1BP2	Type 1	0.27244	4.59606	0.765929	0.391661	0.740743	0.733781	Dys-HC
TIE1	Type 1	0.391759	4.13461	0.648455	0.429946	0.76518	0.757374	Dys-HC
ELOVL1	Type 1	0.350705	4.42745	0.790059	0.384437	0.736994	0.72901	Dys-HC
MED8	Type 1	−0.0682580687078747	3.61065	0.0256902	0.874235	0.969101	0.969037	Dys-HC
HYI	Type 1	0.00674392	4.57111	0.000332762	0.985623	0.994124	0.996595	Dys-HC
ST3GAL3	Type 1	−1.13904587587327	5.36858	10.7311	0.00370621	0.0877639	0.0771075	Dys-HC
AL451062.1	Type 1	0.0313905	8.5398	0.0041455	0.94929	0.985154	0.989754	Dys-HC
IPO13	Type 1	−0.703399426193345	6.07078	5.04538	0.0359037	0.278171	0.259215	Dys-HC
DPH2	Type 1	0.292487	3.75373	0.24211	0.627936	0.878088	0.87119	Dys-HC
ATP6V0B	Type 1	−0.461734811495344	6.88952	1.71151	0.20533	0.579459	0.56628	Dys-HC
B4GALT2	Type 1	0.278068	5.0376	0.430105	0.519261	0.821868	0.813897	Dys-HC
DMAP1	Type 1	−0.470560106721966	4.81218	1.91757	0.181075	0.549273	0.535984	Dys-HC
ERI3	Type 1	−0.00360247831961502	6.14171	9.97018e-05	0.99213	0.99663	0.998283	Dys-HC
RNF220	Type 1	0.0212703	4.80029	0.00408876	0.949637	0.985244	0.989754	Dys-HC
EIF2B3	Type 1	−0.575869568190207	5.48996	5.21924	0.0331625	0.267218	0.248337	Dys-HC
UROD	Type 1	0.152035	5.74933	0.255257	0.618809	0.874998	0.866794	Dys-HC
PRDX1	Type 1	0.29452	7.99162	1.13379	0.299402	0.674299	0.661681	Dys-HC
AKR1A1	Type 1	0.605996	5.07187	2.44459	0.133301	0.494308	0.472252	Dys-HC
NASP	Type 1	0.434543	4.57729	1.48006	0.237644	0.613516	0.602294	Dys-HC
GPBP1L1	Type 1	−0.349943534423595	5.27996	1.46852	0.23942	0.614745	0.603738	Dys-HC
TMEM69	Type 1	1.08701	4.14355	6.25632	0.0209824	0.212184	0.196952	Dys-HC
MAST2	Type 1	−0.262962427625769	6.34257	0.470748	0.500362	0.81378	0.804047	Dys-HC
PIK3R3	Type 1	0.515809	3.92364	1.07934	0.310995	0.68055	0.669821	Dys-HC
POMGNT1	Type 1	0.0548771	4.95596	0.0192815	0.890923	0.972149	0.974345	Dys-HC
LRRC41	Type 1	−0.364226609031779	4.78131	1.06586	0.313959	0.682365	0.672731	Dys-HC
UQCRH	Type 1	0.654955	9.65926	4.16767	0.0543401	0.331304	0.315178	Dys-HC
MKNK1	Type 1	−0.495067961913802	4.31334	1.51394	0.23253	0.610446	0.598383	Dys-HC
MOB3C	Type 1	−0.376598670519808	3.44077	0.514214	0.481446	0.800267	0.792048	Dys-HC
ATPAF1	Type 1	−0.190928291644828	6.78973	0.492819	0.4906	0.806913	0.798213	Dys-HC
EFCAB14	Type 1	−0.172565674706778	5.32346	0.351216	0.559934	0.84152	0.836436	Dys-HC
CMPK1	Type 1	−0.152725846849947	5.83746	0.160328	0.693014	0.906082	0.902698	Dys-HC
FAF1	Type 1	−0.432708041364665	5.35793	2.91478	0.102938	0.447148	0.421792	Dys-HC
CDKN2C	Type 1	0.56709	4.64417	2.12703	0.159937	0.52324	0.507886	Dys-HC
RNF11	Type 1	−0.270939460730687	6.47287	0.978977	0.334035	0.698782	0.689089	Dys-HC
EPS15	Type 1	−0.468692719085095	5.8792	2.66744	0.11775	0.467904	0.447516	Dys-HC
OSBPL9	Type 1	−0.21497704754693	4.81171	0.459312	0.505555	0.814104	0.805645	Dys-HC
NRDC	Type 1	−0.415626437718667	7.22019	2.78567	0.110377	0.457705	0.43507	Dys-HC
TXNDC12	Type 1	0.776683	4.37355	3.46433	0.0771696	0.394678	0.370886	Dys-HC
BTF3L4	Type 1	0.256492	5.73813	0.830166	0.372859	0.728486	0.721111	Dys-HC
ZFYVE9	Type 1	−0.276633171228326	4.00007	0.382858	0.542921	0.831892	0.826979	Dys-HC
PRPF38A	Type 1	0.201004	4.28095	0.362977	0.553492	0.837848	0.832906	Dys-HC
TUT4	Type 1	−0.584586787596809	5.48883	3.03589	0.0964891	0.434892	0.410311	Dys-HC
GPX7	Type 1	0.352115	4.00657	0.73652	0.400743	0.746771	0.739483	Dys-HC
ZYG11B	Type 1	−0.575349648989017	6.61397	4.28921	0.051236	0.324968	0.305803	Dys-HC
ECHDC2	Type 1	0.0759902	5.83966	0.0581459	0.811856	0.955118	0.952241	Dys-HC
SCP2	Type 1	0.0342147	6.52287	0.0180645	0.894399	0.972246	0.974599	Dys-HC
PODN	Type 1	0.41394	5.48047	1.25757	0.27513	0.654156	0.640411	Dys-HC
SLC1A7	Type 1	−1.13672243017037	3.90541	4.36579	0.049384	0.318586	0.301308	Dys-HC
CPT2	Type 1	0.201287	4.65845	0.391238	0.53858	0.830801	0.825538	Dys-HC
CZIB	Type 1	0.578486	6.29132	3.61411	0.0715032	0.378413	0.358294	Dys-HC
MAGOH	Type 1	0.475998	5.16857	2.12952	0.159704	0.523159	0.507518	Dys-HC
HSPB11	Type 1	0.549301	4.33809	1.63019	0.21601	0.592713	0.57987	Dys-HC
TMEM59	Type 1	0.2246	7.08474	0.577386	0.456025	0.781973	0.774506	Dys-HC
MRPL37	Type 1	−0.598698757794241	6.59232	4.95435	0.0374407	0.2817	0.265057	Dys-HC
SSBP3	Type 1	0.0678131	4.58333	0.0495945	0.825983	0.958571	0.955612	Dys-HC
TTC4	Type 1	−0.25647012036369	4.28431	0.477607	0.497293	0.811536	0.80242	Dys-HC
DHCR24	Type 1	−1.07151674599716	4.57519	4.4838	0.0466778	0.313984	0.294179	Dys-HC
USP24	Type 1	−0.241460758142002	5.51893	0.937498	0.344255	0.708198	0.698416	Dys-HC
PLPP3	Type 1	0.151108	5.98127	0.142811	0.709404	0.913853	0.910193	Dys-HC
PRKAA2	Type 1	−0.379108105171708	7.01968	1.47436	0.238519	0.613516	0.602994	Dys-HC
OMA1	Type 1	0.477914	3.78016	1.09019	0.308637	0.677745	0.667649	Dys-HC
MYSM1	Type 1	−0.778413284881365	3.83118	3.47999	0.0765537	0.392591	0.369229	Dys-HC
JUN	Type 1	−0.569648537110515	6.82927	2.99018	0.0988656	0.439829	0.41535	Dys-HC
FGGY	Type 1	2.55975	7.10381	32.4987	1.30053e-05	0.00545789	0.00294814	Dys-HC
CYP2J2	Type 1	0.695896	4.99585	3.31035	0.0835439	0.407521	0.383423	Dys-HC
NFIA	Type 1	−0.411122056661378	6.67815	1.53617	0.229249	0.606452	0.594883	Dys-HC
TM2D1	Type 1	−0.157645135502239	5.07412	0.306192	0.819253	0.9571	0.953808	Dys-HC
PATJ	Type 1	−0.599409682765237	4.31432	3.32636	0.0828537	0.406166	0.38202	Dys-HC
USP1	Type 1	0.112119	4.22887	0.0909489	0.766025	0.936689	0.934776	Dys-HC
PGM1	Type 1	−1.20237060020644	8.92656	19.8943	0.000229637	0.0225784	0.0160687	Dys-HC
RAVER2	Type 1	−0.376149938000762	4.05928	0.561027	0.462391	0.785014	0.777954	Dys-HC
JAK1	Type 1	−0.0992234936062632	5.95258	0.127965	0.724224	0.923339	0.918017	Dys-HC
LEPROT	Type 1	−0.069101794120386	5.06353	0.057612	0.812705	0.955343	0.952318	Dys-HC
PDE4B	Type 1	0.607913	4.56619	1.57085	0.22425	0.600703	0.588179	Dys-HC
MIER1	Type 1	−0.410170414369251	4.28626	1.40991	0.248705	0.626046	0.613072	Dys-HC
SERBP1	Type 1	−0.00204439875797688	8.17341	4.7579e-05	0.994563	0.997601	0.998601	Dys-HC
GADD45A	Type 1	1.4437	5.84906	9.23237	0.00638474	0.118212	0.104548	Dys-HC
GNG12	Type 1	−0.261923407895344	4.86074	0.673681	0.421253	0.7601	0.752383	Dys-HC
WLS	Type 1	0.974857	4.58519	6.92916	0.0157987	0.184845	0.169458	Dys-HC
SRSF11	Type 1	0.0515894	5.96856	0.0257517	0.874086	0.969101	0.969037	Dys-HC
ZRANB2	Type 1	−0.38860843613486	5.58622	1.12832	0.30054	0.675006	0.662704	Dys-HC
NEGR1	Type 1	0.759382	4.13638	3.33216	0.0826048	0.406027	0.381666	Dys-HC
CRYZ	Type 1	−0.292588428702412	3.86625	0.510727	0.482917	0.801088	0.793074	Dys-HC
TYW3	Type 1	−0.197021979741335	4.37241	0.316379	0.579917	0.853438	0.84737	Dys-HC
ACADM	Type 1	−0.320263341676244	7.04731	1.50827	0.233376	0.610446	0.599054	Dys-HC
RABGGTB	Type 1	0.413877	5.41824	1.59492	0.22086	0.59905	0.584917	Dys-HC
PIGK	Type 1	0.571773	3.97493	1.81284	0.192929	0.563349	0.55012	Dys-HC
AC118549.1	Type 1	0.181101	4.14218	0.232529	0.634785	0.882018	0.874916	Dys-HC
USP33	Type 1	−0.0742019249411623	4.61445	0.0485478	0.827798	0.958963	0.956311	Dys-HC
MIGA1	Type 1	−0.841687628047043	4.33751	5.30268	0.0319315	0.263073	0.244622	Dys-HC
NEXN	Type 1	−0.078242555913918	8.94894	0.0278445	0.869117	0.969101	0.967945	Dys-HC
FUBP1	Type 1	−0.164958913593339	5.0177	0.301859	0.58868	0.858603	0.85138	Dys-HC
DNAJB4	Type 1	0.178626	6.07212	0.300265	0.589659	0.858894	0.851779	Dys-HC
ADGRL4	Type 1	0.434302	4.4939	1.18228	0.289565	0.668875	0.654091	Dys-HC
TTLL7	Type 1	−0.527725671259521	3.5885	1.10995	0.304403	0.676704	0.665	Dys-HC
PRKACB	Type 1	0.0168949	4.1217	0.00163296	0.968159	0.988975	0.993172	Dys-HC
RPF1	Type 1	0.215756	4.94691	0.482418	0.495159	0.810188	0.80109	Dys-HC
GNG5	Type 1	0.376222	8.68189	1.40265	0.249887	0.626094	0.613691	Dys-HC
C1orf52	Type 1	−0.211439125595771	4.08593	0.349044	0.56114	0.841844	0.837084	Dys-HC
DDAH1	Type 1	0.896225	4.64369	3.99695	0.0590708	0.34564	0.327349	Dys-HC
ZNHIT6	Type 1	0.0523202	3.76	0.0181626	0.894115	0.972149	0.974494	Dys-HC
ODF2L	Type 1	0.850348	3.47469	2.1354	0.159156	0.522876	0.506812	Dys-HC
SH3GLB1	Type 1	0.0917898	7.61559	0.0779735	0.782872	0.941391	0.940432	Dys-HC
SELENOF	Type 1	0.298606	5.50471	0.97636	0.334667	0.699056	0.689732	Dys-HC
LMO4	Type 1	0.63468	5.68769	3.81771	0.0645527	0.360728	0.342109	Dys-HC
PKN2	Type 1	−0.338798734380076	4.53397	0.628797	0.436917	0.768982	0.761595	Dys-HC
GTF2B	Type 1	−0.159741949747423	4.03369	0.179875	0.675917	0.901377	0.896326	Dys-HC
GBP2	Type 1	0.590674	5.15006	2.27522	0.146779	0.510952	0.489981	Dys-HC
GBP4	Type 1	−0.782368772681368	3.75502	2.92624	0.102306	0.445313	0.421171	Dys-HC
ZNF326	Type 1	−0.376176462813991	3.66752	0.794358	0.383171	0.736132	0.728009	Dys-HC
LINC02609	Type 1	−0.88689552545308	3.64762	3.9344	0.0609208	0.349693	0.332229	Dys-HC
ZNF644	Type 1	−0.378364522187404	4.97862	0.883622	0.358203	0.715837	0.708913	Dys-HC
TGFBR3	Type 1	0.204309	4.42813	0.304583	0.587015	0.857517	0.850144	Dys-HC
RPAP2	Type 1	−0.51594436975044	4.23876	1.71135	0.20535	0.579459	0.56628	Dys-HC
EVI5	Type 1	0.0282295	3.91489	0.00370639	0.952047	0.985443	0.990211	Dys-HC
TMED5	Type 1	−0.274262611600727	5.42714	0.96033	0.338576	0.701592	0.693141	Dys-HC
DR1	Type 1	−0.24401039913407	5.10993	0.810454	0.378484	0.73286	0.726009	Dys-HC
BCAR3	Type 1	−0.431934469784921	4.07336	1.14663	0.296754	0.671782	0.659868	Dys-HC
DNTTIP2	Type 1	0.0827546	4.95023	0.0538459	0.818812	0.9571	0.953594	Dys-HC
GCLM	Type 1	−0.123100048629269	4.90482	0.215444	0.772769	0.937479	0.936828	Dys-HC
ARHGAP29	Type 1	−0.535339898678237	4.60731	1.82902	0.191036	0.561393	0.548243	Dys-HC
ABCD3	Type 1	0.0576274	4.34219	0.0230407	0.880841	0.969823	0.971178	Dys-HC
CNN3	Type 1	0.515565	5.56572	2.02602	0.16973	0.536733	0.522534	Dys-HC
TLCD4	Type 1	0.752258	4.5257	3.31956	0.0831462	0.406792	0.382763	Dys-HC
RWDD3	Type 1	0.987663	4.29593	4.09411	0.0563232	0.337626	0.320446	Dys-HC
PTBP2	Type 1	−0.487818224426662	3.73042	1.0872	0.309284	0.678181	0.668319	Dys-HC
DPYD	Type 1	−0.416783795997644	3.67366	0.818634	0.376135	0.731279	0.723834	Dys-HC
SNX7	Type 1	1.63561	4.22454	9.08073	0.00675844	0.121267	0.108243	Dys-HC
PALMD	Type 1	0.199526	6.75965	0.337581	0.567589	0.844508	0.840426	Dys-HC
AGL	Type 1	−0.398981489535909	8.15978	2.33458	0.141876	0.505267	0.483153	Dys-HC
LRRC39	Type 1	0.379139	8.0738	1.27733	0.271502	0.650056	0.637008	Dys-HC
DBT	Type 1	−0.0262077322877536	4.75458	0.00664049	0.935847	0.982541	0.986297	Dys-HC
RTCA	Type 1	0.0919804	5.16082	0.0895441	0.767783	0.936692	0.935443	Dys-HC
DPH5	Type 1	−0.00215764537744082	3.87839	1.07773e-05	0.997413	0.998338	0.999065	Dys-HC
S1PR1	Type 1	0.0328956	4.08679	0.00597561	0.939136	0.983655	0.98703	Dys-HC
RNPC3	Type 1	−0.305702765339461	4.1499	0.661927	0.425269	0.762139	0.754439	Dys-HC
AMY2B	Type 1	−0.595100066749531	3.98044	2.58636	0.123146	0.47607	0.456384	Dys-HC
SLC25A24	Type 1	0.343343	4.00239	0.63046	0.43632	0.768575	0.761541	Dys-HC
PRPF38B	Type 1	−0.303675182562242	4.67548	0.677163	0.420075	0.759813	0.751844	Dys-HC
STXBP3	Type 1	−0.363756908075971	4.29366	1.25454	0.275693	0.654489	0.640713	Dys-HC
GPSM2	Type 1	0.575472	4.51549	1.83244	0.190639	0.561393	0.547825	Dys-HC
CLCC1	Type 1	−0.804515197602245	4.56847	7.09009	0.0147827	0.179367	0.164553	Dys-HC
TAF13	Type 1	−0.376350053075135	5.55382	1.62886	0.216191	0.592816	0.580153	Dys-HC
TMEM167B	Type 1	0.287581	4.28768	0.702668	0.411597	0.755211	0.74668	Dys-HC
SARS	Type 1	−0.26572398542138	6.58732	0.481143	0.495723	0.810188	0.801092	Dys-HC
SORT1	Type 1	−0.0638381295402026	5.87816	0.0507109	0.82407	0.957696	0.954846	Dys-HC
PSMA5	Type 1	0.404413	6.16193	1.83863	0.189922	0.561375	0.547604	Dys-HC
SYPL2	Type 1	0.142463	7.16915	0.22153	0.642867	0.885687	0.878571	Dys-HC
ATXN7L2	Type 1	−0.637028161118561	3.64375	2.51106	0.12842	0.486014	0.464363	Dys-HC
GNAI3	Type 1	0.633407	4.48807	2.73285	0.113602	0.461473	0.441071	Dys-HC
GSTM4	Type 1	−0.4668159472776	5.26581	2.3933	0.13722	0.500918	0.477984	Dys-HC
GSTM2	Type 1	−1.53388840379699	3.87613	14.8746	0.000953619	0.0447431	0.0360916	Dys-HC
GSTM5	Type 1	−0.0520858783391527	4.03058	0.0104366	0.919627	0.978983	0.981679	Dys-HC
GSTM3	Type 1	0.771929	6.14358	3.0298	0.0968016	0.435263	0.410726	Dys-HC
AHCYL1	Type 1	−0.605745604826859	5.53843	5.31814	0.0317091	0.263073	0.244267	Dys-HC
RBM15	Type 1	−0.159163052215742	3.73246	0.215338	0.647526	0.889024	0.881267	Dys-HC
LAMTOR5	Type 1	0.418535	7.85494	1.99593	0.172788	0.54025	0.526619	Dys-HC
LRIF1	Type 1	−0.517115059291167	4.09467	1.71147	0.205335	0.579459	0.56628	Dys-HC
DRAM2	Type 1	0.405556	4.59103	1.53876	0.228871	0.605991	0.594237	Dys-HC
WDR77	Type 1	0.178412	4.58485	0.203443	0.65671	0.892871	0.886064	Dys-HC
ATP5PB	Type 1	0.285848	8.06175	1.21299	0.283559	0.662339	0.648222	Dys-HC
RAP1A	Type 1	−0.155362325572612	6.07434	0.311351	0.582921	0.855934	0.848647	Dys-HC
CAPZA1	Type 1	0.437672	4.91134	1.71456	0.204942	0.579459	0.566201	Dys-HC
RHOC	Type 1	0.385804	6.87985	1.23944	0.278518	0.657887	0.643949	Dys-HC
PPM1J	Type 1	−0.950995426734276	4.96331	2.94559	0.10125	0.444221	0.419434	Dys-HC
SLC16A1	Type 1	−0.766465596480339	5.95322	8.13005	0.00973658	0.145356	0.130553	Dys-HC
RSBN1	Type 1	−0.79318118589909	3.7135	2.46647	0.131671	0.49118	0.469741	Dys-HC
HIPK1	Type 1	0.11174	4.73082	0.140784	0.764435	0.936689	0.934428	Dys-HC
OLFML3	Type 1	0.400394	5.07953	0.999713	0.329085	0.693807	0.684465	Dys-HC
TRIM33	Type 1	−0.399706457571625	3.8161	0.815018	0.377171	0.732241	0.724829	Dys-HC
BCAS2	Type 1	−0.292944965260801	4.98867	0.986556	0.332214	0.696322	0.687294	Dys-HC
DENND2C	Type 1	−1.34007569526358	5.16274	16.8126	0.000536873	0.0354171	0.0262498	Dys-HC
AMPD1	Type 1	−0.260330449005677	8.23402	0.834415	0.371662	0.727873	0.72093	Dys-HC
CSDE1	Type 1	−0.26347761590569	9.40017	0.985604	0.332442	0.696606	0.687373	Dys-HC
SIKE1	Type 1	0.815009	5.79159	5.89906	0.0244939	0.2304	0.213975	Dys-HC
CASQ2	Type 1	1.32186	7.59881	22.4057	0.000120868	0.016276	0.0107801	Dys-HC
ATP1A1	Type 1	1.22301	5.99499	19.7466	0.00023879	0.0226878	0.0162892	Dys-HC
CD58	Type 1	0.675989	3.92156	2.27628	0.146689	0.510952	0.489981	Dys-HC
PTGFRN	Type 1	0.998651	4.20234	4.3446	0.0498888	0.31994	0.302502	Dys-HC
TRIM45	Type 1	0.0224106	3.91999	0.0022633	0.962518	0.988337	0.992547	Dys-HC
MAN1A2	Type 1	−0.227845036396038	5.34495	0.34727	0.562128	0.841844	0.837637	Dys-HC
TENT5C	Type 1	−1.20727110750062	4.21353	5.42244	0.0302539	0.255852	0.237612	Dys-HC
WDR3	Type 1	0.22997	3.64312	0.281512	0.601437	0.866549	0.85898	Dys-HC
TBX15	Type 1	0.189982	6.20514	0.372499	0.548381	0.835007	0.830317	Dys-HC
HMGCS2	Type 1	3.83297	4.05707	15.7749	0.000727155	0.0408034	0.0312036	Dys-HC
NOTCH2	Type 1	1.00375	4.98868	12.1343	0.00228916	0.0670245	0.0595182	Dys-HC
SEC22B	Type 1	−0.16557138321113	4.91348	0.391622	0.538382	0.830666	0.825463	Dys-HC
LINC02802	Type 1	1.21265	4.69743	6.54372	0.0185653	0.199693	0.184238	Dys-HC
RNF115	Type 1	−0.0723584234016354	6.35091	0.055593	0.815952	0.95704	0.952879	Dys-HC
POLR3C	Type 1	0.943301	3.72528	6.06675	0.0227697	0.220233	0.204588	Dys-HC
ANKRD35	Type 1	−0.244009053659819	3.8576	0.425766	0.753354	0.932771	0.929604	Dys-HC
PEX11B	Type 1	−1.14231507252991	3.91013	10.5804	0.00390896	0.0896816	0.0795016	Dys-HC
RBM8A	Type 1	−0.0220173761011396	6.41607	0.00776015	0.930662	0.981053	0.984976	Dys-HC
LIX1L	Type 1	−0.46249033124877	4.62728	3.08586	0.093967	0.430374	0.405013	Dys-HC
POLR3GL	Type 1	0.0840622	5.93089	0.0990385	0.756181	0.933669	0.930611	Dys-HC
TXNIP	Type 1	0.147622	9.53854	0.242357	0.627762	0.878088	0.87119	Dys-HC
HJV	Type 1	−0.0918276369838464	7.82102	0.135579	0.716507	0.919086	0.914129	Dys-HC
AC245407.2	Type 1	−0.697750489737727	3.55959	2.50218	0.12906	0.487076	0.465539	Dys-HC
PRKAB2	Type 1	−0.24771718867555	5.65053	1.04053	0.319635	0.685598	0.676424	Dys-HC
PDE4DIP	Type 1	−0.0946114179610371	10.4349	0.113786	0.739318	0.929261	0.92386	Dys-HC
HIST2H2BE	Type 1	0.712542	4.07179	3.15509	0.0905988	0.423504	0.397903	Dys-HC
HIST2H2AC	Type 1	0.20237	3.63642	0.134301	0.717784	0.919541	0.914825	Dys-HC
BOLA1	Type 1	0.541544	4.48978	2.93125	0.102032	0.445313	0.420852	Dys-HC
SF3B4	Type 1	0.158136	3.88923	0.204066	0.656221	0.892631	0.885812	Dys-HC
OTUD7B	Type 1	−0.205008983067272	3.87504	0.285018	0.599197	0.866119	0.85802	Dys-HC
VPS45	Type 1	0.409767	4.03821	1.12334	0.301581	0.675006	0.663064	Dys-HC
PLEKHO1	Type 1	0.503061	5.88093	3.02303	0.0971508	0.436312	0.41173	Dys-HC
ANP32E	Type 1	−0.422058942745655	5.00584	1.06544	0.314053	0.682365	0.672743	Dys-HC
APH1A	Type 1	−0.10854161453786	5.1739	0.119829	0.732762	0.926563	0.921424	Dys-HC
C1orf54	Type 1	1.41497	5.60747	9.08914	0.00673709	0.121171	0.108121	Dys-HC
CIART	Type 1	−1.39024706512779	4.15034	5.98152	0.0236284	0.225365	0.209536	Dys-HC
MRPS21	Type 1	0.549863	7.43951	2.78808	0.110232	0.457705	0.43507	Dys-HC
RPRD2	Type 1	0.0508493	4.79066	0.0155552	0.901965	0.974113	0.976639	Dys-HC
TARS2	Type 1	0.102609	4.57836	0.0525329	0.820994	0.9571	0.954201	Dys-HC
ECM1	Type 1	0.226071	4.59568	0.265786	0.611711	0.871493	0.864008	Dys-HC
ADAMTSL4	Type 1	0.428651	5.13163	1.37377	0.254663	0.631182	0.618424	Dys-HC
MCL1	Type 1	−0.090888277008541	6.21577	0.120162	0.732406	0.926563	0.921292	Dys-HC
ENSA	Type 1	−0.211878547789992	6.20324	0.664855	0.424263	0.761813	0.754052	Dys-HC
GOLPH3L	Type 1	−0.719534349103433	3.81846	5.29529	0.0320385	0.263603	0.245328	Dys-HC
CTSS	Type 1	1.44671	5.15716	13.566	0.00143432	0.0525497	0.0448474	Dys-HC
CTSK	Type 1	1.41078	5.42848	11.0199	0.00334945	0.0837192	0.0737014	Dys-HC
ARNT	Type 1	−0.298150922079204	4.59175	0.704188	0.4111	0.754901	0.746389	Dys-HC
CERS2	Type 1	0.254073	4.455	0.663947	0.424575	0.761813	0.754052	Dys-HC
PRUNE1	Type 1	−0.651551669957311	3.96298	2.64532	0.119194	0.469444	0.449862	Dys-HC
C1orf56	Type 1	0.656756	3.4724	1.22286	0.281662	0.661385	0.646712	Dys-HC
CDC42SE1	Type 1	0.194616	4.0772	0.26165	0.614477	0.873004	0.864872	Dys-HC
MLLT11	Type 1	0.963487	4.3738	1.59784	0.220454	0.59905	0.584917	Dys-HC
GABPB2	Type 1	−0.0275872407743973	3.645	0.00358479	0.952839	0.985609	0.990317	Dys-HC
AL592424.1	Type 1	0.630842	4.25697	2.47443	0.131083	0.489714	0.46913	Dys-HC
SEMA6C	Type 1	−0.522273017473337	7.67809	2.0604	0.166317	0.53198	0.517075	Dys-HC
SCNM1	Type 1	0.56772	5.6343	3.70935	0.06815	0.370897	0.350993	Dys-HC
TMOD4	Type 1	−0.488197459334428	5.66051	2.88617	0.104534	0.44943	0.425208	Dys-HC
VPS72	Type 1	−0.653674981724496	4.79987	4.0374	0.0579087	0.341622	0.324508	Dys-HC
PIP5K1A	Type 1	0.241416	3.72356	0.386937	0.5408	0.830892	0.826239	Dys-HC
PSMD4	Type 1	−0.109394367976189	6.91241	0.17229	0.682415	0.902119	0.897595	Dys-HC
PI4KB	Type 1	−0.263370488178845	4.67917	0.569146	0.459214	0.783047	0.775765	Dys-HC
SELENBP1	Type 1	0.00474478	5.93157	0.000244651	0.987672	0.994651	0.997303	Dys-HC
PSMB4	Type 1	0.403198	7.18713	2.09375	0.163085	0.526832	0.512188	Dys-HC
POGZ	Type 1	0.288585	4.51817	0.618475	0.440649	0.771582	0.764129	Dys-HC
SNX27	Type 1	−0.175153861028502	4.48472	0.293045	0.594135	0.863319	0.855074	Dys-HC
MRPL9	Type 1	−0.089491916592533	5.34325	0.103606	0.750818	0.931902	0.928474	Dys-HC
RORC	Type 1	−0.795373391671718	4.68236	3.51659	0.0751355	0.38955	0.365794	Dys-HC
THEM4	Type 1	0.58145	4.21562	1.838	0.189995	0.561375	0.547604	Dys-HC
S100A10	Type 1	1.52114	8.76726	14.8074	0.000973418	0.0449546	0.0365193	Dys-HC
S100A11	Type 1	0.682977	7.71302	4.25548	0.0520768	0.326411	0.308044	Dys-HC
S100A9	Type 1	1.53269	4.24316	8.07726	0.0099404	0.14619	0.132076	Dys-HC
S100A8	Type 1	2.46713	4.02526	13.5536	0.00144	0.0525497	0.0449604	Dys-HC
S100A6	Type 1	1.51465	10.9961	19.5232	0.000253404	0.0234845	0.0169159	Dys-HC
S100A4	Type 1	1.40338	9.40735	12.2975	0.00216781	0.0650417	0.0575623	Dys-HC
S100A2	Type 1	3.41186	4.01505	12.6381	0.00193687	0.0612179	0.0536943	Dys-HC
S100A16	Type 1	0.838806	6.24724	5.84121	0.0251224	0.232567	0.216137	Dys-HC
S100A13	Type 1	1.61115	9.13581	26.3405	4.77359e-05	0.00948939	0.00649268	Dys-HC
S100A1	Type 1	0.1499	9.97992	0.152743	0.699977	0.909559	0.905534	Dys-HC
CHTOP	Type 1	−0.326635649668904	5.97915	1.50297	0.23417	0.610816	0.599602	Dys-HC
SNAPIN	Type 1	0.467004	6.34534	2.86449	0.105763	0.450733	0.427413	Dys-HC
ILF2	Type 1	0.611121	5.88691	5.31295	0.0317836	0.263073	0.244597	Dys-HC
NPR1	Type 1	−0.312389324482001	3.49612	0.448732	0.510445	0.817229	0.808538	Dys-HC
INTS3	Type 1	0.333708	4.06651	0.665199	0.424145	0.761813	0.754052	Dys-HC
GATAD2B	Type 1	−0.979391473138389	4.1301	8.16422	0.0096071	0.144109	0.129375	Dys-HC
DENND4B	Type 1	−0.438087053375501	4.64517	2.06678	0.165692	0.531482	0.51622	Dys-HC
SLC39A1	Type 1	0.105816	4.7495	0.112338	0.740917	0.929725	0.924639	Dys-HC
JTB	Type 1	0.073879	7.2588	0.0892983	0.768092	0.936692	0.935587	Dys-HC
RAB13	Type 1	0.326773	5.7193	1.12666	0.300886	0.675006	0.662896	Dys-HC
TPM3	Type 1	0.146077	12.2624	0.195059	0.663382	0.896296	0.889551	Dys-HC
C1orf43	Type 1	−0.34253938069295	7.33247	1.76433	0.198745	0.571279	0.558437	Dys-HC
UBAP2L	Type 1	0.195415	5.03983	0.456219	0.506976	0.815563	0.806669	Dys-HC
HAX1	Type 1	0.0274335	6.7902	0.00815818	0.928911	0.980633	0.984435	Dys-HC
UBE2Q1	Type 1	−0.00206689482094589	4.80984	4.33184e-05	0.994813	0.99771	0.998703	Dys-HC
ADAR	Type 1	−0.203060153828357	4.6632	0.356412	0.55707	0.840297	0.835202	Dys-HC
PMVK	Type 1	−0.011907155104409	6.02275	0.00112784	0.973536	0.99015	0.994403	Dys-HC
PBXIP1	Type 1	0.637667	6.30376	3.67592	0.0693061	0.373063	0.353383	Dys-HC
PYGO2	Type 1	−0.439761282222962	3.71657	1.49169	0.235872	0.612927	0.600922	Dys-HC
SHC1	Type 1	0.529967	4.81217	2.94775	0.101133	0.444221	0.419291	Dys-HC
CKS1B	Type 1	1.39729	4.12844	12.4746	0.00204411	0.0640715	0.0559822	Dys-HC
FLAD1	Type 1	−0.500124931128291	4.58015	1.78827	0.195849	0.566836	0.554378	Dys-HC
ADAM15	Type 1	0.217238	5.08244	0.312604	0.582169	0.855585	0.848468	Dys-HC
EFNA1	Type 1	−0.0377616687812931	4.23521	0.0112932	0.997176	0.998338	0.999065	Dys-HC
DPM3	Type 1	0.79423	6.87008	7.44853	0.0127719	0.166056	0.151137	Dys-HC
KRTCAP2	Type 1	0.407086	7.3085	2.2604	0.148034	0.511391	0.492059	Dys-HC
THBS3	Type 1	0.411832	3.89283	0.744625	0.398208	0.745309	0.738262	Dys-HC
MTX1	Type 1	0.022189	4.23652	0.00505658	0.944003	0.984264	0.988423	Dys-HC
FAM189B	Type 1	−0.629827141519358	3.80035	1.80593	0.193744	0.564743	0.55146	Dys-HC
SCAMP3	Type 1	−0.119537934360478	5.54736	0.141616	0.710563	0.914567	0.910729	Dys-HC
CLK2	Type 1	−0.118154657689693	3.99749	0.0571508	0.813441	0.955784	0.952499	Dys-HC
FDPS	Type 1	0.299165	5.42723	1.06842	0.313395	0.682365	0.672257	Dys-HC
RUSC1	Type 1	0.215649	3.73867	0.265151	0.612134	0.871493	0.864008	Dys-HC
ASH1L	Type 1	−0.828929143429521	5.6518	3.63345	0.0708073	0.377206	0.357105	Dys-HC
YY1AP1	Type 1	−0.193327973268331	5.13625	0.384612	0.542007	0.831827	0.826539	Dys-HC
DAP3	Type 1	0.0138843	5.53795	0.00298533	0.956958	0.986208	0.991078	Dys-HC
GON4L	Type 1	−0.519490657241012	3.97089	1.81041	0.193215	0.56377	0.550524	Dys-HC
KHDC4	Type 1	−0.366583555536275	3.82527	1.19905	0.286263	0.664955	0.650889	Dys-HC
ARHGEF2	Type 1	0.608799	4.55406	3.59847	0.0720719	0.380374	0.359237	Dys-HC
SSR2	Type 1	0.561392	6.61	3.46589	0.0771081	0.394631	0.370848	Dys-HC
UBQLN4	Type 1	−0.724802874967335	4.27543	4.36594	0.0493806	0.318586	0.301308	Dys-HC
LAMTOR2	Type 1	0.369517	6.7631	1.41205	0.248358	0.625992	0.612977	Dys-HC
LMNA	Type 1	0.511791	7.31239	3.54752	0.073961	0.386184	0.363264	Dys-HC
PMF1	Type 1	−0.23730924146424	5.72952	0.405597	0.53129	0.82868	0.821569	Dys-HC
SMG5	Type 1	−0.459357032870243	4.86002	1.57596	0.223524	0.600228	0.58722	Dys-HC
GLMP	Type 1	0.929808	4.09805	4.63284	0.0434976	0.303685	0.285279	Dys-HC
CCT3	Type 1	−0.0518521805954785	6.58568	0.0382843	0.846808	0.963423	0.961441	Dys-HC
MEF2D	Type 1	−0.394744062704456	6.26312	2.23703	0.15004	0.513709	0.495473	Dys-HC
NAXE	Type 1	0.133933	6.24302	0.0926276	0.763944	0.936689	0.934203	Dys-HC
GPATCH4	Type 1	−0.476324244585804	4.70478	1.66391	0.211498	0.588672	0.574753	Dys-HC
NES	Type 1	1.27388	7.05211	6.99171	0.0153948	0.182563	0.167511	Dys-HC
CRABP2	Type 1	1.09986	3.93036	3.8133	0.0646949	0.360728	0.342276	Dys-HC
RRNAD1	Type 1	−0.490549725128588	3.84347	1.47716	0.238089	0.613516	0.602814	Dys-HC
MRPL24	Type 1	0.221381	6.34528	0.459424	0.505504	0.814104	0.805645	Dys-HC
HDGF	Type 1	−0.259189916810254	6.51313	0.9237	0.347752	0.709462	0.700903	Dys-HC
PRCC	Type 1	−0.150512164319715	5.04754	0.207562	0.653494	0.891225	0.884434	Dys-HC
PEAR1	Type 1	−1.16382984843009	5.51745	4.40768	0.0484035	0.31712	0.299079	Dys-HC
IFI16	Type 1	0.878428	5.16795	3.82889	0.0641942	0.360182	0.341555	Dys-HC
ACKR1	Type 1	0.405491	4.74136	0.634511	0.434872	0.768088	0.760441	Dys-HC
DUSP23	Type 1	0.366206	5.12247	1.49787	0.234938	0.611341	0.600223	Dys-HC
TAGLN2	Type 1	0.52027	6.97633	3.62096	0.0712558	0.378398	0.357894	Dys-HC
ATP1A2	Type 1	−0.85759761781423	8.03102	12.3798	0.00210935	0.0650417	0.0570942	Dys-HC
CASQ1	Type 1	−1.1838570562481	11.2844	4.43279	0.0478262	0.3164	0.297676	Dys-HC
PEA15	Type 1	0.0509107	5.86558	0.0291146	0.866195	0.969101	0.967318	Dys-HC
DCAF8	Type 1	−0.408952641104733	5.94072	3.07239	0.0946391	0.431185	0.40614	Dys-HC
PEX19	Type 1	−0.108071280104851	5.45673	0.135457	0.716629	0.919086	0.914143	Dys-HC
COPA	Type 1	−0.0621034625633783	5.425	0.0493115	0.826472	0.958571	0.955757	Dys-HC
NCSTN	Type 1	0.538006	4.85516	2.36075	0.139778	0.502804	0.480737	Dys-HC
TSTD1	Type 1	1.54648	6.66312	20.678	0.000187118	0.0204853	0.0142757	Dys-HC
PFDN2	Type 1	0.26389	6.84142	0.966549	0.337052	0.700052	0.691582	Dys-HC
NIT1	Type 1	−0.0505692576578657	4.33299	0.0271351	0.870779	0.969101	0.968333	Dys-HC
DEDD	Type 1	−0.507564386138951	4.51181	2.64733	0.119062	0.469444	0.449675	Dys-HC
UFC1	Type 1	0.49376	6.45786	3.69843	0.0685251	0.371853	0.352096	Dys-HC
PPOX	Type 1	0.179673	3.401	0.10064	0.754285	0.933425	0.93012	Dys-HC
NDUFS2	Type 1	−0.0511217629651253	7.80998	0.0247482	0.876542	0.969407	0.969866	Dys-HC
FCER1G	Type 1	1.2092	5.87606	9.97219	0.00486172	0.100069	0.0896584	Dys-HC
TOMM40L	Type 1	−0.11310565967122	4.14074	0.0713827	0.792015	0.947258	0.943875	Dys-HC
SDHC	Type 1	0.0545782	6.77855	0.0457392	0.832772	0.960142	0.957318	Dys-HC
FCGR2A	Type 1	1.13395	4.05883	5.68126	0.0269569	0.241271	0.224679	Dys-HC
FCGR2B	Type 1	1.01271	4.1197	4.51724	0.0459417	0.310766	0.291211	Dys-HC
ATF6	Type 1	−0.0325255194682745	4.19702	0.00908265	0.925004	0.97986	0.982872	Dys-HC
OLFML2B	Type 1	1.64991	5.51088	22.1351	0.000129269	0.0166335	0.0111633	Dys-HC
UHMK1	Type 1	−0.775180688330533	4.64305	4.86898	0.0389499	0.286294	0.27016	Dys-HC
UAP1	Type 1	0.0673241	4.54881	0.0509286	0.823699	0.957478	0.954542	Dys-HC
DDR2	Type 1	−0.170172812417739	5.17864	0.160064	0.693253	0.906181	0.902886	Dys-HC
RGS5	Type 1	−1.15968404860752	7.11472	13.7575	0.0013497	0.0510524	0.0428901	Dys-HC
PBX1	Type 1	−0.376638574452124	5.26565	0.954786	0.339943	0.70333	0.694412	Dys-HC
RXRG	Type 1	−1.30870075200004	4.74764	14.4234	0.0010956	0.0464952	0.0387681	Dys-HC
MGST3	Type 1	0.102635	9.69181	0.0605467	0.808091	0.953502	0.95087	Dys-HC
ALDH9A1	Type 1	0.703657	5.71844	7.30621	0.0135313	0.170075	0.155064	Dys-HC
TMCO1	Type 1	0.410441	5.54338	1.16747	0.292521	0.670001	0.656341	Dys-HC
UCK2	Type 1	1.01922	3.91624	3.30542	0.0837582	0.407645	0.383848	Dys-HC
DUSP27	Type 1	−0.0834477962751279	6.37437	0.0959199	0.759921	0.935688	0.932368	Dys-HC
POU2F1	Type 1	−0.846141838704408	3.94948	4.98324	0.036945	0.280732	0.26326	Dys-HC
CREG1	Type 1	−0.0679906168572568	5.67403	0.0355139	0.852384	0.965353	0.962964	Dys-HC
RCSD1	Type 1	0.141849	6.30646	0.27412	0.606219	0.868952	0.861357	Dys-HC
MPZL1	Type 1	0.209631	4.87209	0.399021	0.534606	0.830235	0.823361	Dys-HC
MPC2	Type 1	0.549027	7.59702	3.78561	0.0655953	0.363929	0.344502	Dys-HC
DCAF6	Type 1	−0.228946775606439	7.82513	0.71023	0.409134	0.752886	0.745193	Dys-HC
TIPRL	Type 1	0.394563	5.15963	1.58607	0.222098	0.599538	0.5862	Dys-HC
SFT2D2	Type 1	0.574305	3.98681	1.64156	0.214475	0.590432	0.578079	Dys-HC
DPT	Type 1	0.836095	6.47546	5.22966	0.0330059	0.266659	0.248188	Dys-HC
ATP1B1	Type 1	−0.842115027753536	7.86207	7.78473	0.0111599	0.155524	0.140789	Dys-HC
BLZF1	Type 1	−0.0508651859668872	3.72775	0.0141189	0.906577	0.975741	0.978269	Dys-HC
SLC19A2	Type 1	−0.719993326069393	4.77575	2.43937	0.133694	0.495014	0.472792	Dys-HC
KIFAP3	Type 1	0.276068	4.64498	0.662273	0.42515	0.762122	0.754325	Dys-HC
PRRX1	Type 1	0.612351	6.70515	3.05976	0.0952747	0.432255	0.407421	Dys-HC
FMO2	Type 1	−1.20807438978638	4.60234	7.55818	0.0122192	0.162794	0.147996	Dys-HC
PRRC2C	Type 1	−0.290433497971575	5.81661	0.334956	0.569086	0.845238	0.84123	Dys-HC
MYOC	Type 1	−2.76519674715715	5.73845	25.2175	6.16902e-05	0.0105467	0.00745835	Dys-HC
EEF1AKNMT	Type 1	−0.431525143872832	3.97698	1.28636	0.269864	0.648394	0.6351	Dys-HC
PIGC	Type 1	0.646147	4.27158	3.61264	0.0715563	0.378413	0.358294	Dys-HC
PRDX6	Type 1	0.0811849	8.75704	0.0791682	0.78126	0.940054	0.939481	Dys-HC
GAS5	Type 1	1.35786	7.2723	10.528	0.00398231	0.0908833	0.0806168	Dys-HC
RC3H1	Type 1	−1.20498372886913	4.19104	9.56493	0.00564291	0.109019	0.0968463	Dys-HC
RABGAP1L	Type 1	0.914323	3.80856	2.73899	0.113221	0.461148	0.440539	Dys-HC
CACYBP	Type 1	0.46964	6.36624	3.24991	0.0862115	0.412701	0.388964	Dys-HC
MRPS14	Type 1	0.278286	5.40146	0.953972	0.340144	0.70333	0.694457	Dys-HC
COP1	Type 1	−0.092924220497081	4.11938	0.061592	0.806477	0.952341	0.950528	Dys-HC
RASAL2	Type 1	0.0712596	3.75399	0.0187837	0.892331	0.972149	0.974345	Dys-HC
ANGPTL1	Type 1	1.39673	5.38258	12.7482	0.00186807	0.0601848	0.0524555	Dys-HC
FAM20B	Type 1	0.033948	4.52795	0.00902377	0.925246	0.97986	0.983025	Dys-HC
TOR3A	Type 1	0.511975	3.88922	1.50728	0.233524	0.610446	0.599054	Dys-HC
TOR1AIP2	Type 1	−0.11097592547943	5.2347	0.191214	0.671267	0.900826	0.894228	Dys-HC
TOR1AIP1	Type 1	−0.047110278856481	5.57851	0.0254829	0.874739	0.969101	0.96925	Dys-HC
CEP350	Type 1	−0.480961492692335	5.67418	1.52918	0.230274	0.607333	0.59556	Dys-HC
QSOX1	Type 1	−0.832795003552577	4.57908	8.23706	0.00933746	0.142293	0.127639	Dys-HC
ACBD6	Type 1	0.131922	4.70791	0.139334	0.712792	0.915719	0.912189	Dys-HC
IER5	Type 1	−0.0114647852141188	5.16882	0.00076571	0.978193	0.991582	0.995438	Dys-HC
GLUL	Type 1	0.162676	7.97845	0.163122	0.690498	0.905446	0.902015	Dys-HC
DHX9	Type 1	0.473052	4.85139	2.40154	0.136581	0.49963	0.476709	Dys-HC
LAMC1	Type 1	0.598753	6.07958	5.55721	0.0284836	0.249322	0.23155	Dys-HC
SMG7	Type 1	−0.187729108620891	4.18224	0.318998	0.578365	0.852149	0.846878	Dys-HC
ARPC5	Type 1	0.349332	5.54068	0.993051	0.330664	0.695777	0.686016	Dys-HC
RGL1	Type 1	0.348087	3.76752	0.708487	0.409699	0.753376	0.745786	Dys-HC
TSEN15	Type 1	−0.252089348608288	6.30645	0.478934	0.496702	0.811081	0.801813	Dys-HC
C1orf21	Type 1	−0.796628276093574	7.57305	10.4796	0.00405147	0.0919064	0.081411	Dys-HC
NIBAN1	Type 1	−0.522262174234243	5.48736	2.80994	0.108931	0.455377	0.432563	Dys-HC
TRMT1L	Type 1	−0.18352825353392	4.42774	0.288011	0.597299	0.86503	0.856913	Dys-HC
IVNS1ABP	Type 1	−0.278262694196896	4.54724	0.713616	0.408038	0.752318	0.744443	Dys-HC
PRG4	Type 1	0.346673	4.04598	0.32522	0.574711	0.849915	0.844488	Dys-HC
TPR	Type 1	0.0741652	5.73012	0.0374481	0.848468	0.963423	0.96172	Dys-HC
ODR4	Type 1	−0.268494635785845	4.01217	0.481554	0.495541	0.810188	0.80109	Dys-HC
RGS2	Type 1	1.82201	3.97367	14.375	0.00111218	0.0469354	0.0391639	Dys-HC
UCHL5	Type 1	−0.0498954054597616	5.03987	0.0246632	0.876752	0.969407	0.9699	Dys-HC
RO60	Type 1	−0.571101653557472	4.30848	2.69928	0.115709	0.465606	0.444965	Dys-HC
GLRX2	Type 1	0.364647	5.69869	1.77586	0.197343	0.570068	0.556653	Dys-HC
CDC73	Type 1	−0.413596661872573	4.80022	1.65624	0.212515	0.589014	0.575973	Dys-HC
CFH	Type 1	1.25293	6.22563	11.8464	0.00252205	0.0713541	0.0626288	Dys-HC
DENND1B	Type 1	−0.176340335345116	3.77724	0.212801	0.649458	0.889148	0.881852	Dys-HC
NEK7	Type 1	−0.425468717847928	5.17899	1.94206	0.178433	0.546615	0.533341	Dys-HC
ZNF281	Type 1	−0.851914622342205	3.5844	2.55015	0.125649	0.479734	0.459976	Dys-HC
DDX59	Type 1	−0.869904111559763	3.98351	4.06385	0.057163	0.339843	0.322247	Dys-HC
CAMSAP2	Type 1	−1.17115911781685	6.25374	5.45624	0.0297985	0.254685	0.235714	Dys-HC
CACNA1S	Type 1	−0.554525552914531	7.65847	2.18384	0.15473	0.518329	0.501824	Dys-HC
TMEM9	Type 1	−0.0449087552542041	5.56096	0.0213625	0.885229	0.971146	0.972618	Dys-HC
IGFN1	Type 1	−0.43329291007019	6.47669	0.330574	0.571604	0.847478	0.842368	Dys-HC
TNNT2	Type 1	4.13064	6.06702	28.1319	3.21287e-05	0.00782905	0.00505935	Dys-HC
TNNI1	Type 1	−0.00574679202849279	12.8075	0.000256828	0.987369	0.994651	0.997303	Dys-HC
PHLDA3	Type 1	0.0812125	6.37388	0.0622582	0.805455	0.952147	0.950132	Dys-HC
CSRP1	Type 1	−1.19417599630791	5.82707	10.1823	0.00450619	0.0975352	0.0859454	Dys-HC
NAV1	Type 1	−0.0210759083259066	4.1777	0.00342545	0.953898	0.985917	0.990453	Dys-HC
IPO9	Type 1	0.0425652	4.27793	0.0212132	0.927489	0.980578	0.984065	Dys-HC
SHISA4	Type 1	−0.0555681278577616	8.65168	0.0376166	0.848132	0.963423	0.96172	Dys-HC
AL513217.1	Type 1	−1.05720758069919	3.75462	6.27755	0.0207923	0.211407	0.196008	Dys-HC
LMOD1	Type 1	−1.99435581590231	4.98645	36.259	6.33954e-06	0.00368376	0.00183948	Dys-HC
TIMM17A	Type 1	−0.278674841177871	5.86229	1.10463	0.305535	0.676704	0.665622	Dys-HC
RNPEP	Type 1	−0.164759958546752	4.13244	0.223611	0.641319	0.885308	0.878206	Dys-HC
ARL8A	Type 1	−0.295015164695978	4.75921	0.832827	0.372109	0.727873	0.720932	Dys-HC
UBE2T	Type 1	1.19451	4.24656	9.44067	0.00590826	0.112705	0.0998258	Dys-HC
PPP1R12B	Type 1	0.0622823	6.80339	0.0464689	0.831465	0.95994	0.957168	Dys-HC
ADIPOR1	Type 1	0.419521	6.02396	2.35406	0.140311	0.502804	0.481014	Dys-HC
CYB5R1	Type 1	0.126377	8.52148	0.162407	0.691139	0.9057	0.902092	Dys-HC
TMEM183A	Type 1	0.33949	4.38672	0.864589	0.363324	0.720217	0.713391	Dys-HC
PPFIA4	Type 1	1.25701	3.60955	4.33633	0.0500873	0.31994	0.302946	Dys-HC
MYOG	Type 1	0.77809	6.13603	2.96644	0.100127	0.442575	0.417507	Dys-HC
MYBPH	Type 1	2.98332	6.96977	21.0233	0.0001712	0.0198961	0.0134575	Dys-HC
BTG2	Type 1	−0.058989130023846	6.16311	0.0208248	0.886672	0.971981	0.973242	Dys-HC
FMOD	Type 1	−1.42530118056973	4.84916	11.9022	0.00247488	0.0708153	0.0620515	Dys-HC
PRELP	Type 1	−2.08073490787532	5.00999	24.3614	7.53508e-05	0.0116163	0.00824012	Dys-HC
ATP2B4	Type 1	−0.0505307730932454	5.26559	0.0213322	0.88531	0.971146	0.972618	Dys-HC
SNRPE	Type 1	0.9519	6.82033	6.95807	0.0156106	0.183394	0.168105	Dys-HC
PPP1R15B	Type 1	−0.337451054023882	3.94761	0.769402	0.390608	0.740157	0.733048	Dys-HC
PIK3C2B	Type 1	−0.626423135166631	3.87857	1.35536	0.25777	0.634753	0.621689	Dys-HC
MDM4	Type 1	0.00793798	4.30267	0.000501302	0.982354	0.993489	0.996125	Dys-HC
ELK4	Type 1	−0.145457647732949	4.91466	0.20008	0.659367	0.894069	0.887228	Dys-HC
NUCKS1	Type 1	0.276692	7.8593	0.718271	0.406539	0.751466	0.743906	Dys-HC
SLC41A1	Type 1	−0.542691743428982	4.68016	1.82395	0.191626	0.561393	0.548311	Dys-HC
EIF2D	Type 1	−0.615045909270642	4.64935	2.76264	0.111769	0.459862	0.437798	Dys-HC
MAPKAPK2	Type 1	−0.407918199956148	6.22319	1.96001	0.176527	0.545014	0.530898	Dys-HC
PFKFB2	Type 1	−0.153908906283974	3.70164	0.0872377	0.770702	0.936913	0.936115	Dys-HC
CD55	Type 1	−0.503397067433546	5.34174	2.91047	0.103176	0.447216	0.422189	Dys-HC
CD46	Type 1	0.14829	5.44313	0.18603	0.670762	0.900795	0.894054	Dys-HC
MIR29B2CHG	Type 1	−1.54868079417921	3.63188	7.87429	0.0107697	0.15321	0.138027	Dys-HC
CD34	Type 1	−0.336911283895845	6.12134	1.06128	0.314976	0.682534	0.673536	Dys-HC
PLXNA2	Type 1	0.513043	3.87563	1.50836	0.233362	0.610446	0.599054	Dys-HC
G0S2	Type 1	−0.702539953510172	8.01385	2.65231	0.118736	0.469096	0.448869	Dys-HC
RCOR3	Type 1	−0.259979813952841	5.73367	0.993546	0.330547	0.695723	0.685996	Dys-HC
LINC00467	Type 1	1.2447	4.61589	8.4458	0.0086103	0.136931	0.12215	Dys-HC
SLC30A1	Type 1	0.417031	3.85663	0.787845	0.385091	0.736994	0.72927	Dys-HC
LPGAT1	Type 1	−0.619033761725091	4.07552	2.314	0.143554	0.507033	0.484921	Dys-HC
PPP2R5A	Type 1	0.176522	4.87791	0.319819	0.57788	0.851934	0.846515	Dys-HC
NENF	Type 1	0.324	8.63686	1.09452	0.307702	0.677619	0.667028	Dys-HC
NSL1	Type 1	0.0430742	4.6078	0.0183427	0.893594	0.972149	0.974494	Dys-HC
TATDN3	Type 1	−0.040137298357176	4.41762	0.0124309	0.912314	0.977025	0.979511	Dys-HC
ANGEL2	Type 1	0.175365	3.82959	0.191692	0.66611	0.897923	0.891481	Dys-HC
PROX1	Type 1	−0.108577581555385	4.12072	0.0384931	0.846396	0.963423	0.96129	Dys-HC
SMYD2	Type 1	−0.345941602917922	5.53876	1.79059	0.19557	0.566342	0.553899	Dys-HC
PTPN14	Type 1	−0.277161934444807	4.63882	0.520534	0.478797	0.798099	0.79002	Dys-HC
KCTD3	Type 1	0.275389	4.05852	0.384312	0.542163	0.831827	0.826539	Dys-HC
RRP15	Type 1	0.123207	5.15025	0.151701	0.700949	0.909952	0.90595	Dys-HC
LYPLAL1	Type 1	0.197709	5.1969	0.509653	0.483372	0.801448	0.793359	Dys-HC
EPRS	Type 1	−0.256818742636086	6.13607	0.725935	0.404089	0.750472	0.741904	Dys-HC
IARS2	Type 1	−0.0361620068444853	5.89066	0.0146152	0.904958	0.975659	0.977985	Dys-HC
RAB3GAP2	Type 1	−0.34098377418698	4.0093	0.716932	0.406969	0.751466	0.743991	Dys-HC
MARC2	Type 1	−0.369053597667455	3.86279	0.717429	0.40681	0.751466	0.743949	Dys-HC
DUSP10	Type 1	0.41297	4.51263	1.13907	0.298308	0.673968	0.661347	Dys-HC
MIA3	Type 1	0.0629466	4.93205	0.026888	0.871363	0.969101	0.968417	Dys-HC
AIDA	Type 1	0.137063	5.1842	0.235253	0.633685	0.881996	0.874516	Dys-HC
BROX	Type 1	−0.190969127274527	4.7675	0.346621	0.562491	0.841854	0.837694	Dys-HC
CAPN2	Type 1	0.454948	6.31144	3.13613	0.0915071	0.425905	0.400489	Dys-HC
TP53BP2	Type 1	0.186984	3.93044	0.220828	0.643391	0.886085	0.878791	Dys-HC
FBXO28	Type 1	−0.607288314041138	4.15491	3.0035	0.0981662	0.439602	0.414251	Dys-HC
DEGS1	Type 1	0.785334	5.00543	6.19225	0.0215682	0.21421	0.199476	Dys-HC
CNIH4	Type 1	0.542642	6.46267	3.56031	0.0734815	0.384937	0.362327	Dys-HC
WDR26	Type 1	0.0919695	5.60259	0.102957	0.751572	0.932003	0.928879	Dys-HC
LBR	Type 1	0.421188	3.8991	0.676264	0.420379	0.75988	0.751844	Dys-HC
ENAH	Type 1	−0.00598636677136412	5.84027	0.000201372	0.988816	0.994952	0.997643	Dys-HC
AC099066.2	Type 1	0.897614	6.42711	2.18917	0.154252	0.517629	0.501227	Dys-HC
SRP9	Type 1	0.0235224	7.09066	0.00710676	0.933638	0.982063	0.985776	Dys-HC
EPHX1	Type 1	−0.736135706597267	5.60323	3.73017	0.0674413	0.369168	0.349442	Dys-HC
PYCR2	Type 1	0.136524	4.99623	0.271537	0.68384	0.902438	0.898408	Dys-HC
H3F3A	Type 1	0.818542	8.83372	7.13565	0.0145085	0.177629	0.162582	Dys-HC
ACBD3	Type 1	0.0136348	4.88968	0.00132748	0.97129	0.989764	0.993789	Dys-HC
PARP1	Type 1	0.355999	5.92932	1.26803	0.273201	0.652262	0.63874	Dys-HC
ITPKB	Type 1	−0.585440907426729	3.97946	2.12265	0.160347	0.52409	0.508446	Dys-HC
PSEN2	Type 1	0.580044	4.05139	2.42277	0.134951	0.497522	0.47467	Dys-HC
COQ8A	Type 1	−0.405527495736294	9.21637	1.08729	0.309266	0.678181	0.668319	Dys-HC
CDC42BPA	Type 1	0.00218433	4.75401	2.16811e-05	0.99633	0.998065	0.99903	Dys-HC
SNAP47	Type 1	−0.189016522760748	4.61714	0.177351	0.67806	0.901684	0.896762	Dys-HC
ARF1	Type 1	−0.109598639769334	7.213	0.193825	0.664378	0.896519	0.890119	Dys-HC
C1orf35	Type 1	−0.47762028888494	3.8106	1.50717	0.23354	0.610446	0.599054	Dys-HC
MRPL55	Type 1	0.518887	6.18854	1.69983	0.206823	0.581238	0.568005	Dys-HC
GUK1	Type 1	0.495812	8.07086	1.99502	0.172881	0.540316	0.526703	Dys-HC
OBSCN	Type 1	−0.571821704206589	9.10976	1.88487	0.184676	0.554167	0.541197	Dys-HC
RNF187	Type 1	−0.0762405228140925	6.1401	0.0465278	0.83136	0.95994	0.957168	Dys-HC
RHOU	Type 1	−0.774528849424578	3.84268	2.18562	0.15457	0.518023	0.501679	Dys-HC
RAB4A	Type 1	0.33796	6.3835	1.18637	0.288755	0.667662	0.653278	Dys-HC
ACTA1	Type 1	−0.728949909596817	15.7174	4.45418	0.0473406	0.315466	0.296212	Dys-HC
NUP133	Type 1	0.534281	4.30379	1.76708	0.19841	0.570938	0.558017	Dys-HC
GALNT2	Type 1	−0.279687308239763	5.04069	0.939156	0.343838	0.707532	0.697873	Dys-HC
COG2	Type 1	−0.493879876475246	4.32035	2.69856	0.115754	0.465606	0.445061	Dys-HC
AGT	Type 1	0.954057	4.91221	12.2582	0.00219637	0.0655785	0.058077	Dys-HC
C1orf198	Type 1	0.624127	4.91319	3.16242	0.0902505	0.422138	0.396854	Dys-HC
ARV1	Type 1	0.0411613	4.21256	0.0101701	0.920656	0.97925	0.981931	Dys-HC
C1orf131	Type 1	−0.0442697634913556	3.76993	0.0154458	0.902308	0.974113	0.976723	Dys-HC
GNPAT	Type 1	−0.25512276502461	6.78203	0.347806	0.561829	0.841844	0.837637	Dys-HC
EGLN1	Type 1	−0.180711929556611	6.64525	0.355674	0.557475	0.840297	0.83525	Dys-HC
AL445524.1	Type 1	0.437031	3.9515	0.651618	0.428841	0.765041	0.756664	Dys-HC
TSNAX	Type 1	−0.606175755381281	5.27004	4.91815	0.0380723	0.282236	0.266639	Dys-HC
NTPCR	Type 1	0.288003	5.92617	0.939296	0.343803	0.707532	0.697867	Dys-HC
COA6-AS1	Type 1	1.36043	4.96257	16.1751	0.000646145	0.0396828	0.0290525	Dys-HC
COA6	Type 1	0.21755	6.6277	0.533064	0.473618	0.792581	0.785585	Dys-HC
TARBP1	Type 1	−0.452091778738223	4.00082	1.62531	0.216673	0.59324	0.580981	Dys-HC
IRF2BP2	Type 1	0.202388	6.85816	0.614899	0.441954	0.77211	0.765045	Dys-HC
TOMM20	Type 1	0.415487	7.32875	1.95675	0.176872	0.545557	0.531461	Dys-HC
ARID4B	Type 1	−0.218972049234359	4.6715	0.271434	0.607977	0.870316	0.862166	Dys-HC
GGPS1	Type 1	0.389317	4.69904	1.41396	0.282852	0.662031	0.647708	Dys-HC
B3GALNT2	Type 1	−0.199257131721647	5.00821	0.38849	0.539997	0.830829	0.826212	Dys-HC
NID1	Type 1	0.520105	4.70663	1.17989	0.290038	0.669361	0.654481	Dys-HC
ACTN2	Type 1	0.0570016	11.1445	0.0330185	0.857603	0.967204	0.964785	Dys-HC
MTR	Type 1	−0.265654710491433	4.86558	0.613966	0.442295	0.772152	0.765122	Dys-HC
FH	Type 1	0.328606	6.51762	1.21424	0.283317	0.662339	0.648222	Dys-HC
CEP170	Type 1	−0.440370887930555	4.79076	1.30025	0.26737	0.646723	0.632654	Dys-HC
SDCCAG8	Type 1	−0.195339532165917	4.90486	0.206877	0.654026	0.89129	0.884434	Dys-HC
AKT3	Type 1	−0.138198845802147	4.32962	0.15445	0.698393	0.909283	0.904668	Dys-HC
ZBTB18	Type 1	−0.218657647973071	5.24523	0.380456	0.544178	0.832298	0.827677	Dys-HC
DESI2	Type 1	−0.173682500382895	4.72616	0.37252	0.548369	0.835007	0.830317	Dys-HC
COX20	Type 1	1.10778	8.20146	14.6174	0.00103189	0.0458524	0.0375519	Dys-HC
HNRNPU	Type 1	−0.00897635787621523	7.06096	0.000899619	0.976363	0.990604	0.995065	Dys-HC
EFCAB2	Type 1	−0.556972485653721	3.97247	2.85179	0.106491	0.451674	0.428143	Dys-HC
CNST	Type 1	−0.467936935408832	4.44452	1.30192	0.267072	0.646679	0.632478	Dys-HC
SCCPDH	Type 1	0.0489522	5.62903	0.0371098	0.849145	0.963708	0.961752	Dys-HC
AHCTF1	Type 1	−0.54804792181245	4.35437	2.85877	0.10609	0.450733	0.427617	Dys-HC
ZNF672	Type 1	−0.773944741786672	4.71201	4.47678	0.0468338	0.314457	0.294898	Dys-HC
SH3YL1	Type 1	0.455228	3.86572	1.28679	0.269785	0.648394	0.635049	Dys-HC
ACP1	Type 1	0.16391	6.10702	0.397604	0.535325	0.830235	0.823574	Dys-HC
TMEM18	Type 1	0.240948	5.43626	0.433331	0.517715	0.821393	0.813056	Dys-HC
PXDN	Type 1	1.46394	4.32319	12.3031	0.00216379	0.0650417	0.0575623	Dys-HC
TRAPPC12	Type 1	0.12656	5.18751	0.154299	0.698532	0.909307	0.904794	Dys-HC
ADI1	Type 1	−0.124056870724086	7.55446	0.216609	0.646563	0.888186	0.880397	Dys-HC
RNASEH1	Type 1	−0.528562027320634	4.54611	2.76163	0.111831	0.459862	0.437798	Dys-HC
RNASEH1-AS1	Type 1	1.65723	3.95635	11.5818	0.0027593	0.076072	0.066132	Dys-HC
RNF144A	Type 1	−0.233047881178223	3.84693	0.341495	0.565371	0.844209	0.839482	Dys-HC
ID2	Type 1	0.826914	4.22782	3.98445	0.0594352	0.346163	0.327979	Dys-HC
KIDINS220	Type 1	0.246241	4.91963	0.689984	0.41578	0.759194	0.749768	Dys-HC
ITGB1BP1	Type 1	0.183422	6.26821	0.295726	0.592465	0.861829	0.853732	Dys-HC
CPSF3	Type 1	0.265204	3.90314	0.304639	0.586981	0.857517	0.850144	Dys-HC
IAH1	Type 1	0.659235	6.00649	4.96663	0.037229	0.280732	0.264049	Dys-HC
ADAM17	Type 1	0.367643	3.86848	0.767131	0.391296	0.740649	0.733503	Dys-HC
YWHAQ	Type 1	0.370605	6.00067	2.06199	0.166161	0.53198	0.517075	Dys-HC
HPCAL1	Type 1	0.649861	4.71439	3.81297	0.0647056	0.360728	0.342276	Dys-HC
ODC1	Type 1	−0.222680909219802	5.79276	0.614311	0.442169	0.77211	0.765045	Dys-HC
NOL10	Type 1	−0.174674667702835	3.80847	0.194099	0.664157	0.896519	0.889932	Dys-HC
PDIA6	Type 1	0.742405	6.02625	6.9037	0.0159665	0.185841	0.170492	Dys-HC
SLC66A3	Type 1	1.22421	4.19959	9.40498	0.00598701	0.113633	0.100532	Dys-HC
ROCK2	Type 1	−0.028840960441788	6.70185	0.00832942	0.928171	0.980633	0.984201	Dys-HC
E2F6	Type 1	−0.00796451942641425	3.9504	0.000487576	0.982598	0.993489	0.996125	Dys-HC
LPIN1	Type 1	−0.632501207347737	5.83079	4.1282	0.055394	0.335294	0.318224	Dys-HC
NBAS	Type 1	−0.442715944236173	4.62819	2.24829	0.149069	0.513016	0.493766	Dys-HC
DDX1	Type 1	0.132281	6.43885	0.213737	0.648744	0.889148	0.881715	Dys-HC
FAM49A	Type 1	0.78716	3.71846	3.58768	0.0724671	0.381741	0.359806	Dys-HC
SMC6	Type 1	0.162681	4.44338	0.171729	0.682902	0.902146	0.897766	Dys-HC
KCNS3	Type 1	−0.776800195772723	4.9095	6.91132	0.0159161	0.18554	0.170186	Dys-HC
RDH14	Type 1	−0.162255779237285	5.06597	0.404182	0.532001	0.828898	0.822025	Dys-HC
TTC32	Type 1	0.351292	4.12752	0.486548	0.49334	0.808568	0.800174	Dys-HC
LAPTM4A	Type 1	0.370838	7.29077	1.71388	0.205028	0.579459	0.56622	Dys-HC
PUM2	Type 1	−0.0260978754148153	4.99247	0.00873957	0.926429	0.980394	0.983749	Dys-HC
RHOB	Type 1	0.533083	6.77074	1.33853	0.260652	0.638239	0.625393	Dys-HC
UBXN2A	Type 1	0.00156349	4.99696	2.2018e-05	0.996302	0.998065	0.99903	Dys-HC
SF3B6	Type 1	0.739091	6.84087	9.04761	0.00684326	0.12192	0.108703	Dys-HC
FAM228B	Type 1	−0.113699017731388	3.98352	0.0964045	0.844298	0.962887	0.960534	Dys-HC
TP53I3	Type 1	1.97262	4.63935	12.4842	0.00203768	0.0640715	0.0559193	Dys-HC
ITSN2	Type 1	−0.0994318025742555	4.68122	0.0515846	0.822588	0.9571	0.95442	Dys-HC
NCOA1	Type 1	−0.131974799639598	5.51232	0.206977	0.653949	0.89129	0.884434	Dys-HC
PTRHD1	Type 1	0.701363	6.82744	5.17098	0.0338988	0.269813	0.251006	Dys-HC
ADCY3	Type 1	0.660793	3.90244	2.53753	0.126536	0.481538	0.460943	Dys-HC
DNAJC27-AS1	Type 1	0.565688	4.17584	1.34248	0.259972	0.637707	0.624445	Dys-HC
POMC	Type 1	0.321046	3.97374	0.282939	0.600523	0.866549	0.858756	Dys-HC
DNMT3A	Type 1	−0.202561476845316	4.72408	0.347166	0.562186	0.841844	0.837637	Dys-HC
ASXL2	Type 1	−0.373273888437462	4.64508	1.12709	0.300796	0.675006	0.662896	Dys-HC
RAB10	Type 1	−0.687962828060206	7.3455	5.16678	0.0339638	0.269813	0.251174	Dys-HC
HADHA	Type 1	−0.0490658267657497	7.96849	0.0271944	0.870639	0.969101	0.968333	Dys-HC
HADHB	Type 1	0.486154	8.17317	3.27674	0.0850153	0.410502	0.386927	Dys-HC
SLC35F6	Type 1	0.463225	3.83282	0.990835	0.331192	0.69592	0.686486	Dys-HC
MAPRE3	Type 1	−0.0791708158927867	5.77938	0.0519651	0.821946	0.9571	0.95442	Dys-HC
TMEM214	Type 1	−0.0446605118674905	4.09673	0.00988336	0.921779	0.979403	0.982262	Dys-HC
OST4	Type 1	0.791797	9.45911	6.27426	0.0208216	0.211407	0.196071	Dys-HC
EMILIN1	Type 1	0.250141	4.82868	0.288039	0.597281	0.86503	0.856913	Dys-HC
PREB	Type 1	0.148529	5.70952	0.135552	0.716534	0.919086	0.914129	Dys-HC
ATRAID	Type 1	0.723296	7.12659	7.4282	0.0128774	0.16714	0.151917	Dys-HC
TRIM54	Type 1	−0.480113966777207	8.36419	2.37964	0.138286	0.501977	0.478919	Dys-HC
MPV17	Type 1	0.0624365	4.209	0.022276	0.88282	0.970136	0.971616	Dys-HC
EIF2B4	Type 1	0.107812	4.71001	0.116836	0.94783	0.984824	0.989535	Dys-HC
SNX17	Type 1	0.222448	5.70197	0.47681	0.497648	0.811754	0.802858	Dys-HC
PPM1G	Type 1	−0.35508228524551	5.45378	2.10475	0.162036	0.526403	0.511121	Dys-HC
NRBP1	Type 1	−0.249498089870017	5.89334	0.695957	0.413802	0.75705	0.748001	Dys-HC
ZNF512	Type 1	0.703191	3.63623	2.62252	0.120704	0.472492	0.452265	Dys-HC
GPN1	Type 1	−0.498431608107662	4.94291	1.17433	0.291148	0.669406	0.655127	Dys-HC
SUPT7L	Type 1	−0.30942408708096	4.16964	0.775626	0.388734	0.738312	0.73167	Dys-HC
SLC4A1AP	Type 1	0.386747	4.71998	1.23003	0.280297	0.659682	0.645413	Dys-HC
MRPL33	Type 1	0.726886	9.93825	5.21476	0.0332301	0.267218	0.248337	Dys-HC
BABAM2	Type 1	0.64427	5.09717	5.04793	0.0358617	0.278131	0.25917	Dys-HC
FOSL2	Type 1	0.352922	4.59237	0.908112	0.351764	0.712854	0.704461	Dys-HC
PPP1CB	Type 1	−0.486416183925759	8.27395	2.1704	0.155943	0.519417	0.502756	Dys-HC
WDR43	Type 1	−0.664528632883707	4.28529	2.4303	0.134379	0.496037	0.473582	Dys-HC
CLIP4	Type 1	−0.309374051876706	4.80792	0.890952	0.356258	0.714651	0.707552	Dys-HC
YPEL5	Type 1	−0.0397885693958932	5.48982	0.0255346	0.880293	0.969773	0.970856	Dys-HC
LBH	Type 1	−0.0314412032273047	4.65024	0.00683139	0.934933	0.982128	0.986035	Dys-HC
DPY30	Type 1	0.520948	5.38168	2.85501	0.106305	0.451395	0.427856	Dys-HC
YIPF4	Type 1	−0.0732847110640419	5.51331	0.0653796	0.800746	0.949953	0.947365	Dys-HC
BIRC6	Type 1	0.0806705	5.03377	0.0639283	0.80292	0.951264	0.948597	Dys-HC
LTBP1	Type 1	0.217632	4.58457	0.501211	0.486974	0.804247	0.795735	Dys-HC
RASGRP3	Type 1	−0.0616327428956413	4.52358	0.0297006	0.864868	0.969101	0.966851	Dys-HC
FAM98A	Type 1	−0.0553557016483059	4.8178	0.0270402	0.871003	0.969101	0.968333	Dys-HC
CRIM1-DT	Type 1	0.298185	4.49182	0.374065	0.547549	0.834534	0.830019	Dys-HC
CRIM1	Type 1	−0.162434528848101	5.28117	0.228716	0.637559	0.884254	0.876891	Dys-HC
FEZ2	Type 1	0.0323642	6.24905	0.00791587	0.929972	0.980735	0.984628	Dys-HC
VIT	Type 1	−1.09491845202824	3.84072	5.12528	0.0346133	0.272932	0.253621	Dys-HC
STRN	Type 1	−0.0619450197139195	3.90195	0.0228431	0.881349	0.969947	0.971399	Dys-HC
EIF2AK2	Type 1	−0.226284859643563	4.46263	0.329425	0.572269	0.847797	0.842595	Dys-HC
CEBPZOS	Type 1	−0.369444865690631	5.51008	1.38462	0.252854	0.628517	0.616126	Dys-HC
CEBPZ	Type 1	0.151236	5.37869	0.108353	0.74538	0.930713	0.926135	Dys-HC
NDUFAF7	Type 1	0.242738	3.94152	0.271886	0.607681	0.870204	0.862082	Dys-HC
PRKD3	Type 1	−0.701963215509824	4.09052	4.81221	0.0399919	0.292144	0.274444	Dys-HC
CDC42EP3	Type 1	0.810881	5.24776	3.61886	0.0713317	0.378398	0.357894	Dys-HC
ATL2	Type 1	−0.616491716317215	4.77198	3.48935	0.0761878	0.392313	0.368281	Dys-HC
HNRNPLL	Type 1	−0.151321897855515	4.04022	0.184874	0.671722	0.900861	0.894446	Dys-HC
GALM	Type 1	−0.269586500108687	3.85368	0.456106	0.507028	0.815563	0.806693	Dys-HC
SRSF7	Type 1	0.0340725	5.44931	0.0131607	0.909788	0.977025	0.979151	Dys-HC
MORN2	Type 1	0.835845	4.33369	6.10009	0.0224433	0.218475	0.203251	Dys-HC
SOS1	Type 1	−0.0316105115910704	4.72538	0.00538113	0.942237	0.983699	0.987893	Dys-HC
MAP4K3	Type 1	0.121352	4.64444	0.0931394	0.763313	0.936689	0.933972	Dys-HC
MAP4K3-DT	Type 1	0.521083	4.28188	2.00854	0.173581	0.541384	0.527506	Dys-HC
THUMPD2	Type 1	−0.416065750103651	3.71469	0.776331	0.388522	0.738312	0.73167	Dys-HC
PKDCC	Type 1	−1.43722939446872	5.25666	17.2208	0.000477678	0.0334109	0.0246481	Dys-HC
COX7A2L	Type 1	0.0556004	6.18598	0.0305772	0.86291	0.968955	0.966526	Dys-HC
ZFP36L2	Type 1	0.367736	6.49865	1.30823	0.265951	0.645563	0.631621	Dys-HC
LRPPRC	Type 1	−0.375228674320369	6.03685	2.22255	0.1513	0.515292	0.496919	Dys-HC
PPM1B	Type 1	−0.16922681207122	6.00026	0.352501	0.559223	0.84152	0.836183	Dys-HC
PREPL	Type 1	1.09405	5.94973	8.61556	0.00806525	0.131496	0.117875	Dys-HC
EPAS1	Type 1	0.0612636	6.44434	0.043174	0.837457	0.961781	0.958744	Dys-HC
RHOQ	Type 1	−0.0730589299663052	7.36328	0.0847657	0.773878	0.93778	0.937217	Dys-HC
PIGF	Type 1	0.837426	4.41781	6.30158	0.0205795	0.211219	0.195227	Dys-HC
CRIPT	Type 1	0.290266	5.13438	0.840842	0.369863	0.726403	0.718906	Dys-HC
SOCS5	Type 1	0.313615	3.79057	0.606926	0.444886	0.773616	0.76677	Dys-HC
MCFD2	Type 1	−0.259000407213976	5.40098	0.793532	0.383413	0.736224	0.728179	Dys-HC
CALM2	Type 1	0.257519	7.75587	0.601973	0.446722	0.775222	0.767962	Dys-HC
MSH2	Type 1	−0.357397427798477	3.56601	0.459726	0.505365	0.814104	0.80552	Dys-HC
FBXO11	Type 1	0.138206	4.78086	0.219248	0.857099	0.967097	0.964555	Dys-HC
FOXN2	Type 1	0.920104	3.88651	3.13997	0.0913224	0.425717	0.400009	Dys-HC
ERLEC1	Type 1	−0.224195928496714	5.27605	0.731922	0.402191	0.748369	0.740724	Dys-HC
PSME4	Type 1	0.348042	5.78175	1.56179	0.225542	0.601987	0.589863	Dys-HC
ACYP2	Type 1	0.293091	8.26352	0.999247	0.329195	0.693845	0.684563	Dys-HC
SPTBN1	Type 1	0.234507	7.57994	0.611177	0.443319	0.773058	0.766047	Dys-HC
RTN4	Type 1	0.194101	9.15348	0.431146	0.518762	0.821859	0.813701	Dys-HC
MTIF2	Type 1	0.141696	4.88483	0.212603	0.64961	0.889148	0.881852	Dys-HC
CCDC88A	Type 1	0.206518	5.21545	0.171295	0.683279	0.902201	0.897864	Dys-HC
CFAP36	Type 1	0.17675	4.58277	0.245617	0.625472	0.877277	0.870383	Dys-HC
PPP4R3B	Type 1	−0.103589750640884	4.93918	0.075076	0.786838	0.943301	0.941907	Dys-HC
PNPT1	Type 1	0.0304261	4.18839	0.00601154	0.938954	0.983616	0.98701	Dys-HC
EFEMP1	Type 1	1.50084	5.54562	13.3547	0.00153461	0.0552023	0.0467854	Dys-HC
PEX13	Type 1	−0.469741699275162	3.953	1.82604	0.191382	0.561393	0.548311	Dys-HC
C2orf74	Type 1	0.658982	4.60362	1.55435	0.22661	0.602964	0.591165	Dys-HC
USP34	Type 1	−0.139204016920497	5.05438	0.178138	0.67739	0.901448	0.896614	Dys-HC
XPO1	Type 1	0.044594	5.61034	0.0231617	0.880531	0.969823	0.971021	Dys-HC
CCT4	Type 1	0.117311	6.60177	0.281995	0.601127	0.866549	0.85898	Dys-HC
COMMD1	Type 1	0.841902	5.87672	9.65972	0.00544936	0.107413	0.0954505	Dys-HC
MDH1	Type 1	−0.0862065094681564	8.72629	0.0966684	0.759018	0.935688	0.932305	Dys-HC
UGP2	Type 1	0.212294	8.32641	0.562187	0.461935	0.785014	0.777795	Dys-HC
LGALSL	Type 1	−0.292798428095816	5.92526	0.779983	0.387429	0.738312	0.731077	Dys-HC
SERTAD2	Type 1	0.0779362	4.1599	0.0504504	0.914483	0.977778	0.980295	Dys-HC
SLC1A4	Type 1	−0.968321156016974	4.50553	6.27838	0.0207849	0.211407	0.196008	Dys-HC
CEP68	Type 1	−0.285248034020753	4.73395	0.619427	0.440303	0.771168	0.763678	Dys-HC
RAB1A	Type 1	−0.181367413222846	6.01697	0.531729	0.474165	0.793145	0.786073	Dys-HC
ACTR2	Type 1	0.230192	6.09237	0.384158	0.542244	0.831827	0.826539	Dys-HC
C1D	Type 1	0.599225	5.58174	5.33905	0.0314112	0.262188	0.243153	Dys-HC
PNO1	Type 1	0.131318	4.20551	0.0717976	0.791426	0.946854	0.943672	Dys-HC
PPP3R1	Type 1	−0.915312537820691	4.43395	4.93068	0.0378523	0.281981	0.265916	Dys-HC
CNRIP1	Type 1	0.600753	4.16097	1.91315	0.181556	0.549758	0.536713	Dys-HC
ANTXR1	Type 1	0.847676	5.22479	7.99454	0.0102695	0.149625	0.134768	Dys-HC
GFPT1	Type 1	0.52801	4.25848	1.65465	0.212726	0.589014	0.576182	Dys-HC
NFU1	Type 1	0.498484	6.47646	1.70754	0.205835	0.579963	0.566444	Dys-HC
AAK1	Type 1	−0.220731489868147	4.59067	0.290607	0.595663	0.863419	0.855557	Dys-HC
ANXA4	Type 1	0.556019	4.4132	2.69298	0.11611	0.465895	0.445876	Dys-HC
SNRNP27	Type 1	−0.0600510264515239	5.86167	0.0543263	0.81802	0.9571	0.953594	Dys-HC
PCBP1	Type 1	−0.264520106261143	8.23333	1.22584	0.281094	0.661079	0.6464	Dys-HC
TIA1	Type 1	0.0320952	4.49555	0.00974893	0.92231	0.979403	0.982438	Dys-HC
PCYOX1	Type 1	−0.770770965822482	6.36053	8.04698	0.0100595	0.147461	0.132998	Dys-HC
SNRPG	Type 1	0.0902638	7.37127	0.0662335	0.799478	0.949544	0.946798	Dys-HC
FAM136A	Type 1	−0.30558472396973	5.11972	1.19315	0.28742	0.665798	0.651784	Dys-HC
TEX261	Type 1	−0.179517593789055	4.79044	0.266872	0.610989	0.871493	0.863819	Dys-HC
NAGK	Type 1	0.0642038	4.93015	0.0380231	0.847324	0.963423	0.961591	Dys-HC
MCEE	Type 1	0.496105	4.79033	2.20188	0.15312	0.516316	0.499504	Dys-HC
MPHOSPH10	Type 1	−0.328191128114957	4.72704	0.79355	0.383408	0.736224	0.728179	Dys-HC
PAIP2B	Type 1	−0.660155554797567	6.19259	4.34676	0.0498371	0.31994	0.302442	Dys-HC
ZNF638	Type 1	−0.373861210325511	5.56153	0.807618	0.379304	0.73286	0.726032	Dys-HC
DYSF	Type 1	0.0696827	6.28648	0.0424088	0.838882	0.961781	0.959069	Dys-HC
EXOC6B	Type 1	−0.120206484704274	3.82948	0.122357	0.730075	0.925342	0.920217	Dys-HC
SPR	Type 1	−0.770692700609376	4.08755	3.36465	0.081229	0.404412	0.379411	Dys-HC
SMYD5	Type 1	−1.04842065066154	3.45976	4.39127	0.0487849	0.318059	0.300161	Dys-HC
PRADC1	Type 1	0.0688695	7.15421	0.0265707	0.872117	0.969101	0.968641	Dys-HC
CCT7	Type 1	0.089396	6.76272	0.105946	0.748121	0.931129	0.926974	Dys-HC
TPRKB	Type 1	0.0704354	6.00953	0.0486585	0.827605	0.958963	0.956311	Dys-HC
STAMBP	Type 1	0.043597	4.78484	0.0238518	0.878779	0.969773	0.970515	Dys-HC
DGUOK	Type 1	0.317767	4.72405	1.12106	0.30206	0.675476	0.663513	Dys-HC
BOLA3	Type 1	0.802124	8.20486	8.15441	0.00964406	0.14426	0.129552	Dys-HC
MOB1A	Type 1	0.427037	5.30505	1.59483	0.220873	0.59905	0.584917	Dys-HC
MTHFD2	Type 1	0.594744	4.73606	3.17466	0.0896725	0.421871	0.395832	Dys-HC
DCTN1	Type 1	0.322638	5.53472	0.965934	0.337202	0.700172	0.69176	Dys-HC
INO80B	Type 1	1.5926	4.07209	7.68768	0.0116006	0.157894	0.143766	Dys-HC
WBP1	Type 1	0.453438	5.91453	0.975976	0.33476	0.699056	0.689732	Dys-HC
MOGS	Type 1	0.26874	3.90917	0.394424	0.536947	0.830259	0.824505	Dys-HC
MRPL53	Type 1	0.108679	6.44436	0.0439576	0.836011	0.961368	0.958247	Dys-HC
PCGF1	Type 1	0.0984675	3.99101	0.0806026	0.779342	0.939539	0.938834	Dys-HC
AUP1	Type 1	−0.514077416757344	5.73548	2.97927	0.0994429	0.441099	0.416009	Dys-HC
HTRA2	Type 1	−0.334929311133628	4.39458	1.02824	0.322442	0.686759	0.678377	Dys-HC
HK2	Type 1	0.875748	4.34624	3.793	0.0653534	0.363534	0.343947	Dys-HC
POLE4	Type 1	0.345619	6.58483	1.27978	0.271055	0.650056	0.636771	Dys-HC
MRPL19	Type 1	0.116217	5.43776	0.132368	0.71973	0.920874	0.91582	Dys-HC
GCFC2	Type 1	−0.0873707316807193	4.60635	0.0483141	0.828206	0.958963	0.956353	Dys-HC
SUCLG1	Type 1	−0.415819795004193	7.32449	2.68931	0.116344	0.465895	0.446221	Dys-HC
TMSB10	Type 1	1.06736	10.7465	8.83166	0.00742616	0.126917	0.113569	Dys-HC
KCMF1	Type 1	−0.576204173676917	5.58557	4.6473	0.0432024	0.303674	0.285016	Dys-HC
TCF7L1	Type 1	−0.0220927326770302	3.76696	0.00226743	0.962484	0.988337	0.992547	Dys-HC
TGOLN2	Type 1	0.0410706	5.33026	0.0186473	0.89272	0.972149	0.974422	Dys-HC
RETSAT	Type 1	0.145819	4.77155	0.170131	0.684295	0.902438	0.898602	Dys-HC
ELMOD3	Type 1	−0.739889614547963	3.77014	2.65521	0.118546	0.468958	0.448534	Dys-HC
CAPG	Type 1	0.795628	3.96559	2.36466	0.139468	0.502804	0.480289	Dys-HC
MAT2A	Type 1	0.0112662	6.23681	0.00124448	0.972201	0.990097	0.994082	Dys-HC
GGCX	Type 1	0.556285	5.34939	1.69367	0.207615	0.581609	0.568873	Dys-HC
VAMP8	Type 1	1.307	5.48143	15.5333	0.000781466	0.0412811	0.0323313	Dys-HC
VAMP5	Type 1	−0.0531202539572383	8.26696	0.0222749	0.882823	0.970136	0.971616	Dys-HC
RNF181	Type 1	0.0280264	6.85659	0.00794602	0.929839	0.980732	0.984535	Dys-HC
TMEM150A	Type 1	−0.985714423928767	4.40553	8.2343	0.00934754	0.142293	0.127688	Dys-HC
USP39	Type 1	−0.0736755999083712	4.6883	0.048562	0.827774	0.958963	0.956311	Dys-HC
C2orf68	Type 1	−0.633111601215744	5.47011	1.84137	0.189607	0.561023	0.54738	Dys-HC
ATOH8	Type 1	−0.558643514817019	4.59345	1.2136	0.283441	0.662339	0.648222	Dys-HC
ST3GAL5	Type 1	−0.749528190878625	4.05124	4.15611	0.0546465	0.33213	0.316142	Dys-HC
PTCD3	Type 1	0.214313	5.89446	0.607617	0.44463	0.773616	0.76677	Dys-HC
IMMT	Type 1	0.0286187	6.46886	0.0109998	0.917495	0.978555	0.981192	Dys-HC
MRPL35	Type 1	0.362259	5.72215	1.59445	0.220926	0.59905	0.584917	Dys-HC
REEP1	Type 1	0.828482	4.13378	3.30431	0.0838063	0.407645	0.383902	Dys-HC
KDM3A	Type 1	0.0910011	3.78965	0.0485342	0.827822	0.958963	0.956311	Dys-HC
CHMP3	Type 1	0.256566	7.12226	0.960114	0.338629	0.701592	0.693184	Dys-HC
RNF103	Type 1	0.682429	4.33098	3.97131	0.0598213	0.346921	0.329334	Dys-HC
RMND5A	Type 1	−0.119002123984208	5.97081	0.237219	0.631411	0.879852	0.873114	Dys-HC
CYTOR	Type 1	1.20143	4.53726	7.20677	0.0140918	0.173937	0.158894	Dys-HC
KRCC1	Type 1	−0.262912299345909	4.5242	0.359502	0.55538	0.839069	0.834105	Dys-HC
SMYD1	Type 1	0.0510397	7.36947	0.0395333	0.844363	0.962887	0.960534	Dys-HC
THNSL2	Type 1	−0.205263985140815	4.59886	0.149348	0.703158	0.910995	0.906898	Dys-HC
RPIA	Type 1	−0.283024004388876	4.23322	0.755145	0.394955	0.742969	0.735789	Dys-HC
IGKC	Type 1	3.05164	4.96391	5.98736	0.0235684	0.225077	0.209274	Dys-HC
MRPS5	Type 1	−0.109635897009115	5.80966	0.1821	0.674041	0.901155	0.895567	Dys-HC
ZNF514	Type 1	0.647555	3.71278	1.68603	0.208603	0.583408	0.570446	Dys-HC
FAHD2A	Type 1	−0.144395517322716	4.76482	0.182024	0.674105	0.901155	0.895597	Dys-HC
STARD7	Type 1	−0.395483980204935	7.0101	2.28626	0.145852	0.510701	0.488965	Dys-HC
TMEM127	Type 1	−0.252107198673904	4.30529	0.402648	0.532773	0.829283	0.822633	Dys-HC
CIAO1	Type 1	0.184952	5.31766	0.422128	0.523122	0.825055	0.816318	Dys-HC
SNRNP200	Type 1	0.0916751	5.73963	0.108406	0.74532	0.930713	0.926135	Dys-HC
ARID5A	Type 1	−1.13692776014	4.12284	11.4706	0.00286625	0.0764056	0.0676417	Dys-HC
KANSL3	Type 1	−0.490314296419834	4.66173	1.8342	0.190435	0.561393	0.547746	Dys-HC
LMAN2L	Type 1	0.410953	3.83436	0.912672	0.350584	0.712693	0.70393	Dys-HC
CNNM4	Type 1	−0.717554389454425	4.31563	5.02922	0.0361713	0.27927	0.260312	Dys-HC
ANKRD23	Type 1	−0.789684531007407	8.08748	3.71488	0.0679608	0.370897	0.350759	Dys-HC
ANKRD39	Type 1	0.108415	5.18975	0.0910083	0.765951	0.936689	0.934776	Dys-HC
FAHD2B	Type 1	−0.171079607330934	4.45826	0.152665	0.700049	0.909559	0.905568	Dys-HC
COX5B	Type 1	0.0638761	11.1627	0.0260301	0.873413	0.969101	0.969037	Dys-HC
ACTR1B	Type 1	−0.220695461769249	5.46638	0.513476	0.481757	0.800464	0.792261	Dys-HC
TMEM131	Type 1	0.0396881	5.57006	0.0154119	0.902415	0.974113	0.97679	Dys-HC
COA5	Type 1	0.48696	6.33666	2.55666	0.125195	0.479331	0.459156	Dys-HC
UNC50	Type 1	0.31663	4.52162	0.954185	0.395286	0.742969	0.735825	Dys-HC
MITD1	Type 1	0.522308	3.93716	1.54144	0.22848	0.605168	0.593482	Dys-HC
MRPL30	Type 1	−0.0763578789814221	5.306	0.0773954	0.87866	0.969773	0.970515	Dys-HC
TXNDC9	Type 1	0.445754	4.56447	1.44661	0.242838	0.619304	0.607082	Dys-HC
EIF5B	Type 1	−0.0791289365483966	6.88067	0.0309761	0.862028	0.968715	0.966206	Dys-HC
REV1	Type 1	−0.568019252649645	4.74918	3.12651	0.091972	0.426382	0.401182	Dys-HC
PDCL3	Type 1	0.116661	5.09874	0.170631	0.683858	0.902438	0.898408	Dys-HC
CNOT11	Type 1	0.0537794	4.13264	0.0222884	0.953139	0.985674	0.990317	Dys-HC
RNF149	Type 1	0.409104	4.11732	1.13255	0.299659	0.6743	0.661713	Dys-HC
MAP4K4	Type 1	0.732639	5.04319	3.56439	0.0733292	0.384406	0.361939	Dys-HC
TMEM182	Type 1	0.229082	6.56921	0.647192	0.430389	0.765197	0.757374	Dys-HC
MRPS9	Type 1	−0.466272463357825	5.58621	3.0651	0.0950055	0.432202	0.40699	Dys-HC
C2orf49	Type 1	−0.430613532765241	4.4089	1.1572	0.294598	0.670001	0.657923	Dys-HC
FHL2	Type 1	−1.31943510337345	5.30573	14.9233	0.000939559	0.0447305	0.0358356	Dys-HC
NCK2	Type 1	0.344064	4.94624	1.32568	0.262882	0.641412	0.628457	Dys-HC
ECRG4	Type 1	−0.0396587709882133	4.45709	0.0070097	0.934092	0.982079	0.985872	Dys-HC
UXS1	Type 1	0.281054	4.60209	0.640159	0.432866	0.766137	0.758885	Dys-HC
GCC2	Type 1	−0.553519415819758	4.98246	1.39209	0.251619	0.627305	0.614562	Dys-HC
LIMS1	Type 1	0.132323	6.17171	0.109949	0.743582	0.930713	0.925829	Dys-HC
RANBP2	Type 1	−0.418126558822771	5.86345	1.47609	0.238253	0.613516	0.602822	Dys-HC
SEPTIN10	Type 1	0.13055	4.87246	0.124262	0.728071	0.924732	0.919427	Dys-HC
AC074387.1	Type 1	0.666026	4.25756	0.590199	0.451139	0.778949	0.771103	Dys-HC
NPHP1	Type 1	−0.199621477943479	5.42624	0.373601	0.547795	0.834534	0.830122	Dys-HC
MTLN	Type 1	0.129953	10.6381	0.0902697	0.766873	0.936692	0.935203	Dys-HC
ANAPC1	Type 1	−0.273282133409031	5.05798	0.607352	0.444728	0.773616	0.76677	Dys-HC
ZC3H8	Type 1	−0.168152942410693	4.09751	0.123166	0.729221	0.925241	0.91996	Dys-HC
ZC3H6	Type 1	−1.08088447078051	5.29172	5.46189	0.0297232	0.254685	0.235714	Dys-HC
TTL	Type 1	0.859452	5.04838	4.78468	0.0405085	0.294799	0.276704	Dys-HC
CHCHD5	Type 1	0.127967	6.5205	0.141981	0.710207	0.914265	0.910381	Dys-HC
CBWD2	Type 1	−0.426778838964873	4.20922	1.71721	0.204606	0.579459	0.565779	Dys-HC
SLC35F5	Type 1	0.190017	5.30793	0.513197	0.964107	0.988337	0.992547	Dys-HC
ACTR3	Type 1	0.167086	5.47737	0.209983	0.651622	0.889679	0.882909	Dys-HC
DDX18	Type 1	−0.255398631232034	4.95513	0.681797	0.418515	0.759813	0.751152	Dys-HC
CCDC93	Type 1	−0.24973162460154	3.6815	0.402444	0.532875	0.829283	0.822676	Dys-HC
INSIG2	Type 1	−0.0917267941489482	3.89992	0.0768868	0.78435	0.942158	0.941242	Dys-HC
EN1	Type 1	−1.10515965996729	3.99642	6.9689	0.0155408	0.183143	0.167961	Dys-HC
STEAP3	Type 1	−0.473266523131598	4.26401	1.52906	0.230292	0.607333	0.59556	Dys-HC
DBI	Type 1	0.949586	8.30139	7.05361	0.0150064	0.17945	0.165437	Dys-HC
PTPN4	Type 1	−0.703943728261666	4.39132	3.48444	0.0763793	0.392496	0.368796	Dys-HC
TMEM185B	Type 1	−0.170134812442194	4.05035	0.246917	0.624563	0.876791	0.87	Dys-HC
RALB	Type 1	−0.0578329428889671	4.2616	0.0288977	0.866689	0.969101	0.967545	Dys-HC
CLASP1	Type 1	−0.360184002348797	5.20732	1.69354	0.207631	0.581609	0.568873	Dys-HC
NIFK	Type 1	0.461762	4.793	1.5884	0.221772	0.599538	0.585846	Dys-HC
TSN	Type 1	−0.188660144027873	5.19282	0.486558	0.493336	0.808568	0.800174	Dys-HC
GYPC	Type 1	−0.754342156742236	7.65482	9.6543	0.00546024	0.107413	0.095519	Dys-HC
BIN1	Type 1	−0.185207400727068	9.76355	0.468686	0.501292	0.813884	0.804203	Dys-HC
ERCC3	Type 1	−0.0370888238138018	4.37805	0.0139607	0.907099	0.975962	0.978356	Dys-HC
MAP3K2	Type 1	−0.428927494838677	4.64753	0.849935	0.367339	0.72449	0.71695	Dys-HC
IWS1	Type 1	0.301308	4.84517	0.787638	0.385153	0.736994	0.72927	Dys-HC
LIMS2	Type 1	−0.232938900906764	5.11007	0.550274	0.466656	0.787022	0.780347	Dys-HC
WDR33	Type 1	0.314415	4.98343	1.07707	0.311491	0.68124	0.670557	Dys-HC
POLR2D	Type 1	−0.335345024865089	4.62902	1.1905	0.28794	0.666799	0.652389	Dys-HC
UGGT1	Type 1	0.160971	5.01045	0.224037	0.641003	0.885308	0.878045	Dys-HC
HS6ST1	Type 1	0.202026	3.8675	0.278859	0.603144	0.867253	0.859313	Dys-HC
SMPD4	Type 1	−0.114946271641806	4.43765	0.111974	0.741322	0.929725	0.924639	Dys-HC
MZT2B	Type 1	0.435351	8.56469	1.89072	0.184026	0.553585	0.54031	Dys-HC
CCDC115	Type 1	0.374893	4.1858	0.644132	0.431464	0.765197	0.758259	Dys-HC
IMP4	Type 1	−0.426875863000172	5.56021	1.79988	0.194462	0.565422	0.552321	Dys-HC
PTPN18	Type 1	−0.24862411013895	4.16418	0.559213	0.463106	0.785107	0.778203	Dys-HC
FAM168B	Type 1	−0.355445020768	5.20788	1.73914	0.201852	0.575826	0.562246	Dys-HC
PLEKHB2	Type 1	0.222237	4.75394	0.61604	0.69519	0.907306	0.903646	Dys-HC
MZT2A	Type 1	0.623788	6.72787	3.18445	0.0892131	0.421197	0.394869	Dys-HC
CCNT2	Type 1	−0.127755895857969	3.96774	0.0970504	0.758558	0.935596	0.932008	Dys-HC
RAB3GAP1	Type 1	−0.300013047827781	4.92956	1.03951	0.319868	0.685859	0.676614	Dys-HC
R3HDM1	Type 1	0.048964	4.17638	0.0187345	0.892471	0.972149	0.974345	Dys-HC
UBXN4	Type 1	−0.339362847932613	5.80401	0.970327	0.336131	0.69919	0.690758	Dys-HC
DARS	Type 1	0.0224877	5.74053	0.00591165	0.939462	0.983655	0.987236	Dys-HC
HNMT	Type 1	1.19544	4.75145	8.30665	0.00908772	0.140961	0.125743	Dys-HC
ZEB2	Type 1	0.554642	5.65451	1.62804	0.216302	0.592869	0.580273	Dys-HC
ORC4	Type 1	−0.130299294059113	4.76486	0.192656	0.665326	0.897637	0.890949	Dys-HC
MMADHC	Type 1	−0.0550746938880332	6.75111	0.050979	0.823614	0.957478	0.954542	Dys-HC
RND3	Type 1	0.221437	4.16827	0.27074	0.608434	0.87064	0.862476	Dys-HC
NMI	Type 1	0.372165	3.89419	0.611069	0.443359	0.773058	0.766047	Dys-HC
RIF1	Type 1	−0.779378758013957	4.82052	5.44382	0.0299649	0.255396	0.236524	Dys-HC
NEB	Type 1	−0.265246571818287	13.0845	0.343534	0.564222	0.843628	0.838988	Dys-HC
ARL5A	Type 1	−0.102547496474905	5.52465	0.13166	0.720447	0.921323	0.915953	Dys-HC
STAM2	Type 1	0.0869864	3.84187	0.0408429	0.841842	0.962399	0.959903	Dys-HC
PRPF40A	Type 1	−0.109507227113911	5.48049	0.139012	0.713108	0.91597	0.912325	Dys-HC
GPD2	Type 1	−0.493927891130218	4.28979	2.39958	0.136733	0.499728	0.476887	Dys-HC
ACVR1	Type 1	−0.100210553890875	3.67238	0.0405533	0.842396	0.962508	0.959917	Dys-HC
PKP4	Type 1	−0.262015012170053	3.92583	0.474033	0.498888	0.812637	0.803576	Dys-HC
DAPL1	Type 1	0.951099	3.89669	5.00979	0.0364959	0.280117	0.261516	Dys-HC
BAZ2B	Type 1	−0.630405395414694	5.06771	2.21376	0.15207	0.515824	0.498097	Dys-HC
MARCH7	Type 1	−0.439103695039043	5.37608	1.33968	0.260454	0.638168	0.62513	Dys-HC
CD302	Type 1	0.583751	4.78836	1.89137	0.183953	0.553585	0.540168	Dys-HC
ITGB6	Type 1	−0.403053846759097	5.51656	2.14963	0.15784	0.521191	0.504959	Dys-HC
LINC02478	Type 1	0.482629	4.00111	1.15612	0.294816	0.670001	0.657977	Dys-HC
RBMS1	Type 1	0.485948	4.63191	1.24418	0.277626	0.656561	0.642803	Dys-HC
TANK	Type 1	0.190594	4.93484	0.36728	0.551171	0.83647	0.831508	Dys-HC
PSMD14	Type 1	−0.136164937921871	5.93565	0.263239	0.613412	0.872146	0.864465	Dys-HC
FAP	Type 1	1.71127	4.28688	16.6795	0.000557875	0.0357135	0.0267627	Dys-HC
SCN7A	Type 1	0.0660566	4.65696	0.0284967	0.867608	0.969101	0.967813	Dys-HC
XIRP2	Type 1	0.26308	10.9246	0.281932	0.601168	0.866549	0.85898	Dys-HC
KLHL41	Type 1	−0.292887494703177	11.4482	0.699967	0.412482	0.75555	0.747147	Dys-HC
PPIG	Type 1	−0.597379308478768	5.72751	2.50091	0.129152	0.487076	0.465624	Dys-HC
SSB	Type 1	0.0948745	5.71765	0.0999346	0.755118	0.933425	0.930303	Dys-HC
METTL5	Type 1	0.62838	6.69908	4.80163	0.0401896	0.293043	0.275095	Dys-HC
UBR3	Type 1	−0.485792133144555	6.66305	3.26435	0.0855652	0.410847	0.387877	Dys-HC
GORASP2	Type 1	0.106782	4.8854	0.0883931	0.769234	0.936913	0.935768	Dys-HC
TLK1	Type 1	−0.675926250022896	4.04998	4.43198	0.0478448	0.3164	0.297676	Dys-HC
CYBRD1	Type 1	0.55909	5.91116	2.19131	0.154061	0.517464	0.501072	Dys-HC
DYNC1I2	Type 1	0.380195	5.92337	1.25926	0.274818	0.654038	0.640319	Dys-HC
SLC25A12	Type 1	−0.361391717399519	6.7359	1.78598	0.196123	0.567412	0.554793	Dys-HC
HAT1	Type 1	0.0187022	5.06792	0.00383309	0.951235	0.98531	0.990043	Dys-HC
ITGA6	Type 1	−0.318881878057302	5.03486	0.72036	0.405869	0.751428	0.743729	Dys-HC
MAP3K20	Type 1	0.208118	8.07542	0.395254	0.536522	0.830259	0.824329	Dys-HC
SP3	Type 1	−0.103039972341967	4.79039	0.102489	0.752117	0.932003	0.928989	Dys-HC
OLA1	Type 1	−0.124987902697146	6.44579	0.197251	0.661621	0.896221	0.888888	Dys-HC
CIR1	Type 1	−0.108663906683543	5.40444	0.0780634	0.78275	0.941391	0.940357	Dys-HC
SCRN3	Type 1	0.630591	3.7507	1.92645	0.180111	0.548076	0.534854	Dys-HC
GPR155	Type 1	−0.984818721309116	3.85675	8.09587	0.00986804	0.145856	0.131726	Dys-HC
WIPF1	Type 1	0.766021	4.71267	4.00144	0.0589405	0.345559	0.327205	Dys-HC
CHRNA1	Type 1	1.95905	6.93363	12.2948	0.00216978	0.0650417	0.0575623	Dys-HC
ATF2	Type 1	0.0760708	4.25145	0.0526724	0.923266	0.979403	0.982543	Dys-HC
ATP5MC3	Type 1	0.170514	9.53851	0.320166	0.577675	0.851797	0.846388	Dys-HC
LNPK	Type 1	0.140857	5.30472	0.178739	0.676879	0.901448	0.896558	Dys-HC
HOXD-AS2	Type 1	0.816169	4.81806	2.67692	0.117138	0.467013	0.446845	Dys-HC
MTX2	Type 1	0.213327	5.55981	0.619455	0.440293	0.771168	0.763678	Dys-HC
HNRNPA3	Type 1	0.253052	6.37493	0.574777	0.457031	0.781973	0.774679	Dys-HC
NFE2L2	Type 1	0.163143	6.00641	0.181899	0.674211	0.901155	0.895635	Dys-HC
AGPS	Type 1	−0.0404098401482752	4.63471	0.0157841	0.90125	0.973997	0.97637	Dys-HC
OSBPL6	Type 1	−0.0393372744604581	4.45903	0.0115145	0.915594	0.978027	0.9808	Dys-HC
PRKRA	Type 1	0.0325789	6.03676	0.0138726	0.907392	0.976119	0.978412	Dys-HC
FKBP7	Type 1	1.27246	4.04712	8.09615	0.00986692	0.145856	0.131726	Dys-HC
PLEKHA3	Type 1	−0.370819950872004	4.04966	0.64325	0.431774	0.765197	0.758381	Dys-HC
TTN	Type 1	−0.282087315491778	15.0844	0.293138	0.594077	0.863319	0.855074	Dys-HC
SESTD1	Type 1	0.382383	3.67403	0.666773	0.423606	0.761705	0.753796	Dys-HC
ZNF385B	Type 1	0.075342	3.92421	0.0234775	0.879726	0.969773	0.970778	Dys-HC
CWC22	Type 1	−0.358675346401362	4.67575	0.539929	0.47082	0.790701	0.783872	Dys-HC
UBE2E3	Type 1	−0.335554982780429	6.45228	1.44262	0.243467	0.620286	0.607741	Dys-HC
ITPRID2	Type 1	−0.260854225311399	4.82425	0.799564	0.49476	0.810016	0.801067	Dys-HC
DNAJC10	Type 1	−0.145467558491237	4.3256	0.199833	0.659562	0.894173	0.887436	Dys-HC
FRZB	Type 1	3.81289	6.28607	42.4833	2.13702e-06	0.00228282	0.000897492	Dys-HC
NCKAP1	Type 1	0.0607035	6.0825	0.0556648	0.815835	0.95704	0.952879	Dys-HC
ZC3H15	Type 1	−0.0644485429339607	5.97973	0.0332452	0.85712	0.967097	0.964555	Dys-HC
ITGAV	Type 1	0.63181	4.97468	3.13289	0.0916632	0.426107	0.400701	Dys-HC
CALCRL	Type 1	0.692863	4.2606	1.77399	0.19757	0.570285	0.557078	Dys-HC
TFPI	Type 1	0.298235	5.22024	0.668777	0.422921	0.761688	0.753598	Dys-HC
GULP1	Type 1	−0.13961598803909	3.84551	0.121177	0.731326	0.925986	0.920684	Dys-HC
COL3A1	Type 1	3.63781	9.49578	51.3837	5.39579e-07	0.00135866	0.000378785	Dys-HC
COL5A2	Type 1	2.10981	5.38895	25.6406	5.59663e-05	0.0100659	0.00714439	Dys-HC
SLC40A1	Type 1	0.514405	6.44171	2.25818	0.148223	0.511391	0.492163	Dys-HC
ASNSD1	Type 1	0.28438	4.69271	0.767582	0.391159	0.740649	0.73347	Dys-HC
ORMDL1	Type 1	0.513789	4.82183	2.82882	0.107822	0.453646	0.431032	Dys-HC
C2orf88	Type 1	−0.225268251704306	3.84947	0.203121	0.656964	0.892925	0.886295	Dys-HC
MSTN	Type 1	−1.1966399755631	3.51324	4.463	0.0471423	0.314944	0.29581	Dys-HC
HIBCH	Type 1	0.33751	4.94409	0.751908	0.395952	0.743507	0.736533	Dys-HC
INPP1	Type 1	0.0454219	3.88709	0.0125532	0.911885	0.977025	0.979511	Dys-HC
GLS	Type 1	−0.277432956829678	4.25307	0.702441	0.700161	0.909559	0.905568	Dys-HC
STAT1	Type 1	0.676962	4.75487	3.75957	0.0664549	0.366156	0.346808	Dys-HC
MYO1B	Type 1	0.242977	4.55903	0.334681	0.569244	0.845305	0.841282	Dys-HC
CAVIN2	Type 1	−0.285387002129132	5.48511	0.777009	0.388319	0.738312	0.73159	Dys-HC
SLC39A10	Type 1	0.685685	3.51456	1.21093	0.283956	0.662856	0.64876	Dys-HC
GTF3C3	Type 1	−0.499776618063535	4.27515	2.94419	0.101326	0.444235	0.419532	Dys-HC
SF3B1	Type 1	0.170767	6.64203	0.461331	0.504632	0.814104	0.805172	Dys-HC
COQ10B	Type 1	−0.257389003904743	3.60741	0.300912	0.589261	0.858894	0.851607	Dys-HC
HSPD1	Type 1	0.203549	6.58164	0.632091	0.435736	0.76834	0.761078	Dys-HC
HSPE1	Type 1	0.404815	7.48417	1.91431	0.18143	0.549747	0.536523	Dys-HC
MOB4	Type 1	−0.308935524489111	5.26278	1.01359	0.325829	0.690798	0.682191	Dys-HC
PLCL1	Type 1	−0.902583407099897	4.4197	6.53425	0.0186398	0.199895	0.184708	Dys-HC
C2orf69	Type 1	−0.0465901566223835	3.50674	0.00844238	0.927687	0.980578	0.984076	Dys-HC
MAIP1	Type 1	0.24502	4.10366	0.367798	0.550893	0.83647	0.831508	Dys-HC
SPATS2L	Type 1	0.497759	6.22206	2.96352	0.100283	0.442748	0.417946	Dys-HC
BZW1	Type 1	0.333991	5.95989	1.11374	0.303602	0.676681	0.664501	Dys-HC
CLK1	Type 1	−0.365020554637455	5.65152	1.66267	0.211662	0.588792	0.575126	Dys-HC
PPIL3	Type 1	0.810915	3.95247	3.22623	0.0872837	0.415726	0.390714	Dys-HC
NIF3L1	Type 1	0.65734	3.95123	3.2112	0.0879724	0.417056	0.391905	Dys-HC
NDUFB3	Type 1	−0.0496152513387209	9.3034	0.0156142	0.90178	0.974113	0.976637	Dys-HC
CFLAR	Type 1	−0.427272872681362	6.31742	2.48663	0.130189	0.488167	0.467797	Dys-HC
TRAK2	Type 1	0.714672	4.88593	3.31448	0.0833654	0.407336	0.383146	Dys-HC
STRADB	Type 1	−0.694886386675699	5.78174	6.77331	0.0168576	0.190347	0.175193	Dys-HC
TMEM237	Type 1	0.757722	4.23577	5.74051	0.0262603	0.238426	0.221675	Dys-HC
ALS2	Type 1	−0.382408893109812	3.60173	0.89764	0.455212	0.781968	0.773824	Dys-HC
FZD7	Type 1	−0.81787453615229	4.06241	6.08358	0.0226042	0.218913	0.203438	Dys-HC
SUMO1	Type 1	0.144579	6.29384	0.27649	0.604677	0.867865	0.860341	Dys-HC
NOP58	Type 1	−0.0035597947795778	4.90975	8.22278e-05	0.992853	0.996812	0.998335	Dys-HC
BMPR2	Type 1	0.0510399	5.30744	0.0182391	0.893894	0.972149	0.974494	Dys-HC
WDR12	Type 1	−0.110196543911427	3.90925	0.103295	0.874172	0.969101	0.969037	Dys-HC
NBEAL1	Type 1	−0.189639894834553	4.98442	0.375321	0.546883	0.834239	0.829482	Dys-HC
ABI2	Type 1	0.107425	4.47632	0.109952	0.743579	0.930713	0.925829	Dys-HC
RAPH1	Type 1	0.669322	4.51537	2.82753	0.107897	0.453646	0.431032	Dys-HC
NDUFS1	Type 1	−0.0854765760524797	7.65028	0.108326	0.745411	0.930713	0.926135	Dys-HC
EEF1B2	Type 1	−0.0290424520059101	9.99007	0.00803095	0.929466	0.980633	0.984435	Dys-HC
FASTKD2	Type 1	−0.437889348197319	4.88157	2.22302	0.151259	0.515292	0.49686	Dys-HC
CREB1	Type 1	−0.147688038492116	4.1683	0.115078	0.7379	0.929215	0.92378	Dys-HC
IDH1	Type 1	0.174132	4.21788	0.233615	0.634	0.881996	0.874719	Dys-HC
PIKFYVE	Type 1	0.548046	3.95952	1.41711	0.247539	0.625388	0.61231	Dys-HC
MYL1	Type 1	0.333209	13.5073	0.928902	0.346428	0.709462	0.700256	Dys-HC
LANCL1-AS1	Type 1	−0.465227611219343	4.80025	1.32625	0.262784	0.64138	0.62832	Dys-HC
LANCL1	Type 1	0.314258	4.72965	0.910454	0.351157	0.712693	0.704039	Dys-HC
SPAG16	Type 1	0.379327	3.95494	0.92509	0.347398	0.709462	0.700649	Dys-HC
BARD1	Type 1	−1.01724719054599	3.68261	5.29317	0.0320692	0.263603	0.245397	Dys-HC
ATIC	Type 1	0.0807244	4.55836	0.0665466	0.894625	0.972246	0.974676	Dys-HC
FN1	Type 1	0.190016	7.27583	0.189596	0.667822	0.898661	0.892159	Dys-HC
XRCC5	Type 1	0.115991	6.20689	0.225909	0.63962	0.88497	0.877537	Dys-HC
IGFBP2	Type 1	−0.3970625757673	4.89518	0.777602	0.388141	0.738312	0.731539	Dys-HC
IGFBP5	Type 1	0.16007	8.64126	0.241619	0.628283	0.87813	0.871194	Dys-HC
TNS1	Type 1	−0.458976027078542	6.41978	1.90633	0.182303	0.551058	0.537695	Dys-HC
ARPC2	Type 1	0.197521	7.90047	0.737436	0.400455	0.746738	0.739432	Dys-HC
AAMP	Type 1	0.0890346	5.48723	0.089231	0.768177	0.936692	0.935587	Dys-HC
PNKD	Type 1	0.0735502	7.52292	0.0212907	0.885421	0.971146	0.972618	Dys-HC
TMBIM1	Type 1	−0.34751720193982	6.3326	1.39912	0.250465	0.626094	0.613691	Dys-HC
CTDSP1	Type 1	−0.620722082307982	5.73832	2.90138	0.103682	0.448158	0.423087	Dys-HC
CNOT9	Type 1	−0.111155466177566	4.26673	0.115283	0.737676	0.929215	0.92378	Dys-HC
PLCD4	Type 1	−0.633826151711884	5.35089	3.49801	0.0758517	0.390848	0.36728	Dys-HC
BCS1L	Type 1	0.311899	4.50143	0.568774	0.459358	0.783118	0.775829	Dys-HC
CYP27A1	Type 1	−0.135948925588908	4.88311	0.156629	0.696385	0.908077	0.904058	Dys-HC
PRKAG3	Type 1	−0.0873671855952224	4.73896	0.0450463	0.834024	0.960399	0.957526	Dys-HC
CNPPD1	Type 1	−0.36058184030113	4.76997	1.10391	0.305689	0.676704	0.665626	Dys-HC
RETREG2	Type 1	−0.112351089588806	4.50229	0.100246	0.75475	0.933425	0.930182	Dys-HC
ZFAND2B	Type 1	0.273816	4.29564	0.437146	0.515897	0.820266	0.811899	Dys-HC
ABCB6	Type 1	−0.633762562417557	4.62348	3.91594	0.0614794	0.351298	0.333645	Dys-HC
ATG9A	Type 1	−0.665727322803161	6.00195	3.10403	0.0930689	0.429287	0.403614	Dys-HC
ANKZF1	Type 1	0.248135	3.93366	0.418671	0.524811	0.825515	0.817357	Dys-HC
TUBA4A	Type 1	−0.358243603002914	7.4215	1.15434	0.29518	0.670001	0.658389	Dys-HC
DNAJB2	Type 1	−0.376406480428423	5.52589	0.454364	0.507832	0.815653	0.80703	Dys-HC
DNPEP	Type 1	−0.378571410688533	5.20215	1.48317	0.237169	0.613516	0.602205	Dys-HC
DES	Type 1	−0.710037953145133	12.5932	5.34147	0.0313769	0.262188	0.242998	Dys-HC
SPEG	Type 1	−1.00700842098655	6.32531	11.2819	0.00305846	0.0796675	0.0703574	Dys-HC
SPEGNB	Type 1	0.993307	3.72464	2.4057	0.13626	0.499307	0.476265	Dys-HC
CHPF	Type 1	0.35532	4.52072	0.712755	0.408316	0.752318	0.744583	Dys-HC
OBSL1	Type 1	0.0238978	5.39333	0.0045158	0.947077	0.984824	0.989499	Dys-HC
FARSB	Type 1	−0.578725661742707	4.82936	3.45825	0.0774105	0.395329	0.371354	Dys-HC
ACSL3	Type 1	−0.300113265445403	5.70358	0.772541	0.389661	0.738831	0.732333	Dys-HC
WDFY1	Type 1	−0.0177010375379723	4.13945	0.00182639	0.966327	0.988893	0.992913	Dys-HC
MRPL44	Type 1	0.149571	5.02126	0.307843	0.585036	0.856886	0.849532	Dys-HC
SERPINE2	Type 1	1.15157	4.68298	4.51675	0.0459525	0.310766	0.291211	Dys-HC
CUL3	Type 1	−0.0928085656214163	6.19319	0.111763	0.741556	0.929745	0.924746	Dys-HC
IRS1	Type 1	−0.700017405413491	5.39835	3.16598	0.0900822	0.421871	0.396515	Dys-HC
COL4A3	Type 1	−1.04712381607176	3.58961	3.37322	0.0808704	0.404031	0.378799	Dys-HC
MFF	Type 1	0.125497	6.03853	0.212669	0.649559	0.889148	0.881852	Dys-HC
AGFG1	Type 1	0.10637	4.4718	0.0701226	0.793814	0.948358	0.944977	Dys-HC
PID1	Type 1	−0.0682252380111703	3.9894	0.0257434	0.874106	0.969101	0.969037	Dys-HC
TRIP12	Type 1	0.172954	5.84541	0.351056	0.560023	0.84152	0.836436	Dys-HC
SP100	Type 1	0.980576	5.0934	9.44949	0.00588897	0.112621	0.0996546	Dys-HC
CAB39	Type 1	−0.312673104022246	6.64947	0.934223	0.34508	0.709123	0.699091	Dys-HC
ITM2C	Type 1	0.111227	4.96564	0.145243	0.707061	0.912703	0.909083	Dys-HC
PSMD1	Type 1	−0.250027437686672	6.40364	0.812666	0.377847	0.7328	0.725298	Dys-HC
NCL	Type 1	0.0873767	7.46159	0.0582155	0.811746	0.955118	0.952241	Dys-HC
PTMA	Type 1	0.472036	8.75036	1.16721	0.292574	0.670001	0.656392	Dys-HC
COPS7B	Type 1	−0.473471972763911	3.73949	1.1528	0.295492	0.670001	0.658622	Dys-HC
PRSS56	Type 1	−0.657209799530925	4.66503	1.95212	0.177362	0.545851	0.531866	Dys-HC
CHRND	Type 1	0.150292	4.67775	0.102157	0.752504	0.93233	0.92924	Dys-HC
CHRNG	Type 1	1.71844	4.87906	7.71774	0.0114621	0.157399	0.143122	Dys-HC
EIF4E2	Type 1	−0.126531459071713	6.54998	0.302456	0.588314	0.858437	0.851078	Dys-HC
EFHD1	Type 1	−1.04555005083499	4.48488	9.14954	0.00658593	0.12046	0.10656	Dys-HC
GIGYF2	Type 1	−0.309063395278215	5.03962	0.808303	0.379105	0.73286	0.726032	Dys-HC
DGKD	Type 1	−0.225071889917241	5.43405	0.71293	0.40826	0.752318	0.744583	Dys-HC
AGAP1	Type 1	−0.0301675305895497	3.83589	0.00665212	0.935791	0.982541	0.986297	Dys-HC
ACKR3	Type 1	0.628849	5.25197	2.90569	0.103442	0.447537	0.422663	Dys-HC
COPS8	Type 1	−0.3476184918318	6.0118	1.7912	0.195497	0.566342	0.553886	Dys-HC
COL6A3	Type 1	1.50908	7.33986	22.6961	0.000112517	0.0154537	0.0103316	Dys-HC
LRRFIP1	Type 1	0.357639	7.0408	1.60095	0.220021	0.59905	0.584814	Dys-HC
RAMP1	Type 1	0.641154	7.44332	3.75061	0.0667537	0.366874	0.347535	Dys-HC
UBE2F	Type 1	0.58288	5.67547	3.55533	0.0736678	0.385615	0.362788	Dys-HC
KLHL30	Type 1	−0.305053651647053	5.16827	0.395997	0.536143	0.830259	0.824038	Dys-HC
ILKAP	Type 1	−0.445615917113891	4.80997	2.16025	0.156867	0.520638	0.504096	Dys-HC
HES6	Type 1	1.22171	3.9064	5.21536	0.0332211	0.267218	0.248337	Dys-HC
TRAF3IP1	Type 1	−1.33869412729981	4.09826	15.5757	0.000771605	0.0410472	0.0321638	Dys-HC
ASB1	Type 1	−0.667911776507535	4.33732	2.48329	0.130433	0.488492	0.468086	Dys-HC
HDAC4	Type 1	0.21486	4.78408	0.318725	0.578526	0.852221	0.846914	Dys-HC
NDUFA10	Type 1	−0.440662897787947	7.21678	1.8404	0.189718	0.561133	0.547421	Dys-HC
COPS9	Type 1	0.472228	9.28495	1.58821	0.221799	0.599538	0.585846	Dys-HC
GPC1	Type 1	0.529851	6.96643	2.1019	0.162308	0.526403	0.511311	Dys-HC
DUSP28	Type 1	0.196586	5.1774	0.54737	0.467818	0.788289	0.781417	Dys-HC
RNPEPL1	Type 1	−0.0257736163726842	5.25661	0.00314271	0.955839	0.986208	0.991078	Dys-HC
SNED1	Type 1	0.0349264	3.88404	0.00550521	0.941576	0.983699	0.987793	Dys-HC
MTERF4	Type 1	0.617529	4.84833	2.9136	0.103003	0.447173	0.421824	Dys-HC
PPP1R7	Type 1	0.185338	5.75465	0.413501	0.527356	0.825791	0.818918	Dys-HC
HDLBP	Type 1	−0.502971436043286	7.89311	4.6328	0.0434984	0.303685	0.285279	Dys-HC
SEPTIN2	Type 1	0.146213	6.37201	0.265219	0.612089	0.871493	0.864008	Dys-HC
STK25	Type 1	−0.379030179181544	7.18326	1.33861	0.260639	0.638239	0.625393	Dys-HC
BOK	Type 1	0.134775	3.59692	0.0501647	0.825003	0.95807	0.955041	Dys-HC
THAP4	Type 1	0.11125	5.43248	0.190773	0.666859	0.898302	0.891564	Dys-HC
ATG4B	Type 1	0.261035	4.38926	0.455529	0.507294	0.815563	0.806919	Dys-HC
DTYMK	Type 1	0.0219674	4.09413	0.00147995	0.969687	0.989492	0.993502	Dys-HC
ING5	Type 1	0.509115	4.10171	1.35262	0.258237	0.635162	0.622307	Dys-HC
D2HGDH	Type 1	0.265074	4.63619	0.241574	0.628315	0.87813	0.871194	Dys-HC
CRBN	Type 1	0.197805	5.52308	0.419888	0.524215	0.825285	0.817014	Dys-HC
SUMF1	Type 1	0.98634	3.59601	2.21379	0.152067	0.515824	0.498097	Dys-HC
LRRN1	Type 1	0.79496	3.97192	2.05611	0.166738	0.532771	0.517846	Dys-HC
BHLHE40	Type 1	0.267857	5.56895	0.558019	0.463578	0.785348	0.778606	Dys-HC
ARL8B	Type 1	0.06028	5.21826	0.0474879	0.874161	0.969101	0.969037	Dys-HC
LMCD1	Type 1	−0.25255979990439	8.15212	0.857506	0.365257	0.722396	0.715005	Dys-HC
CAV3	Type 1	0.464356	6.68354	2.08161	0.164253	0.528659	0.513794	Dys-HC
THUMPD3-AS1	Type 1	0.138175	4.47043	0.216346	0.6493	0.889148	0.881806	Dys-HC
THUMPD3	Type 1	0.540635	4.14368	1.58519	0.222223	0.599538	0.586276	Dys-HC
SETD5	Type 1	−0.550721702815869	4.2305	1.79723	0.194777	0.56576	0.552855	Dys-HC
MTMR14	Type 1	−0.320459960309231	4.422	0.77718	0.388268	0.738312	0.73159	Dys-HC
CAMK1	Type 1	0.517499	3.54344	1.12836	0.300531	0.675006	0.662704	Dys-HC
TADA3	Type 1	−0.0994876179640137	5.73159	0.0630731	0.804214	0.952117	0.949677	Dys-HC
ARPC4	Type 1	0.50705	5.82045	3.30526	0.0837651	0.407645	0.383848	Dys-HC
TTLL3	Type 1	0.635772	3.49612	1.24498	0.277476	0.656453	0.642662	Dys-HC
RPUSD3	Type 1	−0.387503281126596	4.85869	1.32042	0.263802	0.643222	0.629522	Dys-HC
JAGN1	Type 1	0.0357917	5.10488	0.0206221	0.969202	0.989492	0.99349	Dys-HC
IL17RC	Type 1	−0.279245183772419	3.63502	0.396132	0.536075	0.830259	0.823992	Dys-HC
CRELD1	Type 1	−0.0917888941673283	4.75268	0.0406976	0.842119	0.962399	0.959903	Dys-HC
PRRT3-AS1	Type 1	1.36001	4.66563	5.93847	0.0240759	0.227336	0.211692	Dys-HC
EMC3	Type 1	0.278137	7.02821	1.13634	0.298874	0.673968	0.661544	Dys-HC
BRK1	Type 1	0.356332	7.5896	1.85613	0.187916	0.559307	0.545113	Dys-HC
SEC13	Type 1	0.371185	5.9333	1.18737	0.288558	0.667616	0.653172	Dys-HC
ATP2B2	Type 1	−1.72420325089072	3.54085	8.77644	0.00758395	0.127878	0.114374	Dys-HC
ATG7	Type 1	0.248969	3.77183	0.388383	0.540052	0.830829	0.826212	Dys-HC
VGLL4	Type 1	0.261927	4.41302	0.443422	0.512931	0.819171	0.81035	Dys-HC
TIMP4	Type 1	−1.67501594090129	3.91824	8.42606	0.00867628	0.137402	0.122845	Dys-HC
MKRN2	Type 1	0.247686	4.28213	0.410627	0.52878	0.826772	0.819723	Dys-HC
RAF1	Type 1	−0.0407827945093144	6.04891	0.0229752	0.88101	0.969839	0.971302	Dys-HC
CAND2	Type 1	−0.371423013510465	6.12621	1.91159	0.181727	0.549985	0.536868	Dys-HC
IQSEC1	Type 1	−0.482937053076864	5.09837	3.34562	0.0820315	0.405275	0.380877	Dys-HC
NUP210	Type 1	1.24574	4.88788	4.9502	0.0375124	0.281959	0.265306	Dys-HC
HDAC11	Type 1	−0.817779415487542	4.09001	3.7328	0.0673525	0.369132	0.349149	Dys-HC
FBLN2	Type 1	0.530298	7.31847	3.06209	0.095157	0.432202	0.407318	Dys-HC
CHCHD4	Type 1	−0.732061345898475	4.17735	3.36823	0.0810789	0.404412	0.379368	Dys-HC
TMEM43	Type 1	0.408338	5.16923	1.64751	0.213679	0.589501	0.577112	Dys-HC
XPC	Type 1	0.0632538	3.93908	0.0268089	0.871551	0.969101	0.968417	Dys-HC
LSM3	Type 1	0.68482	7.73891	7.22314	0.0139977	0.173627	0.158326	Dys-HC
SLC6A6	Type 1	0.420291	4.27487	1.26142	0.274418	0.653521	0.639735	Dys-HC
GRIP2	Type 1	−0.909159914183422	3.91126	6.16383	0.0218339	0.215109	0.200829	Dys-HC
CCDC174	Type 1	−0.693857577202173	4.05763	4.19173	0.0537091	0.329852	0.313524	Dys-HC
FGD5-AS1	Type 1	0.0714118	6.08593	0.0790737	0.781387	0.940054	0.93953	Dys-HC
NR2C2	Type 1	−0.369405114534428	3.95813	0.789334	0.384651	0.736994	0.729195	Dys-HC
MRPS25	Type 1	−0.110926531358716	6.10393	0.0724509	0.790503	0.945905	0.943063	Dys-HC
RBSN	Type 1	0.394021	3.83916	0.929612	0.346247	0.709462	0.700152	Dys-HC
CAPN7	Type 1	−0.214335383162123	4.03627	0.289858	0.596134	0.86384	0.855856	Dys-HC
SH3BP5	Type 1	0.178676	4.86172	0.229657	0.636872	0.88355	0.876463	Dys-HC
COLQ	Type 1	−0.0612333368256461	3.91812	0.0199921	0.888945	0.972149	0.973933	Dys-HC
HACL1	Type 1	−0.0765274564005109	3.72693	0.0333595	0.856878	0.967097	0.964536	Dys-HC
BTD	Type 1	1.34578	4.31665	8.66437	0.00791574	0.129918	0.116498	Dys-HC
ANKRD28	Type 1	0.0559745	5.00136	0.0340799	0.855359	0.966824	0.964123	Dys-HC
DPH3	Type 1	−0.0411258784877744	5.07769	0.0257337	0.874129	0.969101	0.969037	Dys-HC
RFTN1	Type 1	0.109832	4.43457	0.102767	0.751792	0.932003	0.928888	Dys-HC
PLCL2	Type 1	−0.558463419715586	5.13596	2.61365	0.121298	0.472797	0.45293	Dys-HC
TBC1D5	Type 1	−0.593572416703333	4.3504	2.25893	0.148159	0.511391	0.492163	Dys-HC
SATB1	Type 1	−0.672137008353272	5.44091	5.86113	0.024904	0.231967	0.215682	Dys-HC
RAB5A	Type 1	0.201984	4.87823	0.324183	0.575317	0.850312	0.844978	Dys-HC
KAT2B	Type 1	−0.55529396356076	5.39966	4.39119	0.0487868	0.318059	0.300161	Dys-HC
ZNF385D	Type 1	1.29967	3.53634	6.59722	0.0181507	0.197566	0.18211	Dys-HC
UBE2E2	Type 1	0.284277	4.39548	0.761227	0.393092	0.741427	0.734478	Dys-HC
UBE2E1	Type 1	0.185194	5.43701	0.518409	0.479685	0.798312	0.790765	Dys-HC
NKIRAS1	Type 1	−0.0188690979657491	4.13167	0.00343463	0.953836	0.985917	0.990453	Dys-HC
NR1D2	Type 1	−0.673727012267197	5.80669	2.50872	0.128588	0.486164	0.464609	Dys-HC
THRB	Type 1	−0.528125395079105	4.38533	2.20231	0.153081	0.516316	0.499504	Dys-HC
TOP2B	Type 1	0.180888	5.58172	0.309986	0.583742	0.85673	0.849214	Dys-HC
NGLY1	Type 1	0.0484422	4.8951	0.0295056	0.904221	0.975365	0.977767	Dys-HC
OXSM	Type 1	1.50215	3.7933	9.2917	0.00624482	0.116195	0.102881	Dys-HC
SLC4A7	Type 1	0.427253	4.46837	0.89966	0.353967	0.714175	0.706234	Dys-HC
CMC1	Type 1	0.789972	5.78606	6.51653	0.0187801	0.200374	0.185096	Dys-HC
AZI2	Type 1	−0.308776859593683	4.73744	1.06233	0.314743	0.682534	0.673361	Dys-HC
RBMS3	Type 1	−0.357079258411763	4.67612	0.658291	0.426523	0.762774	0.755248	Dys-HC
RBMS3-AS3	Type 1	−0.363184547735901	3.77935	0.570167	0.458816	0.782716	0.775335	Dys-HC
TGFBR2	Type 1	0.346034	6.20053	1.15738	0.29456	0.670001	0.657923	Dys-HC
GADL1	Type 1	−0.186171495114284	4.07824	0.343112	0.808703	0.953777	0.950937	Dys-HC
STT3B	Type 1	0.136208	5.60969	0.302187	0.984487	0.994124	0.996541	Dys-HC
GPD1L	Type 1	−0.571868752865401	6.09468	3.04355	0.0960973	0.43435	0.409331	Dys-HC
DYNC1LI1	Type 1	−0.13407849769518	5.36477	0.144021	0.708235	0.912848	0.909483	Dys-HC
GLB1	Type 1	0.00409626	3.80562	0.000120323	0.991355	0.996367	0.998283	Dys-HC
CRTAP	Type 1	0.075115	6.0147	0.0765887	0.784757	0.942158	0.941242	Dys-HC
UBP1	Type 1	0.557413	4.25901	1.81508	0.192666	0.563017	0.549587	Dys-HC
CLASP2	Type 1	−0.712103804726159	5.16945	6.14848	0.021979	0.215714	0.201223	Dys-HC
PDCD6IP	Type 1	−0.17514137084962	5.11813	0.348608	0.561382	0.841844	0.837284	Dys-HC
ARPP21	Type 1	0.812714	5.88015	4.9191	0.0380558	0.282236	0.266635	Dys-HC
EPM2AIP1	Type 1	−0.50138103113765	4.78372	1.75623	0.199738	0.573259	0.559708	Dys-HC
MLH1	Type 1	−0.103502548068116	5.02779	0.12401	0.728335	0.924732	0.919427	Dys-HC
LRRFIP2	Type 1	−0.252166285891238	6.16151	0.986614	0.3322	0.696322	0.687294	Dys-HC
GOLGA4	Type 1	−0.446521959305126	7.46262	0.873521	0.360907	0.717446	0.7108	Dys-HC
CTDSPL	Type 1	0.510501	4.9628	2.06427	0.165938	0.531817	0.516614	Dys-HC
ACAA1	Type 1	−0.306358752566573	5.48964	1.42925	0.245591	0.622757	0.6099	Dys-HC
OXSR1	Type 1	0.0832752	4.97248	0.0587906	0.810837	0.954803	0.951955	Dys-HC
ACVR2B	Type 1	−0.346920608750269	3.6596	0.519428	0.479259	0.79816	0.790457	Dys-HC
WDR48	Type 1	−0.253134658897949	3.90619	0.396345	0.535966	0.830259	0.82394	Dys-HC
XIRP1	Type 1	−0.806142798377798	7.171	4.6368	0.0434165	0.303674	0.285016	Dys-HC
SLC25A38	Type 1	−0.711646366103732	4.27735	3.97064	0.0598409	0.346921	0.329338	Dys-HC
EIF1B	Type 1	−0.30255039600557	6.53294	1.37958	0.253693	0.629772	0.617112	Dys-HC
ENTPD3-AS1	Type 1	0.318794	5.28627	1.16241	0.293543	0.670001	0.657467	Dys-HC
CTNNB1	Type 1	0.261535	6.51806	1.01619	0.325226	0.690099	0.681386	Dys-HC
TRAK1	Type 1	0.214286	6.42273	0.739389	0.399843	0.746334	0.739214	Dys-HC
SEC22C	Type 1	0.491651	3.85276	1.64609	0.213867	0.589618	0.577227	Dys-HC
SS18L2	Type 1	0.237845	4.23707	0.406951	0.530613	0.82798	0.820813	Dys-HC
NKTR	Type 1	−0.0233203699869171	4.87933	0.00358165	0.95286	0.985609	0.990317	Dys-HC
ZBTB47	Type 1	−0.768430275822127	5.74	6.91242	0.0159088	0.18554	0.170186	Dys-HC
KLHL40	Type 1	−0.422784115893389	7.57733	2.59295	0.122696	0.475663	0.455486	Dys-HC
HHATL	Type 1	−0.091035622840437	6.8561	0.102846	0.7517	0.932003	0.928888	Dys-HC
HIGD1A	Type 1	−0.379542491285696	6.76413	2.5357	0.126665	0.481785	0.461335	Dys-HC
POMGNT2	Type 1	−0.259498999075868	3.94385	0.362264	0.553878	0.837848	0.833042	Dys-HC
SNRK	Type 1	0.00581033	4.43178	0.000248077	0.987586	0.994651	0.997303	Dys-HC
ANO10	Type 1	0.090991	3.81308	0.0396898	0.844059	0.962887	0.960534	Dys-HC
ABHD5	Type 1	0.0444912	3.7832	0.0085387	0.927277	0.980578	0.984065	Dys-HC
TCAIM	Type 1	0.302128	4.87445	0.829383	0.37308	0.728486	0.721429	Dys-HC
ZNF197	Type 1	−0.144408069888658	3.60069	0.0837039	0.775257	0.938492	0.937561	Dys-HC
KIAA1143	Type 1	−0.307038952330953	4.90034	0.663072	0.424875	0.761813	0.754112	Dys-HC
TMEM42	Type 1	0.917977	4.44122	5.38885	0.0307142	0.257508	0.239228	Dys-HC
ZDHHC3	Type 1	0.234939	5.05403	0.672936	0.421506	0.7601	0.752425	Dys-HC
EXOSC7	Type 1	1.12856	6.19762	10.9075	0.00348355	0.0839062	0.0744938	Dys-HC
CLEC3B	Type 1	0.124709	5.60345	0.0669083	0.798483	0.949544	0.946767	Dys-HC
TMEM158	Type 1	2.68486	3.42089	18.086	0.000374606	0.0288753	0.020903	Dys-HC
LIMD1	Type 1	−0.0643557355356635	4.15259	0.0368738	0.891229	0.972149	0.974345	Dys-HC
FYCO1	Type 1	−0.550559290253493	7.00294	3.27383	0.085144	0.410714	0.387151	Dys-HC
LRRC2	Type 1	−0.832082988539897	6.76697	5.05007	0.0358265	0.278131	0.25917	Dys-HC
ALS2CL	Type 1	−0.288844732353584	3.92777	0.45342	0.508268	0.815864	0.80719	Dys-HC
MYL3	Type 1	0.4051	11.3239	1.47539	0.238361	0.613516	0.602954	Dys-HC
CCDC12	Type 1	0.0942694	5.25395	0.112489	0.973975	0.99015	0.994519	Dys-HC
NBEAL2	Type 1	0.287255	3.62397	0.320731	0.577343	0.851586	0.846125	Dys-HC
SETD2	Type 1	−0.103236216166242	4.97759	0.0552481	0.816512	0.95704	0.952879	Dys-HC
KIF9	Type 1	1.77361	4.38002	16.2498	0.000632158	0.039142	0.0287804	Dys-HC
KLHL18	Type 1	0.575671	7.21773	1.69348	0.20764	0.581609	0.568873	Dys-HC
PTPN23	Type 1	−0.0902564306343139	4.25357	0.0655326	0.800518	0.949908	0.947188	Dys-HC
SCAP	Type 1	−0.182016027438734	4.59035	0.208617	0.652676	0.89027	0.88369	Dys-HC
ELP6	Type 1	−0.442355955297578	4.33526	1.51663	0.232129	0.610126	0.598034	Dys-HC
SMARCC1	Type 1	0.0940235	4.66548	0.0675969	0.797473	0.949544	0.946575	Dys-HC
DHX30	Type 1	0.163489	5.26612	0.264841	0.612341	0.871493	0.864068	Dys-HC
MAP4	Type 1	0.148951	8.52888	0.334333	0.569443	0.845435	0.84152	Dys-HC
NME6	Type 1	−1.15131220704078	3.92255	11.5085	0.00282924	0.0764056	0.0671428	Dys-HC
CCDC51	Type 1	0.00668445	3.63258	0.000294595	0.986473	0.994503	0.996964	Dys-HC
TMA7	Type 1	0.602827	9.94029	4.47277	0.0469234	0.314516	0.294958	Dys-HC
SHISA5	Type 1	0.624627	5.07373	3.05462	0.0955346	0.432836	0.407914	Dys-HC
UQCRC1	Type 1	−0.211336992487433	8.75827	0.370329	0.549537	0.835554	0.8305	Dys-HC
IP6K2	Type 1	0.757948	4.8244	3.07478	0.0945196	0.43116	0.406004	Dys-HC
PRKAR2A	Type 1	−0.424198041800521	6.04561	2.14222	0.158524	0.521781	0.505902	Dys-HC
SLC25A20	Type 1	1.23517	4.63753	9.20745	0.00644455	0.118737	0.105132	Dys-HC
ARIH2	Type 1	−0.347079612664383	6.08811	1.99207	0.173185	0.540611	0.52704	Dys-HC
P4HTM	Type 1	0.14422	4.1264	0.105004	0.749202	0.931309	0.927381	Dys-HC
WDR6	Type 1	−0.207139274295912	4.87131	0.373725	0.547729	0.834534	0.830119	Dys-HC
DALRD3	Type 1	0.78643	3.89154	3.01014	0.0978197	0.438852	0.413404	Dys-HC
NDUFAF3	Type 1	−0.100130198284656	7.48485	0.0907171	0.766314	0.936689	0.934835	Dys-HC
IMPDH2	Type 1	−0.127571900329504	6.34238	0.17335	0.681497	0.902119	0.897595	Dys-HC
QRICH1	Type 1	−0.0105424877962098	4.69801	0.00118495	0.972874	0.99015	0.99424	Dys-HC
QARS	Type 1	−0.189993244076598	6.48842	0.649048	0.429738	0.765082	0.757258	Dys-HC
USP19	Type 1	0.168654	4.98449	0.206312	0.654466	0.89129	0.884434	Dys-HC
LAMB2	Type 1	0.0908744	7.23722	0.0847401	0.773911	0.93778	0.937217	Dys-HC
KLHDC8B	Type 1	0.922205	5.26061	6.79282	0.0167208	0.189939	0.174834	Dys-HC
USP4	Type 1	0.0359319	4.57701	0.011911	0.914159	0.977778	0.980236	Dys-HC
RHOA	Type 1	0.160701	7.89844	0.487714	0.492829	0.808432	0.799948	Dys-HC
TCTA	Type 1	0.0852079	4.08482	0.031157	0.86163	0.96842	0.966088	Dys-HC
DAG1	Type 1	0.142053	6.99558	0.336262	0.568341	0.84496	0.84084	Dys-HC
APEH	Type 1	−0.296129626908728	5.71341	0.746789	0.397536	0.745157	0.737858	Dys-HC
RNF123	Type 1	−0.866455928575276	5.49012	7.46774	0.0126731	0.165581	0.150527	Dys-HC
IP6K1	Type 1	−0.351039172695882	4.08762	0.758945	0.393789	0.741944	0.735115	Dys-HC
RBM6	Type 1	−0.429814550216402	4.74116	1.96879	0.175604	0.544024	0.52966	Dys-HC
RBM5	Type 1	0.276879	5.57594	1.02247	0.32377	0.688558	0.679711	Dys-HC
SLC38A3	Type 1	−1.69866405038616	3.72907	9.7826	0.00520936	0.104658	0.0932287	Dys-HC
GNAI2	Type 1	0.0323341	6.87047	0.0124808	0.912139	0.977025	0.979511	Dys-HC
SEMA3B	Type 1	0.343334	4.12638	0.378022	0.545457	0.833396	0.828784	Dys-HC
LSMEM2	Type 1	0.210383	3.92508	0.225315	0.640059	0.88497	0.877572	Dys-HC
IFRD2	Type 1	−0.203287760144317	6.03129	0.26541	0.611961	0.871493	0.864008	Dys-HC
HYAL2	Type 1	0.103509	4.42296	0.0872749	0.770654	0.936913	0.936115	Dys-HC
TUSC2	Type 1	0.0493533	5.5879	0.0199115	0.889168	0.972149	0.973958	Dys-HC
RASSF1	Type 1	−0.126889141153668	4.09628	0.10278	0.751778	0.932003	0.928888	Dys-HC
NPRL2	Type 1	0.440189	4.39658	1.31652	0.264488	0.643459	0.629839	Dys-HC
TMEM115	Type 1	−0.505921115914374	4.49151	2.70503	0.115345	0.464874	0.444116	Dys-HC
C3orf18	Type 1	−0.887819440649143	3.94897	2.78448	0.110448	0.457705	0.435152	Dys-HC
HEMK1	Type 1	0.209495	3.46242	0.0937011	0.762624	0.936689	0.933431	Dys-HC
MAPKAPK3	Type 1	−0.615625187996243	5.4999	3.0018	0.0982553	0.439602	0.414547	Dys-HC
MANF	Type 1	0.986133	4.30686	8.37197	0.00886002	0.139145	0.124395	Dys-HC
TEX264	Type 1	0.178142	5.11938	0.212173	0.649939	0.889266	0.882018	Dys-HC
PCBP4	Type 1	−0.441295609101238	6.15371	2.36008	0.139831	0.502804	0.480737	Dys-HC
ABHD14B	Type 1	−0.10304958260827	4.28724	0.111412	0.750955	0.931902	0.928487	Dys-HC
ABHD14A	Type 1	−0.381813857102968	5.24368	2.43181	0.134265	0.496037	0.473573	Dys-HC
ACY1	Type 1	−0.477921468838872	4.5702	1.17864	0.290287	0.669361	0.654634	Dys-HC
ALAS1	Type 1	0.410453	5.74106	1.85978	0.1875	0.558704	0.544958	Dys-HC
TWF2	Type 1	−0.565434687399299	7.27452	1.6556	0.212599	0.589014	0.57609	Dys-HC
WDR82	Type 1	−0.067496948141367	5.4316	0.0751855	0.786687	0.943275	0.941791	Dys-HC
BAP1	Type 1	0.290487	4.57047	0.606655	0.444986	0.773616	0.766776	Dys-HC
TNNC1	Type 1	0.243874	13.4552	0.44032	0.514393	0.819427	0.810705	Dys-HC
NISCH	Type 1	−0.203814922768643	5.38081	0.202479	0.657469	0.892925	0.886345	Dys-HC
STAB1	Type 1	1.26233	5.36471	7.69734	0.0115559	0.157894	0.14362	Dys-HC
NT5DC2	Type 1	−0.75942508963831	3.90257	1.73479	0.202394	0.57672	0.562891	Dys-HC
SMIM4	Type 1	0.747263	7.88301	5.43341	0.0301052	0.255522	0.236944	Dys-HC
PBRM1	Type 1	−0.263472451843808	4.83848	0.546377	0.468217	0.78872	0.781871	Dys-HC
GNL3	Type 1	0.0690785	5.10201	0.0543358	0.818005	0.9571	0.953594	Dys-HC
GLT8D1	Type 1	0.692516	4.31883	4.07722	0.0567902	0.33894	0.321334	Dys-HC
SPCS1	Type 1	0.279045	6.82023	0.73044	0.40266	0.748703	0.740933	Dys-HC
ITIH4	Type 1	0.156972	6.46522	0.0708035	0.79284	0.947644	0.944222	Dys-HC
MUSTN1	Type 1	0.641055	10.7007	3.35863	0.0814819	0.404412	0.379621	Dys-HC
STIMATE	Type 1	−1.12695247455503	4.77047	8.63227	0.00801372	0.13103	0.117318	Dys-HC
TKT	Type 1	−0.0110869279750821	4.24521	0.000770196	0.978129	0.991582	0.995419	Dys-HC
DCP1A	Type 1	−0.296768446745778	3.78216	0.552594	0.46573	0.7867	0.779696	Dys-HC
SELENOK	Type 1	0.0577161	8.00899	0.0469887	0.83054	0.959894	0.957168	Dys-HC
CACNA2D3	Type 1	0.436668	3.90499	1.11486	0.347271	0.709462	0.700649	Dys-HC
CCDC66	Type 1	−0.409952765311893	4.14026	1.41906	0.247225	0.624804	0.612072	Dys-HC
TASOR	Type 1	0.547238	3.72968	1.86068	0.187398	0.558704	0.544958	Dys-HC
APPL1	Type 1	−0.830678620096881	6.23808	7.56509	0.0121853	0.162794	0.147978	Dys-HC
ARF4	Type 1	0.673416	5.6582	5.99854	0.023454	0.224552	0.208755	Dys-HC
DENND6A	Type 1	0.164783	3.75292	0.148671	0.703798	0.911113	0.907246	Dys-HC
SLMAP	Type 1	0.240464	6.50588	0.472097	0.499756	0.813261	0.803715	Dys-HC
FLNB	Type 1	−0.0435077390771782	4.30288	0.0123081	0.912746	0.977201	0.979663	Dys-HC
RPP14	Type 1	−0.815178082784148	5.10631	8.43345	0.00865153	0.137298	0.122654	Dys-HC
PDHB	Type 1	−0.0317896189002616	6.93241	0.0181948	0.894021	0.972149	0.974494	Dys-HC
FAM107A	Type 1	−0.548343346854182	3.7663	1.39923	0.250446	0.626094	0.613691	Dys-HC
THOC7	Type 1	0.355781	7.05201	1.36706	0.25579	0.632685	0.620016	Dys-HC
PSMD6	Type 1	0.0946182	6.11655	0.1175	0.735267	0.927711	0.922453	Dys-HC
ADAMTS9	Type 1	2.23098	3.74487	14.1902	0.00117801	0.0483622	0.0404349	Dys-HC
MAGI1	Type 1	1.02599	4.07182	5.08225	0.0353015	0.27634	0.256934	Dys-HC
SLC25A26	Type 1	−0.0098651232301925	4.84921	0.00118287	0.972898	0.99015	0.99424	Dys-HC
LRIG1	Type 1	−0.741114785724791	5.18917	8.36283	0.00889152	0.13935	0.124452	Dys-HC
SUCLG2	Type 1	−0.249799266257923	6.10554	0.872639	0.361145	0.717729	0.7108	Dys-HC
TMF1	Type 1	−0.306763748154757	4.3303	0.800127	0.381481	0.734037	0.726792	Dys-HC
UBA3	Type 1	0.179378	4.769	0.410426	0.67986	0.901703	0.897217	Dys-HC
ARL6IP5	Type 1	0.360496	7.71542	1.61612	0.217928	0.595534	0.582426	Dys-HC
LMOD3	Type 1	−0.435258801876358	8.57798	1.8271	0.19126	0.561393	0.548311	Dys-HC
MITF	Type 1	−0.377725309399669	5.30334	1.15769	0.294498	0.670001	0.657923	Dys-HC
FOXP1	Type 1	0.487497	4.82982	1.43559	0.24458	0.620873	0.60852	Dys-HC
EIF4E3	Type 1	−0.302517064741256	5.26589	1.12225	0.301809	0.675117	0.663231	Dys-HC
PPP4R2	Type 1	0.0529281	4.99235	0.0352261	0.892975	0.972149	0.974422	Dys-HC
PDZRN3	Type 1	−1.30770778135498	4.98534	25.6751	5.55256e-05	0.0100659	0.00714439	Dys-HC
ROBO1	Type 1	0.191675	3.6348	0.119199	0.733437	0.926563	0.921632	Dys-HC
GBE1	Type 1	0.272959	5.90878	0.995476	0.330088	0.695146	0.685372	Dys-HC
CADM2	Type 1	0.474585	3.8443	0.74375	0.398481	0.745634	0.738586	Dys-HC
VGLL3	Type 1	1.9461	3.73125	12.1391	0.00228551	0.0670245	0.0595182	Dys-HC
CHMP2B	Type 1	−0.238041404085911	5.05624	0.492432	0.490768	0.80698	0.798393	Dys-HC
CGGBP1	Type 1	−0.0976969071120825	5.41112	0.0874727	0.770403	0.936913	0.935983	Dys-HC
PROS1	Type 1	0.0685236	4.40352	0.0258093	0.873946	0.969101	0.969037	Dys-HC
MTRNR2L12	Type 1	−1.22781753786083	7.89577	5.19708	0.0334984	0.268058	0.249092	Dys-HC
CRYBG3	Type 1	−0.0891661877173141	4.7573	0.0500042	0.825279	0.958216	0.955221	Dys-HC
RIOX2	Type 1	−0.396453326842428	4.12633	1.3893	0.25208	0.627831	0.615134	Dys-HC
CLDND1	Type 1	−0.0373746926894261	4.62915	0.0124902	0.912106	0.977025	0.979511	Dys-HC
CMSS1	Type 1	0.617485	4.15092	2.69553	0.115947	0.465895	0.445487	Dys-HC
FILIP1L	Type 1	−0.902973475336382	7.46401	3.61424	0.0714987	0.378413	0.358294	Dys-HC
TBC1D23	Type 1	−0.263436645719261	4.42063	0.661462	0.425429	0.762139	0.754452	Dys-HC
NIT2	Type 1	−0.0469868077372565	5.45553	0.0323915	0.908532	0.976786	0.978924	Dys-HC
TOMM70	Type 1	−0.554024232936221	5.55256	3.32628	0.0828569	0.406166	0.38202	Dys-HC
TFG	Type 1	0.0129008	5.48401	0.00212369	0.963692	0.988337	0.992547	Dys-HC
ABI3BP	Type 1	0.696725	4.67251	3.38665	0.0803121	0.40204	0.37782	Dys-HC
SENP7	Type 1	−0.126721168346342	4.03774	0.068703	0.795862	0.949153	0.945493	Dys-HC
TRMT10C	Type 1	0.108469	5.13512	0.148516	0.837726	0.961781	0.958744	Dys-HC
PCNP	Type 1	0.0647613	6.35841	0.0361132	0.851159	0.964661	0.96268	Dys-HC
ZBTB11	Type 1	−0.101965679391794	3.49424	0.0416107	0.840383	0.962307	0.959481	Dys-HC
NXPE3	Type 1	−0.300849300542145	6.00215	1.10496	0.305466	0.676704	0.665622	Dys-HC
LINC00882	Type 1	0.596718	3.93187	1.0841	0.309958	0.67887	0.668779	Dys-HC
BBX	Type 1	−0.0693743627952837	4.57156	0.0204168	0.88778	0.972149	0.973449	Dys-HC
CD47	Type 1	0.772978	4.84161	4.52679	0.045734	0.310237	0.290527	Dys-HC
DZIP3	Type 1	−0.300872373838595	4.27256	0.560331	0.462665	0.785014	0.777954	Dys-HC
PHLDB2	Type 1	−0.3502786853497	4.1417	0.364463	0.552688	0.837514	0.832573	Dys-HC
ABHD10	Type 1	−0.350629271059733	4.31181	1.17408	0.291198	0.669406	0.655127	Dys-HC
ATG3	Type 1	0.427495	5.24354	1.53407	0.229556	0.606715	0.595281	Dys-HC
CCDC80	Type 1	2.11449	7.96882	21.4594	0.00015319	0.0183682	0.0126665	Dys-HC
GTPBP8	Type 1	−0.524477174827528	4.47202	2.46253	0.131962	0.492025	0.470386	Dys-HC
NEPRO	Type 1	−0.325722190000079	4.56744	0.702858	0.411535	0.755211	0.746629	Dys-HC
BOC	Type 1	0.163287	4.12263	0.186942	0.670007	0.900296	0.893466	Dys-HC
USF3	Type 1	−0.169189487522205	5.57236	0.261425	0.614629	0.873055	0.864885	Dys-HC
NAA50	Type 1	0.0628476	7.26911	0.0493261	0.826447	0.958571	0.955757	Dys-HC
ATP6V1A	Type 1	0.155232	4.09969	0.174154	0.770016	0.936913	0.935866	Dys-HC
ZBTB20	Type 1	−0.229322257732945	5.93277	0.17984	0.675946	0.901377	0.896326	Dys-HC
TIMMDC1	Type 1	0.561406	6.40566	4.26208	0.0519109	0.326131	0.307397	Dys-HC
POPDC2	Type 1	0.601139	4.9667	1.874	0.185894	0.556577	0.54294	Dys-HC
COX17	Type 1	0.459063	9.13713	2.20372	0.152957	0.516316	0.499464	Dys-HC
GSK3B	Type 1	−0.065295603801989	5.07192	0.0478346	0.829047	0.959352	0.956668	Dys-HC
LRRC58	Type 1	−0.559667748969353	4.24246	1.59048	0.22148	0.599538	0.585573	Dys-HC
FSTL1	Type 1	1.15841	6.76283	9.33907	0.00613554	0.115293	0.102081	Dys-HC
NDUFB4	Type 1	0.267306	9.70205	0.642214	0.43214	0.765197	0.758448	Dys-HC
RABL3	Type 1	−0.368152168662994	3.91174	0.853778	0.36628	0.723556	0.715914	Dys-HC
FBXO40	Type 1	−0.721815003398659	6.56909	6.49284	0.0189695	0.201258	0.185857	Dys-HC
HCLS1	Type 1	0.732233	3.89665	1.82081	0.191993	0.56192	0.548674	Dys-HC
GOLGB1	Type 1	−0.414498066163856	5.36296	1.13743	0.298647	0.673968	0.661544	Dys-HC
CCDC58	Type 1	0.39881	5.09937	0.842096	0.369513	0.726335	0.718619	Dys-HC
FAM162A	Type 1	0.460942	7.45831	2.55917	0.12502	0.479148	0.458837	Dys-HC
AC083798.2	Type 1	0.861966	4.5526	3.25515	0.0859763	0.412097	0.388487	Dys-HC
KPNA1	Type 1	−0.0651413711604701	5.99226	0.0553324	0.816375	0.95704	0.952879	Dys-HC
PARP9	Type 1	0.891081	3.82267	4.36448	0.049415	0.318586	0.301308	Dys-HC
DTX3L	Type 1	−0.376826623039135	4.12283	0.988991	0.331632	0.696261	0.686807	Dys-HC
PARP14	Type 1	0.633971	4.04815	1.8881	0.184317	0.553634	0.540822	Dys-HC
SLC49A4	Type 1	−0.283344345880442	4.21308	0.615473	0.441744	0.77211	0.765019	Dys-HC
LINC02035	Type 1	−0.181148976212805	3.55854	0.144654	0.707626	0.912762	0.909295	Dys-HC
MYLK	Type 1	0.331178	4.03556	0.504776	0.485448	0.802912	0.79474	Dys-HC
CCDC14	Type 1	0.331957	3.69161	0.647	0.430456	0.765197	0.757374	Dys-HC
KALRN	Type 1	0.125705	5.03498	0.185587	0.67113	0.900803	0.89417	Dys-HC
ITGB5	Type 1	0.448667	5.24864	2.59802	0.122351	0.475189	0.454531	Dys-HC
HEG1	Type 1	0.344872	4.52339	0.96681	0.336988	0.700052	0.691576	Dys-HC
ZNF148	Type 1	−0.456764489390738	4.53748	1.39944	0.250412	0.626094	0.613691	Dys-HC
SNX4	Type 1	0.628872	4.48465	2.12767	0.159876	0.52324	0.507768	Dys-HC
OSBPL11	Type 1	0.0699249	5.03261	0.0312709	0.86138	0.96842	0.966079	Dys-HC
SLC41A3	Type 1	−0.12142380609757	4.84678	0.125025	0.727273	0.92473	0.91933	Dys-HC
ALDH1L1	Type 1	−1.38794690657012	4.72189	18.8068	0.000307322	0.0257047	0.0186814	Dys-HC
KLF15	Type 1	0.372615	4.09519	0.346473	0.562573	0.841854	0.837694	Dys-HC
PLXNA1	Type 1	0.922805	3.98416	6.14008	0.0220588	0.215844	0.201393	Dys-HC
TPRA1	Type 1	−0.243486673549396	4.48053	0.335847	0.568578	0.844981	0.840974	Dys-HC
ABTB1	Type 1	−0.0686919534270685	5.05087	0.0171593	0.897063	0.97265	0.974973	Dys-HC
MGLL	Type 1	−0.358070189853451	6.68584	1.62876	0.216204	0.592816	0.580153	Dys-HC
KBTBD12	Type 1	−0.0487612239292563	5.16738	0.0259651	0.87357	0.969101	0.969037	Dys-HC
SEC61A1	Type 1	−0.170954918083441	5.72437	0.244882	0.625987	0.87731	0.870385	Dys-HC
RUVBL1	Type 1	0.401131	3.87758	0.582797	0.453951	0.781198	0.772898	Dys-HC
EEFSEC	Type 1	−0.712035979125961	4.34695	3.79853	0.0651732	0.362799	0.343497	Dys-HC
RPN1	Type 1	0.608758	5.64785	4.06608	0.0571006	0.339843	0.322174	Dys-HC
RAB7A	Type 1	0.0418072	6.92997	0.0249987	0.875924	0.969404	0.969543	Dys-HC
ACAD9	Type 1	0.389108	4.2056	1.24922	0.336103	0.69919	0.690758	Dys-HC
ISY1	Type 1	−0.0957705682756458	4.7079	0.0890641	0.768387	0.936797	0.935637	Dys-HC
CNBP	Type 1	−0.273681533244321	8.92813	1.34322	0.259845	0.637707	0.624281	Dys-HC
COPG1	Type 1	0.675564	4.63315	3.29607	0.0841655	0.408139	0.384452	Dys-HC
HMCES	Type 1	−0.41240756642635	4.66309	2.07376	0.165012	0.530427	0.514912	Dys-HC
H1FX	Type 1	−0.198719338539123	7.28149	0.355374	0.55764	0.840297	0.83525	Dys-HC
MBD4	Type 1	−0.398618701512528	4.56854	1.0604	0.31517	0.682534	0.673536	Dys-HC
PLXND1	Type 1	0.364635	5.13296	0.923641	0.347767	0.709462	0.700903	Dys-HC
TMCC1	Type 1	−0.870339673508516	4.78337	6.71925	0.0172433	0.19298	0.177674	Dys-HC
COL6A6	Type 1	4.43603	3.40637	17.0222	0.000505531	0.0342078	0.0251995	Dys-HC
ATP2C1	Type 1	0.212282	4.52263	0.301119	0.589134	0.858894	0.851504	Dys-HC
NUDT16	Type 1	0.3204	4.96621	1.08429	0.309915	0.67887	0.668779	Dys-HC
MRPL3	Type 1	0.27668	5.47547	0.684332	0.417665	0.759813	0.750893	Dys-HC
DNAJC13	Type 1	−0.348468922321765	4.71216	0.845802	0.368483	0.725442	0.717405	Dys-HC
UBA5	Type 1	−0.0555956824257442	4.42014	0.0281253	0.868465	0.969101	0.967813	Dys-HC
CDV3	Type 1	−0.308973249601195	7.16215	1.43715	0.244333	0.620867	0.608318	Dys-HC
SRPRB	Type 1	−0.101771632405497	4.30251	0.0903951	0.766716	0.936692	0.935156	Dys-HC
RYK	Type 1	0.217432	4.2228	0.276601	0.604605	0.867865	0.860299	Dys-HC
AMOTL2	Type 1	0.352282	3.89255	0.53365	0.473378	0.792581	0.785539	Dys-HC
ANAPC13	Type 1	0.193024	5.41317	0.519591	0.479191	0.79816	0.79043	Dys-HC
CEP63	Type 1	−0.329204523938551	5.35894	0.880871	0.358936	0.716543	0.709786	Dys-HC
KY	Type 1	2.09778	4.24971	28.7962	2.78493e-05	0.00725427	0.00469812	Dys-HC
PPP2R3A	Type 1	−0.136475739815153	7.05535	0.201796	0.658008	0.893028	0.886438	Dys-HC
PCCB	Type 1	−0.372227463644732	5.91348	0.435957	0.516462	0.820766	0.812495	Dys-HC
STAG1	Type 1	−0.21924868873003	4.52762	0.335058	0.569028	0.845238	0.84123	Dys-HC
NCK1	Type 1	−0.204903676635986	4.3583	0.440955	0.514093	0.819427	0.810567	Dys-HC
ARMC8	Type 1	−0.420423535965593	4.81919	1.64012	0.214669	0.59063	0.578384	Dys-HC
MRAS	Type 1	0.360295	5.1239	1.11149	0.304078	0.676681	0.664722	Dys-HC
CEP70	Type 1	−0.519711657750671	4.22986	1.84691	0.18897	0.560432	0.546638	Dys-HC
MRPS22	Type 1	0.125056	5.72	0.182914	0.673358	0.901155	0.895315	Dys-HC
COPB2	Type 1	0.255243	4.52654	0.71272	0.408327	0.752318	0.744583	Dys-HC
RBP1	Type 1	1.07051	5.13759	7.07563	0.0148709	0.179367	0.165072	Dys-HC
NMNAT3	Type 1	−0.501460823015635	3.70762	1.23057	0.280194	0.659682	0.645413	Dys-HC
CLSTN2	Type 1	1.54837	3.83837	7.90531	0.0106381	0.152198	0.137149	Dys-HC
SLC25A36	Type 1	−0.031986573222521	5.24436	0.00845554	0.927631	0.980578	0.984065	Dys-HC
ZBTB38	Type 1	−0.716302168761331	5.56198	4.27855	0.0515	0.325365	0.306469	Dys-HC
RNF7	Type 1	0.0782429	8.0251	0.0596776	0.809445	0.954293	0.951275	Dys-HC
ATP1B3	Type 1	1.13918	5.12514	7.26748	0.0137466	0.171639	0.156461	Dys-HC
TFDP2	Type 1	0.24613	5.16861	0.320638	0.577398	0.851586	0.846125	Dys-HC
XRN1	Type 1	0.148906	4.2576	0.0972227	0.758351	0.935584	0.931992	Dys-HC
U2SURP	Type 1	−0.00034614296505365	5.48095	1.30798e-06	0.999099	0.999463	0.999551	Dys-HC
PLSCR4	Type 1	0.887488	3.91218	3.73839	0.0671638	0.36845	0.348441	Dys-HC
AC092958.1	Type 1	3.30039	5.49993	29.0246	2.65258e-05	0.0072416	0.0045995	Dys-HC
AGTR1	Type 1	−0.564744413370618	4.03569	1.36881	0.255495	0.632418	0.619687	Dys-HC
CPA3	Type 1	1.90163	3.7334	9.94611	0.00490799	0.100747	0.090057	Dys-HC
GYG1	Type 1	0.0270538	7.86479	0.0093561	0.923887	0.979514	0.982545	Dys-HC
HLTF	Type 1	−1.13386638885637	3.78302	7.78033	0.0111795	0.155524	0.140955	Dys-HC
TM4SF1	Type 1	−0.237141385656581	5.88195	0.692079	0.415084	0.758814	0.749336	Dys-HC
WWTR1	Type 1	0.595507	5.08137	2.69439	0.11602	0.465895	0.445612	Dys-HC
COMMD2	Type 1	0.51458	4.08135	1.3397	0.260451	0.638168	0.62513	Dys-HC
RNF13	Type 1	0.152992	5.16073	0.197195	0.661666	0.896221	0.888893	Dys-HC
PFN2	Type 1	−0.0599691669244974	7.31666	0.0605512	0.808084	0.953502	0.95087	Dys-HC
TSC22D2	Type 1	0.0599155	4.05918	0.0188724	0.892079	0.972149	0.974345	Dys-HC
SERP1	Type 1	0.890893	5.86399	7.98056	0.0103263	0.149721	0.134976	Dys-HC
EIF2A	Type 1	−0.247765599215129	6.04024	0.631801	0.43584	0.76834	0.761078	Dys-HC
SELENOT	Type 1	0.359863	5.26788	1.54748	0.227604	0.603432	0.591981	Dys-HC
MBNL1	Type 1	−0.435317745687556	7.16412	2.35512	0.140227	0.502804	0.481014	Dys-HC
MBNL1-AS1	Type 1	−1.06234951169647	6.93534	8.81415	0.00747581	0.12719	0.113768	Dys-HC
RAP2B	Type 1	0.761765	3.89999	3.86171	0.063155	0.356823	0.33835	Dys-HC
DHX36	Type 1	0.0350354	5.20028	0.010668	0.918744	0.978663	0.981415	Dys-HC
MME	Type 1	0.326905	5.60046	0.975864	0.334787	0.699056	0.689732	Dys-HC
STRIT1	Type 1	0.953298	11.651	5.4754	0.0295438	0.254606	0.235714	Dys-HC
SLC33A1	Type 1	−0.375977947537475	3.33994	0.579219	0.455321	0.781968	0.773858	Dys-HC
GMPS	Type 1	0.0811721	3.98642	0.0443394	0.835311	0.960856	0.957798	Dys-HC
SSR3	Type 1	0.599487	6.64137	5.26855	0.0324287	0.265136	0.246763	Dys-HC
CCNL1	Type 1	0.178364	4.44666	0.179519	0.676218	0.901386	0.896379	Dys-HC
RSRC1	Type 1	−0.37210671396031	4.37677	0.925974	0.347172	0.709462	0.700649	Dys-HC
MLF1	Type 1	−0.113165314970915	6.37928	0.0620639	0.805753	0.952147	0.950138	Dys-HC
GFM1	Type 1	−0.0415661580348355	5.21928	0.0183837	0.893476	0.972149	0.974494	Dys-HC
MFSD1	Type 1	0.418228	4.70761	1.23685	0.279005	0.65801	0.644399	Dys-HC
SCHIP1	Type 1	0.698957	4.09396	1.55936	0.225891	0.60211	0.590257	Dys-HC
SMC4	Type 1	0.414739	4.64337	1.16007	0.294015	0.670001	0.657657	Dys-HC
KPNA4	Type 1	−0.200263844002786	7.08768	0.570844	0.458554	0.78265	0.775309	Dys-HC
PPM1L	Type 1	−0.539917249481329	4.78823	1.58005	0.222946	0.599548	0.586455	Dys-HC
NMD3	Type 1	0.121824	4.28072	0.117516	0.735249	0.927711	0.922453	Dys-HC
PDCD10	Type 1	0.250752	4.50437	0.442218	0.513497	0.81921	0.810567	Dys-HC
GOLIM4	Type 1	0.300187	6.08191	0.741419	0.399208	0.745923	0.738813	Dys-HC
MYNN	Type 1	−0.239061982542813	3.77359	0.395153	0.536574	0.830259	0.82435	Dys-HC
SEC62	Type 1	−0.238466340942281	6.71639	0.394212	0.537055	0.830259	0.824507	Dys-HC
PHC3	Type 1	−0.548940044782221	4.34301	2.14089	0.158647	0.52196	0.505932	Dys-HC
SKIL	Type 1	−0.543478266523041	4.51189	2.38203	0.138099	0.501977	0.478782	Dys-HC
TNIK	Type 1	0.264987	4.9187	0.685197	0.417375	0.759813	0.750835	Dys-HC
FNDC3B	Type 1	0.566738	4.78878	2.17384	0.155631	0.519417	0.502706	Dys-HC
TNFSF10	Type 1	0.215386	5.32358	0.237346	0.63132	0.879852	0.873114	Dys-HC
TBL1XR1	Type 1	−0.20075193130642	5.50375	0.416503	0.525875	0.825584	0.818268	Dys-HC
ZMAT3	Type 1	0.880821	3.68457	3.38998	0.0801742	0.40204	0.37782	Dys-HC
PIK3CA	Type 1	−0.261597061140289	4.6055	0.477257	0.497449	0.811604	0.802601	Dys-HC
ZNF639	Type 1	0.345035	4.29153	1.2164	0.282901	0.662031	0.647712	Dys-HC
MFN1	Type 1	0.520004	4.39907	2.28062	0.146324	0.510952	0.489434	Dys-HC
GNB4	Type 1	0.987851	4.01703	6.0936	0.0225064	0.218807	0.203367	Dys-HC
MRPL47	Type 1	0.743455	5.86693	5.61596	0.0277488	0.24545	0.228825	Dys-HC
NDUFB5	Type 1	0.282026	8.02948	1.02312	0.323619	0.688431	0.679591	Dys-HC
USP13	Type 1	−0.0354253722741096	7.52179	0.012419	0.912355	0.977025	0.979511	Dys-HC
TTC14	Type 1	0.545439	3.73095	1.55545	0.226452	0.602754	0.591043	Dys-HC
FXR1	Type 1	0.0461622	8.71724	0.0181467	0.894161	0.972149	0.974496	Dys-HC
DNAJC19	Type 1	0.655434	7.76085	5.07275	0.0354556	0.276972	0.257539	Dys-HC
DCUN1D1	Type 1	−0.0209649589164147	5.10735	0.00575725	0.940256	0.983699	0.98759	Dys-HC
B3GNT5	Type 1	1.06267	6.38428	9.79928	0.0051777	0.104578	0.0930447	Dys-HC
KLHL24	Type 1	−0.533349144465627	6.47936	3.54432	0.0740813	0.386184	0.363426	Dys-HC
MAP6D1	Type 1	−0.45123728707621	3.82174	1.11477	0.303384	0.676681	0.664501	Dys-HC
PARL	Type 1	−0.076522269273159	5.37129	0.0819777	0.777521	0.938788	0.938025	Dys-HC
ABCC5	Type 1	−0.533924552388418	5.01885	1.96733	0.175758	0.544024	0.529773	Dys-HC
EIF2B5	Type 1	0.132337	5.28973	0.12397	0.728376	0.924732	0.919427	Dys-HC
DVL3	Type 1	−0.224536061549431	4.7675	0.518513	0.479641	0.798312	0.790765	Dys-HC
AP2M1	Type 1	−0.308332794363141	7.10052	0.723312	0.404925	0.750996	0.742717	Dys-HC
ABCF3	Type 1	−0.460868541216345	4.71828	1.29536	0.268244	0.647599	0.633763	Dys-HC
ALG3	Type 1	−0.251235299212246	4.1167	0.573842	0.523799	0.82521	0.816772	Dys-HC
PSMD2	Type 1	0.0390299	7.15543	0.0188771	0.892065	0.972149	0.974345	Dys-HC
EIF4G1	Type 1	−0.0358552381199882	7.33725	0.0114417	0.91586	0.978027	0.9808	Dys-HC
POLR2H	Type 1	0.315648	4.74694	0.653973	0.428021	0.764587	0.756462	Dys-HC
MAGEF1	Type 1	0.628926	4.97712	4.23395	0.0526215	0.32754	0.309919	Dys-HC
VPS8	Type 1	−0.186248080191389	4.86044	0.473072	0.499319	0.812899	0.803636	Dys-HC
MAP3K13	Type 1	0.42792	3.86067	0.855567	0.365788	0.723005	0.715509	Dys-HC
SENP2	Type 1	−0.54504171589878	4.68867	3.13931	0.0913539	0.425717	0.400009	Dys-HC
TRA2B	Type 1	−0.244286159828019	5.34237	0.569913	0.458915	0.782716	0.775442	Dys-HC
ETV5	Type 1	0.0291213	3.72743	0.00402061	0.950058	0.985293	0.989831	Dys-HC
DNAJB11	Type 1	0.944553	4.06626	6.54133	0.0185841	0.199693	0.184249	Dys-HC
EIF4A2	Type 1	−0.356159760679571	7.96673	1.83776	0.190023	0.561375	0.547604	Dys-HC
ST6GAL1	Type 1	−0.075215589601608	3.8997	0.0404422	0.842609	0.962508	0.959944	Dys-HC
MASP1	Type 1	−0.473075040919327	4.23395	1.58113	0.222794	0.599538	0.586307	Dys-HC
BCL6	Type 1	−0.74637478994703	6.39771	7.02703	0.0151719	0.180486	0.166277	Dys-HC
LPP	Type 1	−0.323042899904642	5.37892	0.651241	0.428972	0.765041	0.75669	Dys-HC
CCDC50	Type 1	0.0491528	5.27661	0.0309432	0.937914	0.98338	0.986839	Dys-HC
PLAAT1	Type 1	−0.139166221851985	5.53243	0.185717	0.671022	0.900803	0.89417	Dys-HC
OPA1	Type 1	0.317352	5.36466	1.05877	0.315534	0.682534	0.673654	Dys-HC
HES1	Type 1	−0.606533374221484	5.25491	3.12557	0.0920175	0.426382	0.401219	Dys-HC
ATP13A3	Type 1	0.773398	3.64552	2.14637	0.15814	0.521386	0.505129	Dys-HC
ACAP2	Type 1	−0.0150032412686246	4.29847	0.00172158	0.967307	0.988893	0.993101	Dys-HC
PPP1R2	Type 1	0.107966	6.28934	0.164378	0.689375	0.905373	0.901602	Dys-HC
APOD	Type 1	−2.11464380611715	9.80813	10.515	0.00400073	0.0910287	0.0808393	Dys-HC
TNK2	Type 1	−0.222806104993665	4.88733	0.264789	0.612376	0.871493	0.864068	Dys-HC
TFRC	Type 1	1.23892	6.73603	8.44801	0.00860295	0.136931	0.122125	Dys-HC
PCYT1A	Type 1	0.0199584	5.09016	0.00429757	0.948369	0.984875	0.989639	Dys-HC
UBXN7	Type 1	−0.338202040464719	4.14048	0.77708	0.388297	0.738312	0.73159	Dys-HC
RNF168	Type 1	−0.553181429917689	4.65984	1.8213	0.191937	0.56192	0.548657	Dys-HC
SMCO1	Type 1	−1.10511833446662	5.8937	12.8367	0.00181478	0.0596037	0.0515577	Dys-HC
PIGX	Type 1	0.084576	4.19098	0.0395439	0.844342	0.962887	0.960534	Dys-HC
PAK2	Type 1	0.0731339	5.5313	0.0485939	0.827718	0.958963	0.956311	Dys-HC
NCBP2	Type 1	0.414139	4.89885	1.99791	0.172584	0.539835	0.526414	Dys-HC
NCBP2AS2	Type 1	−0.445026959562237	6.04532	0.777802	0.388081	0.738312	0.731522	Dys-HC
DLG1	Type 1	−0.660485896323595	4.48581	4.56447	0.0449249	0.307952	0.288649	Dys-HC
BDH1	Type 1	−0.119037126913771	3.84119	0.0548708	0.817128	0.95706	0.953035	Dys-HC
RUBCN	Type 1	−0.176378248394957	3.84246	0.223159	0.641655	0.885308	0.878298	Dys-HC
FYTTD1	Type 1	−0.238909308207345	6.59825	0.842796	0.369318	0.72614	0.718304	Dys-HC
LRCH3	Type 1	−0.236387852696196	4.3538	0.413989	0.527115	0.825791	0.818843	Dys-HC
ZNF721	Type 1	−0.72504535637864	3.98522	4.0566	0.0573662	0.340412	0.322852	Dys-HC
ATP5ME	Type 1	0.387094	11.596	0.990961	0.331162	0.69592	0.686486	Dys-HC
MYL5	Type 1	2.67038	7.51567	12.9552	0.00174602	0.0583604	0.0503938	Dys-HC
PCGF3	Type 1	0.100535	4.19076	0.0636985	0.803267	0.951525	0.948852	Dys-HC
GAK	Type 1	−0.853921416026721	4.22678	6.2267	0.021251	0.212389	0.197572	Dys-HC
TMEM175	Type 1	−0.649521094800713	3.94652	1.89557	0.183488	0.552659	0.539614	Dys-HC
SPON2	Type 1	−0.0238145284538475	5.13724	0.00444637	0.947484	0.984824	0.989535	Dys-HC
CTBP1	Type 1	−0.206687373908067	6.14668	0.423088	0.522654	0.824761	0.816081	Dys-HC
MAEA	Type 1	−0.571544922254874	4.55767	2.77627	0.110943	0.458208	0.435801	Dys-HC
SLBP	Type 1	0.153904	4.00887	0.122967	0.729431	0.925293	0.920118	Dys-HC
TMEM129	Type 1	−0.481744693607985	4.54239	2.14541	0.158228	0.521386	0.505337	Dys-HC
LETM1	Type 1	0.00331386	4.49904	7.77532e-05	0.99305	0.996862	0.998359	Dys-HC
NELFA	Type 1	0.220536	3.79339	0.210033	0.651583	0.889679	0.882909	Dys-HC
C4orf48	Type 1	1.68375	4.86521	15.3972	0.000814014	0.0422752	0.0333063	Dys-HC
MXD4	Type 1	0.258119	5.84735	0.463659	0.503571	0.814104	0.805136	Dys-HC
RNF4	Type 1	−0.242186775660933	4.22208	0.432696	0.518019	0.821393	0.813239	Dys-HC
FAM193A	Type 1	−0.0966753960921545	3.78243	0.0420713	0.839515	0.961781	0.959173	Dys-HC
TNIP2	Type 1	−0.0820621004717894	4.50582	0.0573861	0.813065	0.95549	0.952318	Dys-HC
SH3BP2	Type 1	0.691861	3.86606	2.7604	0.111906	0.459862	0.437923	Dys-HC
ADD1	Type 1	−0.337964704883555	6.55921	2.23649	0.150087	0.513709	0.4955	Dys-HC
MFSD10	Type 1	−0.0075158678284377	4.34744	0.000347946	0.985299	0.994124	0.996541	Dys-HC
NOP14	Type 1	−0.663009294924204	4.14472	2.10989	0.161548	0.525101	0.510037	Dys-HC
HTT	Type 1	0.164596	4.47091	0.11378	0.739325	0.929261	0.92386	Dys-HC
RGS12	Type 1	−0.389900377606396	3.43861	0.364574	0.552628	0.837514	0.832573	Dys-HC
DOK7	Type 1	−0.202910048218119	3.97247	0.11565	0.737275	0.929067	0.923642	Dys-HC
LRPAP1	Type 1	−0.215422618066423	6.50136	0.227587	0.638386	0.884254	0.877003	Dys-HC
TMEM128	Type 1	0.0198328	3.60624	0.00182715	0.96632	0.988893	0.992913	Dys-HC
LYAR	Type 1	0.65332	4.1144	1.79131	0.195484	0.566342	0.553886	Dys-HC
STX18	Type 1	−0.108285411996081	4.0277	0.114744	0.738266	0.929261	0.923841	Dys-HC
MSX1	Type 1	0.384486	3.6559	0.469402	0.500969	0.813884	0.804203	Dys-HC
WFS1	Type 1	−0.162628087928538	3.79637	0.116633	0.736206	0.928431	0.923047	Dys-HC
MAN2B2	Type 1	0.605533	3.60682	1.02733	0.322651	0.686759	0.678378	Dys-HC
MRFAP1	Type 1	−0.102712733814454	7.14708	0.173864	0.681053	0.902119	0.897595	Dys-HC
LINC02482	Type 1	1.50752	4.12057	11.8027	0.00255958	0.0717469	0.0627978	Dys-HC
AC093323.1	Type 1	−0.14103021747894	3.88454	0.125819	0.726445	0.924144	0.918889	Dys-HC
MRFAP1L1	Type 1	−0.0588919019727076	5.20137	0.0487327	0.827476	0.958963	0.956311	Dys-HC
BLOC1S4	Type 1	0.434637	4.10036	1.6505	0.213279	0.589071	0.576712	Dys-HC
KIAA0232	Type 1	−0.472441591808653	5.89905	2.47255	0.131221	0.489989	0.469138	Dys-HC
TBC1D14	Type 1	−0.293970337833697	4.48102	0.73127	0.402397	0.748513	0.740734	Dys-HC
TADA2B	Type 1	−0.613980655092874	4.94853	6.11337	0.0223148	0.217504	0.202356	Dys-HC
GRPEL1	Type 1	0.00395126	5.37632	0.00026682	0.987126	0.994651	0.997207	Dys-HC
ABLIM2	Type 1	−0.137998231748428	5.15853	0.195246	0.663231	0.896252	0.889513	Dys-HC
HTRA3	Type 1	0.206186	6.16084	0.250965	0.621755	0.875441	0.868574	Dys-HC
WDR1	Type 1	0.208341	6.09258	0.596298	0.448842	0.777236	0.770006	Dys-HC
BOD1L1	Type 1	−0.364065511337518	5.39467	0.782108	0.386795	0.738312	0.730625	Dys-HC
FBXL5	Type 1	0.133727	5.93384	0.22027	0.643808	0.886334	0.878887	Dys-HC
FAM200B	Type 1	0.941499	6.66952	10.5839	0.00390417	0.0896816	0.0795016	Dys-HC
CD38	Type 1	−1.57083693912242	4.04126	15.7838	0.000725238	0.0408034	0.0312036	Dys-HC
TAPT1	Type 1	−0.333603245032669	4.9915	1.16275	0.293473	0.670001	0.657467	Dys-HC
LDB2	Type 1	0.483186	4.07928	1.0093	0.326831	0.691564	0.682879	Dys-HC
QDPR	Type 1	−0.155566019287106	5.40594	0.319075	0.578319	0.852149	0.846878	Dys-HC
LAP3	Type 1	0.07258	5.84094	0.0831001	0.776046	0.938543	0.937766	Dys-HC
MED28	Type 1	−0.37712375709483	5.04766	1.5722	0.224058	0.600703	0.588035	Dys-HC
DCAF16	Type 1	0.0543578	3.92076	0.0191443	0.891309	0.972149	0.974345	Dys-HC
ADGRA3	Type 1	−0.188883978536576	4.31824	0.417168	0.525548	0.825584	0.818096	Dys-HC
PPARGC1A	Type 1	−1.06331455651033	4.39815	9.83748	0.00510598	0.103406	0.0922616	Dys-HC
DHX15	Type 1	−0.218922397524482	4.64376	0.520685	0.478734	0.798099	0.79002	Dys-HC
SOD3	Type 1	−0.342416923358877	5.33297	0.596226	0.448869	0.777236	0.770006	Dys-HC
SMIM20	Type 1	0.169613	6.37885	0.430029	0.519298	0.821868	0.813897	Dys-HC
RBPJ	Type 1	−0.0876808224973579	5.70308	0.0709546	0.792624	0.94758	0.944061	Dys-HC
STIM2	Type 1	0.497437	3.58335	1.15839	0.294357	0.670001	0.657923	Dys-HC
RELL1	Type 1	0.852046	4.97891	6.1816	0.0216673	0.214515	0.199883	Dys-HC
TBC1D1	Type 1	−0.407108595718963	4.95651	2.05401	0.166945	0.532771	0.518076	Dys-HC
KLF3	Type 1	0.0787985	4.21502	0.0316961	0.860451	0.967815	0.965724	Dys-HC
FAM114A1	Type 1	−0.0412671600870789	4.81796	0.0157578	0.901332	0.973997	0.976394	Dys-HC
RFC1	Type 1	−0.169389873197645	5.00843	0.25633	0.618077	0.874627	0.8663	Dys-HC
LIAS	Type 1	−0.342784541591695	4.64371	0.88741	0.357196	0.715208	0.708186	Dys-HC
UGDH	Type 1	0.288018	3.85668	0.463207	0.503776	0.814104	0.805145	Dys-HC
SMIM14	Type 1	−0.241020477597666	4.46369	0.352566	0.559187	0.84152	0.836183	Dys-HC
UBE2K	Type 1	0.146064	5.5027	0.180762	0.675168	0.901258	0.896188	Dys-HC
PDS5A	Type 1	−0.156647724990158	4.60381	0.212291	0.649849	0.889266	0.882018	Dys-HC
APBB2	Type 1	−0.187235707788675	4.66455	0.356711	0.69939	0.909559	0.905262	Dys-HC
UCHL1	Type 1	−0.586753214727396	3.77792	1.58064	0.222862	0.599538	0.586307	Dys-HC
LIMCH1	Type 1	0.374839	7.48734	1.88031	0.185186	0.554898	0.541815	Dys-HC
TMEM33	Type 1	0.0549993	4.47935	0.0234756	0.879731	0.969773	0.970778	Dys-HC
SLC30A9	Type 1	0.215441	5.23398	0.443538	0.512876	0.819171	0.81035	Dys-HC
ATP8A1	Type 1	−0.779212447163215	4.9324	5.16653	0.0339677	0.269813	0.251174	Dys-HC
YIPF7	Type 1	0.0757521	5.30971	0.0632693	0.803916	0.952117	0.949412	Dys-HC
GUF1	Type 1	−0.286904626642757	4.87492	0.526728	0.476225	0.795358	0.788176	Dys-HC
COMMD8	Type 1	0.824129	3.88239	4.16046	0.054531	0.331932	0.315748	Dys-HC
SLAIN2	Type 1	−0.334262758214297	5.75867	1.40834	0.24896	0.626046	0.613157	Dys-HC
FRYL	Type 1	−0.552169147249995	3.94065	2.02611	0.169721	0.536733	0.522534	Dys-HC
OCIAD1	Type 1	0.191765	7.07547	0.684809	0.417505	0.759813	0.75084	Dys-HC
OCIAD2	Type 1	0.684861	4.13588	1.66227	0.211715	0.588792	0.575171	Dys-HC
DCUN1D4	Type 1	−0.885045648521618	4.08025	7.41385	0.0129524	0.167539	0.15207	Dys-HC
SGCB	Type 1	0.0612414	6.4722	0.0462486	0.831858	0.959997	0.957168	Dys-HC
USP46	Type 1	−0.0149789801143461	4.09929	0.000917897	0.976125	0.990604	0.995065	Dys-HC
DANCR	Type 1	0.584506	6.80559	3.48556	0.0763358	0.392496	0.368668	Dys-HC
FIP1L1	Type 1	−0.294645456938888	4.54429	0.700402	0.412339	0.75555	0.747147	Dys-HC
CHIC2	Type 1	1.51286	3.52907	8.93288	0.00714635	0.124952	0.11132	Dys-HC
PDGFRA	Type 1	0.484936	5.44064	1.63357	0.215553	0.592319	0.57987	Dys-HC
TMEM165	Type 1	0.552536	4.66643	1.98421	0.173997	0.541775	0.527835	Dys-HC
CLOCK	Type 1	0.343508	4.23047	0.38296	0.542868	0.831892	0.826956	Dys-HC
EXOC1	Type 1	0.566977	4.2517	2.11289	0.161265	0.524631	0.509501	Dys-HC
PAICS	Type 1	0.168206	4.41591	0.264483	0.61258	0.871571	0.864166	Dys-HC
SRP72	Type 1	0.0818688	5.20188	0.0965486	0.759162	0.935688	0.93233	Dys-HC
HOPX	Type 1	0.52397	4.62652	2.12176	0.16043	0.52409	0.508562	Dys-HC
REST	Type 1	0.237163	4.77437	0.253848	0.619773	0.874998	0.867374	Dys-HC
NOA1	Type 1	−0.11809851776016	4.0798	0.0943818	0.761791	0.936464	0.933294	Dys-HC
POLR2B	Type 1	0.178032	5.38873	0.446231	0.511613	0.818451	0.809504	Dys-HC
IGFBP7	Type 1	0.138614	9.06525	0.110344	0.74314	0.930713	0.925713	Dys-HC
TECRL	Type 1	−0.91318191263132	5.87627	4.32385	0.0503886	0.321019	0.303503	Dys-HC
CENPC	Type 1	0.277221	3.77218	0.316575	0.5798	0.853432	0.847332	Dys-HC
YTHDC1	Type 1	−0.469435542911166	5.27994	1.58633	0.222063	0.599538	0.586188	Dys-HC
UTP3	Type 1	0.255871	4.04184	0.300092	0.589765	0.858894	0.851826	Dys-HC
RUFY3	Type 1	0.170949	4.58553	0.25216	0.620932	0.87526	0.867931	Dys-HC
GRSF1	Type 1	−0.13156398967384	7.14236	0.229731	0.636818	0.88355	0.876463	Dys-HC
MOB1B	Type 1	0.629991	3.73457	1.38793	0.252307	0.62819	0.615482	Dys-HC
ANKRD17	Type 1	0.0513943	5.0713	0.0263176	0.872722	0.969101	0.968989	Dys-HC
MTHFD2L	Type 1	1.32788	4.74557	12.3547	0.00212698	0.0650417	0.0574284	Dys-HC
PARM1	Type 1	0.221152	3.73101	0.182812	0.673444	0.901155	0.89532	Dys-HC
RCHY1	Type 1	−0.161296584552488	4.71297	0.17997	0.675836	0.901377	0.896326	Dys-HC
THAP6	Type 1	−0.561191688750379	3.62543	1.97165	0.175305	0.544024	0.529355	Dys-HC
G3BP2	Type 1	0.13225	6.25113	0.166908	0.687129	0.903967	0.900531	Dys-HC
USO1	Type 1	0.147983	7.39021	0.225316	0.640057	0.88497	0.877572	Dys-HC
SDAD1	Type 1	−0.161061713711107	4.14559	0.216328	0.646776	0.888317	0.880632	Dys-HC
ART3	Type 1	−1.318934761916	6.15996	14.647	0.00102253	0.0458524	0.0373594	Dys-HC
NUP54	Type 1	0.118813	3.87552	0.0909019	0.766084	0.936689	0.934776	Dys-HC
SCARB2	Type 1	0.284471	6.52227	1.11775	0.302754	0.676408	0.663966	Dys-HC
STBD1	Type 1	−0.470928993365101	6.78115	4.2709	0.0516905	0.325658	0.306838	Dys-HC
SEPTIN11	Type 1	0.322719	5.12593	0.583526	0.453673	0.781198	0.772898	Dys-HC
CCNI	Type 1	−0.314282989053932	7.88573	1.04835	0.317869	0.683902	0.675269	Dys-HC
CCNG2	Type 1	0.844132	4.6246	3.82044	0.064465	0.360728	0.342001	Dys-HC
CNOT6L	Type 1	−0.372192152686226	4.12414	1.24381	0.277696	0.656561	0.642826	Dys-HC
MRPL1	Type 1	0.0541381	6.13937	0.0236351	0.879327	0.969773	0.970778	Dys-HC
ANXA3	Type 1	−1.2522660227705	3.79514	10.0639	0.00470283	0.0993338	0.088189	Dys-HC
BMP2K	Type 1	−0.420224472545552	3.70589	0.625464	0.438117	0.769802	0.762506	Dys-HC
ANTXR2	Type 1	0.240931	4.11172	0.257071	0.617573	0.874442	0.866067	Dys-HC
HNRNPD	Type 1	0.0158418	6.28144	0.00315732	0.955737	0.986208	0.991078	Dys-HC
HNRNPDL	Type 1	−0.0991972251032859	7.25907	0.144379	0.707891	0.912762	0.909313	Dys-HC
SEC31A	Type 1	0.283999	5.61023	1.03749	0.320327	0.686048	0.677187	Dys-HC
THAP9-AS1	Type 1	−0.2220259194224	3.63338	0.340208	0.818873	0.9571	0.953594	Dys-HC
COPS4	Type 1	0.244176	6.24935	0.925184	0.347374	0.709462	0.700649	Dys-HC
COQ2	Type 1	0.945702	5.19493	5.05169	0.0357999	0.278131	0.259119	Dys-HC
HELQ	Type 1	−0.079298303833647	3.82521	0.028226	0.868232	0.969101	0.967813	Dys-HC
MRPS18C	Type 1	0.236583	6.78909	0.692535	0.414933	0.758752	0.749225	Dys-HC
ABRAXAS1	Type 1	0.598654	4.33517	2.1669	0.156261	0.519417	0.503017	Dys-HC
GPAT3	Type 1	−0.294828350309829	4.43094	0.622826	0.43907	0.770506	0.762693	Dys-HC
WDFY3	Type 1	0.342785	3.87108	0.677887	0.41983	0.759813	0.751839	Dys-HC
ARHGAP24	Type 1	1.249	3.884	8.29033	0.00914562	0.140992	0.126115	Dys-HC
AFF1	Type 1	0.288334	8.14324	0.719163	0.406253	0.751428	0.743789	Dys-HC
KLHL8	Type 1	−0.164283183364167	3.96046	0.15004	0.702506	0.910531	0.90651	Dys-HC
HSD17B11	Type 1	0.400485	4.44333	0.741469	0.399192	0.745923	0.738813	Dys-HC
NUDT9	Type 1	0.328757	5.07304	1.48028	0.237611	0.613516	0.602294	Dys-HC
SPARCL1	Type 1	0.0167914	8.1641	0.00207319	0.964125	0.988337	0.992547	Dys-HC
SPP1	Type 1	9.0033	5.51892	15.0725	0.00115101	0.0475123	0.0399495	Dys-HC
PPM1K	Type 1	0.719228	4.27427	2.12021	0.160576	0.52409	0.508718	Dys-HC
PYURF	Type 1	0.389268	6.58608	2.38034	0.138231	0.501977	0.478885	Dys-HC
FAM13A	Type 1	0.354857	4.30277	0.858578	0.364963	0.722277	0.714823	Dys-HC
PDLIM5	Type 1	−0.0714740104094058	9.57344	0.0671245	0.798165	0.949544	0.946738	Dys-HC
EIF4E	Type 1	−0.0441820315857299	4.83324	0.0162312	0.899869	0.97349	0.975802	Dys-HC
METAP1	Type 1	−0.243517462746507	4.33705	0.554943	0.464796	0.785826	0.779087	Dys-HC
ADH5	Type 1	0.279632	5.87007	1.16207	0.293611	0.670001	0.657467	Dys-HC
ADH1B	Type 1	−0.461628220493115	6.46381	0.664414	0.424414	0.761813	0.754052	Dys-HC
ADH1C	Type 1	−1.31557645367051	4.8046	6.23175	0.021205	0.212389	0.197572	Dys-HC
C4orf54	Type 1	0.235	6.59601	0.377762	0.545594	0.833396	0.828903	Dys-HC
LAMTOR3	Type 1	−0.0136398287352678	4.63538	0.00153265	0.969152	0.989492	0.993486	Dys-HC
DNAJB14	Type 1	0.237106	3.82157	0.204941	0.655536	0.892077	0.885359	Dys-HC
H2AFZ	Type 1	−0.6156522481077	7.00976	1.90076	0.182916	0.551819	0.538765	Dys-HC
DDIT4L	Type 1	−0.743435543972247	6.94146	4.08009	0.0567104	0.33894	0.321305	Dys-HC
EMCN	Type 1	−0.0997023443780532	4.96381	0.0451256	0.83388	0.96038	0.957526	Dys-HC
PPP3CA	Type 1	−0.182379492480345	6.01149	0.387661	0.540425	0.830829	0.826239	Dys-HC
NFKB1	Type 1	0.361001	4.0347	0.509128	0.483595	0.801641	0.793374	Dys-HC
UBE2D3	Type 1	0.19637	7.4061	0.734276	0.401449	0.747853	0.740179	Dys-HC
CISD2	Type 1	0.617718	4.46185	2.91622	0.102858	0.447058	0.421774	Dys-HC
BDH2	Type 1	0.0622971	4.65789	0.0279544	0.868861	0.969101	0.967813	Dys-HC
TET2	Type 1	−0.176224471482073	4.42118	0.242807	0.627444	0.878088	0.871041	Dys-HC
PPA2	Type 1	0.612253	5.75792	4.5442	0.045358	0.309157	0.289382	Dys-HC
INTS12	Type 1	0.0739449	4.08815	0.0403242	0.928779	0.980633	0.984371	Dys-HC
NPNT	Type 1	2.88714	3.89334	17.9215	0.000392149	0.0295171	0.0214961	Dys-HC
AIMP1	Type 1	−0.178909575095087	5.98225	0.46285	0.503939	0.814104	0.805158	Dys-HC
PAPSS1	Type 1	1.00835	3.68384	4.22163	0.0529362	0.328649	0.310857	Dys-HC
AC096564.1	Type 1	0.783614	3.88089	3.8288	0.0641973	0.360182	0.341555	Dys-HC
HADH	Type 1	0.297661	7.20133	0.843197	0.369207	0.72611	0.718269	Dys-HC
OSTC	Type 1	0.908923	5.49022	6.54906	0.0185235	0.199693	0.184238	Dys-HC
SEC24B	Type 1	−0.177559027026592	4.80765	0.302637	0.588204	0.858437	0.851076	Dys-HC
MCUB	Type 1	1.1591	3.75243	5.6991	0.026745	0.2408	0.223942	Dys-HC
PLA2G12A	Type 1	0.453022	5.89568	2.3067	0.144154	0.507902	0.485734	Dys-HC
CFI	Type 1	1.55331	3.84982	7.72615	0.0114236	0.157399	0.143048	Dys-HC
EGF	Type 1	−0.259131756304959	4.48866	0.418035	0.525123	0.825552	0.817609	Dys-HC
PITX2	Type 1	−0.790038006806438	5.40165	3.78266	0.0656919	0.364077	0.344811	Dys-HC
FAM241A	Type 1	−0.370453111058623	3.58884	0.741349	0.39923	0.745923	0.738813	Dys-HC
LARP7	Type 1	−0.340672146403624	5.91201	0.650777	0.429134	0.765041	0.756791	Dys-HC
ANK2	Type 1	0.176598	5.75522	0.427224	0.520649	0.822973	0.814573	Dys-HC
CAMK2D	Type 1	0.500445	6.45208	3.03635	0.0964653	0.434892	0.410311	Dys-HC
SNHG8	Type 1	1.22089	8.4195	4.12588	0.0554569	0.335329	0.318263	Dys-HC
SYNPO2	Type 1	0.250388	9.01787	0.828575	0.373308	0.728486	0.72155	Dys-HC
MYOZ2	Type 1	1.15558	9.36764	8.23038	0.00936185	0.142293	0.127688	Dys-HC
USP53	Type 1	−0.360353253861637	5.77438	0.885148	0.357796	0.715593	0.708678	Dys-HC
C4orf3	Type 1	0.97726	7.90368	11.7862	0.00257392	0.0717469	0.0628661	Dys-HC
PDE5A	Type 1	0.484442	4.8167	1.79031	0.195603	0.566342	0.553899	Dys-HC
ANXA5	Type 1	0.647296	6.59798	4.33562	0.0501045	0.31994	0.302966	Dys-HC
EXOSC9	Type 1	0.0474805	4.00486	0.0121521	0.913298	0.977342	0.979798	Dys-HC
BBS7	Type 1	−0.363684530723256	3.5862	0.661073	0.425563	0.762139	0.754469	Dys-HC
KIAA1109	Type 1	−0.644108007590209	5.66153	3.89993	0.0619686	0.352829	0.335113	Dys-HC
NUDT6	Type 1	1.04808	3.64868	4.72127	0.0417274	0.298097	0.279898	Dys-HC
SPRY1	Type 1	−0.124999906791304	5.60439	0.10887	0.744797	0.930713	0.926135	Dys-HC
LINC01091	Type 1	1.57452	3.74618	8.96701	0.00705466	0.124221	0.110507	Dys-HC
ABHD18	Type 1	0.0551077	3.98006	0.0218352	0.883976	0.97114	0.972367	Dys-HC
LARP1B	Type 1	−0.271236802410121	4.08165	0.370073	0.549674	0.835554	0.8305	Dys-HC
PGRMC2	Type 1	−0.0792002779908135	5.62602	0.0596297	0.80952	0.954293	0.951281	Dys-HC
JADE1	Type 1	−0.552424026017773	4.29522	1.82976	0.19095	0.561393	0.548067	Dys-HC
ELF2	Type 1	−0.172632330660028	5.26437	0.311797	0.582653	0.855797	0.848538	Dys-HC
NDUFC1	Type 1	0.578679	9.34876	4.21724	0.0530488	0.328649	0.311092	Dys-HC
NAA15	Type 1	−0.451999892814373	4.51938	2.16659	0.156289	0.519417	0.503017	Dys-HC
SETD7	Type 1	0.0927528	6.45645	0.141262	0.710907	0.914735	0.910782	Dys-HC
MGST2	Type 1	0.155836	6.0941	0.413555	0.527329	0.825791	0.818918	Dys-HC
SCOC	Type 1	−0.728070133278215	5.34763	6.66593	0.0176334	0.194888	0.179466	Dys-HC
RNF150	Type 1	−0.0453413593693353	4.62265	0.0129233	0.910602	0.977025	0.979302	Dys-HC
ZNF330	Type 1	−0.0883786411220293	5.41107	0.0591247	0.810312	0.954482	0.951538	Dys-HC
INPP4B	Type 1	−0.567046122404035	3.92313	1.90075	0.182917	0.551819	0.538765	Dys-HC
USP38	Type 1	−0.632085940011681	5.27467	3.6529	0.070115	0.376138	0.355711	Dys-HC
GAB1	Type 1	−1.01811392411752	4.41015	6.45185	0.0193022	0.20336	0.18786	Dys-HC
SMARCA5	Type 1	−0.1220509093344	5.53594	0.115604	0.737325	0.929067	0.923651	Dys-HC
ANAPC10	Type 1	0.765305	4.07967	4.33786	0.0500504	0.31994	0.302939	Dys-HC
ABCE1	Type 1	0.356753	4.72059	0.858732	0.364921	0.722277	0.714823	Dys-HC
OTUD4	Type 1	0.231749	5.17972	0.514396	0.481369	0.800267	0.792035	Dys-HC
SMAD1	Type 1	0.343405	4.42648	0.575313	0.456824	0.781973	0.774673	Dys-HC
ZNF827	Type 1	0.16028	3.8853	0.0902233	0.766931	0.936692	0.935221	Dys-HC
LSM6	Type 1	0.304865	4.75793	0.528596	0.475454	0.794732	0.787429	Dys-HC
TMEM184C	Type 1	−0.198830252756317	3.89496	0.242994	0.627312	0.878088	0.871033	Dys-HC
ARHGAP10	Type 1	−0.418167966946408	4.79939	2.27534	0.146768	0.510952	0.489981	Dys-HC
NR3C2	Type 1	−0.684162490614849	3.73858	3.35953	0.0814438	0.404412	0.379606	Dys-HC
LRBA	Type 1	−0.108531426219841	3.67606	0.0695798	0.794594	0.948539	0.945071	Dys-HC
SH3D19	Type 1	0.253389	4.7307	0.448284	0.510654	0.817262	0.808677	Dys-HC
FAM160A1	Type 1	−1.21729418549723	4.04277	14.7479	0.000991343	0.0451121	0.0367523	Dys-HC
GATB	Type 1	0.548638	4.54346	2.21223	0.152205	0.516048	0.498313	Dys-HC
FBXW7	Type 1	−0.44238660538443	5.00886	2.13625	0.159077	0.522876	0.506812	Dys-HC
TMEM131L	Type 1	−0.632845550800581	4.54903	2.93848	0.101637	0.444565	0.420184	Dys-HC
PLRG1	Type 1	0.152979	4.37878	0.150923	0.701677	0.909952	0.90628	Dys-HC
GUCY1A1	Type 1	−0.33860918127009	3.70108	0.489696	0.491961	0.807535	0.799198	Dys-HC
CTSO	Type 1	0.310223	3.61066	0.460875	0.50484	0.814104	0.805318	Dys-HC
PDGFC	Type 1	1.43084	4.03138	6.66413	0.0176467	0.194888	0.179466	Dys-HC
GASK1B	Type 1	0.702573	4.9722	5.17926	0.0337713	0.269386	0.250495	Dys-HC
ETFDH	Type 1	0.270184	5.67248	1.07446	0.312063	0.681616	0.670873	Dys-HC
PPID	Type 1	−0.401523908815175	5.67383	2.25822	0.14822	0.511391	0.492163	Dys-HC
RAPGEF2	Type 1	0.322416	3.97085	0.755833	0.433379	0.766523	0.759293	Dys-HC
TMA16	Type 1	0.221682	4.48236	0.250445	0.622115	0.875665	0.868665	Dys-HC
CPE	Type 1	0.275181	5.77446	0.441635	0.513772	0.819302	0.810567	Dys-HC
PALLD	Type 1	0.503902	6.71749	1.74348	0.201312	0.574721	0.561086	Dys-HC
CBR4	Type 1	−0.10640778990232	4.16393	0.0855474	0.772868	0.937479	0.936896	Dys-HC
NEK1	Type 1	−1.05114091081736	3.71814	5.15598	0.0341315	0.270829	0.251786	Dys-HC
CLCN3	Type 1	−0.0311668843099045	4.57779	0.0130083	0.910309	0.977025	0.979302	Dys-HC
HPF1	Type 1	0.0620244	4.23769	0.0191492	0.891296	0.972149	0.974345	Dys-HC
HMGB2	Type 1	0.450853	5.13723	1.92813	0.17993	0.548076	0.534703	Dys-HC
ASB5	Type 1	−0.410513021692234	7.32157	1.27583	0.271774	0.650225	0.637184	Dys-HC
SPCS3	Type 1	0.237359	5.46995	0.599427	0.447672	0.776334	0.768808	Dys-HC
DCTD	Type 1	0.0873454	4.83167	0.0694194	0.794825	0.948539	0.945156	Dys-HC
[truncated: 5,555 more rows]

## Sheet: Type IIa
Gene	cluster_id	logFC	logCPM	F	p_val	p_adj.loc	p_adj.glb	Contrast
LINC01128	Type 2A	−1.52129476232901	4.35868	18.9747	0.000127116	0.00463964	0.0111098	Dys-HC
NOC2L	Type 2A	−0.473260336125184	4.91391	2.10006	0.157002	0.391882	0.504306	Dys-HC
PERM1	Type 2A	−1.08938365098192	5.82618	9.59248	0.00404129	0.046113	0.0812815	Dys-HC
HES4	Type 2A	0.239683	5.11432	0.369716	0.547441	0.76554	0.830019	Dys-HC
ISG15	Type 2A	−0.0615733195462828	5.37846	0.0277011	0.868858	0.956991	0.967813	Dys-HC
SDF4	Type 2A	0.403678	6.22923	1.67409	0.204952	0.453403	0.566201	Dys-HC
UBE2J2	Type 2A	−0.181459215309916	5.11744	0.321447	0.746003	0.895922	0.926151	Dys-HC
INTS11	Type 2A	−0.191548690465668	5.52481	0.334562	0.567025	0.780001	0.840312	Dys-HC
CPTP	Type 2A	−0.525887244740855	5.36369	2.38147	0.132593	0.357009	0.471562	Dys-HC
DVL1	Type 2A	−0.70089385263037	6.20956	6.50078	0.0157625	0.104549	0.169228	Dys-HC
MXRA8	Type 2A	0.242516	6.41032	0.604362	0.442616	0.681715	0.76548	Dys-HC
AURKAIP1	Type 2A	−0.0636942334450262	8.48581	0.0457772	0.831936	0.938881	0.957168	Dys-HC
CCNL2	Type 2A	0.568947	5.80066	3.39046	0.0748408	0.261429	0.365504	Dys-HC
MRPL20	Type 2A	0.232086	8.08766	0.642801	0.428599	0.668662	0.756664	Dys-HC
SSU72	Type 2A	−0.229051853185966	7.24475	0.708444	0.406193	0.652507	0.743789	Dys-HC
MIB2	Type 2A	−1.99261868091266	5.74096	46.6168	1.0005e-07	5.14077e-05	0.00013608	Dys-HC
CDK11B	Type 2A	−0.852985454517999	4.49973	5.98713	0.0200714	0.12045	0.192308	Dys-HC
GNB1	Type 2A	0.370515	6.41139	1.61398	0.213073	0.463804	0.576639	Dys-HC
CALML6	Type 2A	−0.248779776989294	5.53165	0.260928	0.612982	0.810464	0.864246	Dys-HC
TMEM52	Type 2A	−0.950102291209928	8.05468	9.06148	0.00505435	0.0524008	0.0915843	Dys-HC
FAAP20	Type 2A	0.109577	5.59876	0.120906	0.730326	0.887819	0.920385	Dys-HC
RER1	Type 2A	0.535558	6.173	3.11638	0.0870298	0.28387	0.390533	Dys-HC
PANK4	Type 2A	−0.331353070290108	4.29779	0.400062	0.531541	0.753592	0.821694	Dys-HC
TPRG1L	Type 2A	−0.497868354255826	5.39682	2.76456	0.106118	0.315193	0.427617	Dys-HC
LRRC47	Type 2A	0.172342	5.99155	0.366194	0.964179	0.990913	0.992548	Dys-HC
ICMT	Type 2A	1.30461	6.3089	14.3063	0.000641222	0.0141549	0.0290173	Dys-HC
KLHL21	Type 2A	−0.959092939106291	5.99885	10.3684	0.0029338	0.0379853	0.0689358	Dys-HC
THAP3	Type 2A	−0.470273743156758	4.55431	1.62188	0.211982	0.4629	0.575422	Dys-HC
DNAJC11	Type 2A	−0.731303949269098	5.19787	4.36361	0.044735	0.196205	0.2879	Dys-HC
CAMTA1	Type 2A	0.889649	7.4884	7.65271	0.00932849	0.0754663	0.127597	Dys-HC
VAMP3	Type 2A	0.101256	6.33338	0.13796	0.93576	0.982291	0.986297	Dys-HC
PER3	Type 2A	−0.14071753294021	5.37051	0.180729	0.673587	0.85152	0.895347	Dys-HC
PARK7	Type 2A	0.25687	8.97929	0.797636	0.378454	0.630289	0.726009	Dys-HC
RERE	Type 2A	−0.484736083862898	6.44192	2.96031	0.0949678	0.298042	0.406909	Dys-HC
ENO1	Type 2A	0.908418	7.11716	9.1883	0.00478978	0.0511481	0.0889431	Dys-HC
SLC2A5	Type 2A	1.11287	5.75799	8.81876	0.00560566	0.0554252	0.0965755	Dys-HC
H6PD	Type 2A	−0.248020530228035	5.36345	0.574057	0.454183	0.690926	0.772898	Dys-HC
CLSTN1	Type 2A	0.0750042	5.69619	0.0608787	0.806685	0.930942	0.950567	Dys-HC
CTNNBIP1	Type 2A	−0.271822672310134	5.23339	0.70292	0.746253	0.895922	0.926151	Dys-HC
LZIC	Type 2A	0.543322	5.5566	2.7878	0.104719	0.31259	0.425472	Dys-HC
NMNAT1	Type 2A	−0.523917136472485	4.84238	2.26313	0.142271	0.369085	0.48342	Dys-HC
RBP7	Type 2A	2.7861	5.57862	35.4076	1.24248e-06	0.000213519	0.000628812	Dys-HC
UBE4B	Type 2A	−0.0738192620493732	4.51075	0.0382144	0.972949	0.994171	0.99424	Dys-HC
KIF1B	Type 2A	0.108819	8.07106	0.141709	0.709067	0.874066	0.910122	Dys-HC
PGD	Type 2A	0.470982	4.81884	1.38754	0.247487	0.49968	0.61231	Dys-HC
DFFA	Type 2A	−0.144049320191647	4.68211	0.150136	0.700965	0.86851	0.90595	Dys-HC
CASZ1	Type 2A	−0.336793195894631	5.01096	1.02976	0.317809	0.567295	0.675209	Dys-HC
TARDBP	Type 2A	−0.327661637603473	5.51207	1.1477	0.292026	0.542977	0.655771	Dys-HC
SRM	Type 2A	0.427836	6.77219	2.25176	0.143244	0.369581	0.484728	Dys-HC
EXOSC10	Type 2A	0.237806	4.80887	0.447735	0.508201	0.734644	0.80719	Dys-HC
MTOR	Type 2A	0.324856	4.66136	0.803839	0.376629	0.62801	0.724174	Dys-HC
MAD2L2	Type 2A	0.379119	5.21684	1.29607	0.263366	0.514662	0.628992	Dys-HC
AGTRAP	Type 2A	0.65664	4.89237	2.63856	0.114087	0.328138	0.441515	Dys-HC
C1orf167	Type 2A	1.24029	5.20986	8.72751	0.00582938	0.0567768	0.0991616	Dys-HC
KIAA2013	Type 2A	−0.463948339124192	5.23044	2.19025	0.148644	0.378857	0.493022	Dys-HC
PLOD1	Type 2A	−0.460926400558201	5.68664	1.79377	0.189882	0.434198	0.547604	Dys-HC
MFN2	Type 2A	−0.117761162590222	6.75103	0.16045	0.691398	0.861551	0.902154	Dys-HC
MIIP	Type 2A	−0.750777668213797	4.52953	4.96711	0.0329667	0.163136	0.248102	Dys-HC
TNFRSF1B	Type 2A	0.45549	4.07996	0.894578	0.351312	0.603907	0.704177	Dys-HC
VPS13D	Type 2A	−0.342385099850208	5.0255	1.15661	0.290193	0.541879	0.654582	Dys-HC
DHRS3	Type 2A	−0.410233289771229	5.89878	1.67781	0.204463	0.453403	0.565737	Dys-HC
LRRC38	Type 2A	−0.734066688566031	4.96374	4.86467	0.034697	0.168321	0.253893	Dys-HC
PDPN	Type 2A	0.186928	4.76954	0.266776	0.609046	0.80793	0.862766	Dys-HC
PRDM2	Type 2A	0.153886	5.54973	0.255024	0.875693	0.959034	0.969542	Dys-HC
AGMAT	Type 2A	−0.701405705755424	5.60763	4.69074	0.0378682	0.178661	0.265921	Dys-HC
DDI2	Type 2A	−0.679628775036345	5.50162	4.77699	0.0362574	0.174103	0.260752	Dys-HC
PLEKHM2	Type 2A	−0.345222008814139	5.76198	1.53068	0.224993	0.476273	0.589216	Dys-HC
SLC25A34	Type 2A	−1.07649774897264	5.10402	8.2411	0.00719606	0.0652942	0.111599	Dys-HC
SPEN	Type 2A	−0.576358638913087	5.19195	2.7741	0.105541	0.314515	0.42699	Dys-HC
HSPB7	Type 2A	−0.689629047780146	8.81081	6.02203	0.0197413	0.11948	0.190684	Dys-HC
SZRD1	Type 2A	−0.690863691897822	6.10998	5.87016	0.0212224	0.125106	0.197572	Dys-HC
NECAP2	Type 2A	−0.227375683296437	4.52482	0.35815	0.553739	0.770425	0.832942	Dys-HC
BX284668.5	Type 2A	1.25536	5.59655	8.59893	0.0061611	0.0590196	0.102194	Dys-HC
SDHB	Type 2A	0.506099	8.00191	2.55175	0.119979	0.338375	0.450761	Dys-HC
PADI2	Type 2A	0.365564	7.31764	1.11895	0.298047	0.549773	0.661266	Dys-HC
ARHGEF10L	Type 2A	−0.931970164738912	5.20474	7.67799	0.00922404	0.0751574	0.126886	Dys-HC
ALDH4A1	Type 2A	0.419923	4.67632	1.41227	0.243406	0.496029	0.607741	Dys-HC
EMC1	Type 2A	−0.151772137391435	4.41205	0.148984	0.702056	0.869023	0.906446	Dys-HC
AKR7A2	Type 2A	0.0635722	6.03618	0.0482664	0.8275	0.938496	0.956311	Dys-HC
CAPZB	Type 2A	−0.180506729348349	7.50116	0.470509	0.497682	0.727974	0.802858	Dys-HC
MICOS10	Type 2A	0.910382	8.7413	7.90867	0.00832707	0.0707988	0.119771	Dys-HC
NBL1	Type 2A	−0.439165511045437	5.79678	1.77557	0.192085	0.437124	0.54872	Dys-HC
PLA2G2A	Type 2A	3.47354	6.26078	34.135	1.69947e-06	0.000253623	0.000770497	Dys-HC
CAMK2N1	Type 2A	0.14708	4.57301	0.146983	0.83908	0.942586	0.959069	Dys-HC
MUL1	Type 2A	−0.28150461117298	5.03709	0.780601	0.383533	0.632627	0.728184	Dys-HC
PINK1	Type 2A	0.0833314	7.61085	0.0748611	0.786141	0.920077	0.94162	Dys-HC
DDOST	Type 2A	0.131303	4.80759	0.142726	0.708074	0.873882	0.90936	Dys-HC
HP1BP3	Type 2A	−0.664401220014217	6.54969	6.20708	0.0180869	0.113278	0.181805	Dys-HC
EIF4G3	Type 2A	−0.32672817217773	5.42788	1.05619	0.311775	0.562359	0.670819	Dys-HC
ECE1	Type 2A	−0.148266367616822	4.54025	0.139575	0.711162	0.874648	0.910907	Dys-HC
USP48	Type 2A	−0.51220763043058	4.79428	2.10372	0.156652	0.391182	0.503629	Dys-HC
HSPG2	Type 2A	−0.13710938455322	7.21433	0.226779	0.637151	0.826367	0.876687	Dys-HC
CDC42	Type 2A	0.359779	7.2838	1.84869	0.183419	0.427419	0.539614	Dys-HC
C1QA	Type 2A	1.18391	7.26048	13.9651	0.000726993	0.0154411	0.0312036	Dys-HC
C1QC	Type 2A	1.86779	5.81701	25.0869	1.92712e-05	0.00141931	0.00381255	Dys-HC
C1QB	Type 2A	1.06399	6.10031	7.74074	0.00897012	0.073724	0.125053	Dys-HC
KDM1A	Type 2A	0.148402	5.40342	0.253338	0.655623	0.837849	0.88539	Dys-HC
HNRNPR	Type 2A	0.355032	5.91147	1.28827	0.264778	0.515946	0.630055	Dys-HC
TCEA3	Type 2A	−0.701976408221833	9.44937	4.082	0.0517596	0.213492	0.306849	Dys-HC
ID3	Type 2A	0.181463	6.67087	0.253948	0.617753	0.811884	0.866208	Dys-HC
ELOA	Type 2A	−0.29738527036111	5.07855	0.818799	0.372279	0.623673	0.721074	Dys-HC
PITHD1	Type 2A	0.0691256	5.40936	0.0473899	0.905369	0.970576	0.978011	Dys-HC
HMGCL	Type 2A	0.0857578	5.37557	0.0716563	0.790654	0.921687	0.943116	Dys-HC
FUCA1	Type 2A	0.0827242	4.93269	0.0560381	0.881775	0.961089	0.971478	Dys-HC
PNRC2	Type 2A	0.144462	6.11518	0.239597	0.627829	0.819617	0.87119	Dys-HC
SRSF10	Type 2A	0.155629	5.67374	0.220191	0.642069	0.82867	0.878436	Dys-HC
MYOM3	Type 2A	1.81164	6.67106	28.5935	7.18629e-06	0.000782418	0.00205774	Dys-HC
SRRM1	Type 2A	−0.195777107757995	6.16403	0.477086	0.494714	0.725664	0.801067	Dys-HC
CLIC4	Type 2A	0.550308	6.40427	3.08984	0.0883249	0.285611	0.392888	Dys-HC
SYF2	Type 2A	−0.353764356915914	6.81808	1.52084	0.226455	0.478654	0.591043	Dys-HC
RSRP1	Type 2A	0.0468823	4.8968	0.0180669	0.893916	0.965068	0.974494	Dys-HC
TMEM50A	Type 2A	0.906997	6.39054	8.72533	0.00583484	0.0567768	0.0991616	Dys-HC
MACO1	Type 2A	−0.753601811415946	4.95072	6.15544	0.0185328	0.114905	0.184238	Dys-HC
SELENON	Type 2A	−0.3737214175089	4.91851	1.20792	0.316943	0.566283	0.674167	Dys-HC
MTFR1L	Type 2A	−0.227232078322701	6.52172	0.662582	0.421653	0.66326	0.752559	Dys-HC
STMN1	Type 2A	1.92243	6.02451	20.5631	7.6097e-05	0.0035085	0.00828011	Dys-HC
TRIM63	Type 2A	−0.379362006518887	7.56457	1.38013	0.248728	0.5002	0.613072	Dys-HC
ZNF593	Type 2A	0.394964	5.99757	1.6103	0.213583	0.464428	0.577078	Dys-HC
CNKSR1	Type 2A	−1.5660150616985	4.81172	24.2288	2.47762e-05	0.00173291	0.00441951	Dys-HC
CEP85	Type 2A	−0.927514616554192	5.39623	9.5718	0.00407637	0.0462977	0.0816099	Dys-HC
SH3BGRL3	Type 2A	0.566472	7.20269	3.66996	0.064353	0.24261	0.341657	Dys-HC
CD52	Type 2A	1.84472	5.32379	16.2278	0.000322405	0.0089888	0.0191737	Dys-HC
HMGN2	Type 2A	0.113676	7.83742	0.174747	0.678713	0.854266	0.896762	Dys-HC
ARID1A	Type 2A	0.0536639	4.78845	0.0229571	0.880518	0.960457	0.971021	Dys-HC
NUDC	Type 2A	−0.44521743881255	6.65292	2.64167	0.113883	0.328138	0.441166	Dys-HC
WDTC1	Type 2A	−1.0845004148581	4.49849	10.123	0.00324389	0.0399915	0.0722553	Dys-HC
TMEM222	Type 2A	−0.276452044076652	4.99783	0.610811	0.440214	0.679492	0.763646	Dys-HC
WASF2	Type 2A	−0.101786046839119	6.24832	0.131093	0.719676	0.880726	0.91582	Dys-HC
AHDC1	Type 2A	0.480353	5.32234	1.85694	0.182471	0.426016	0.537921	Dys-HC
IFI6	Type 2A	1.59911	5.63036	10.7879	0.00247499	0.0338209	0.0620515	Dys-HC
FAM76A	Type 2A	−0.0321590711957943	4.92933	0.00777303	0.930294	0.979884	0.984825	Dys-HC
STX12	Type 2A	0.265414	4.43629	0.414685	0.52418	0.746516	0.817014	Dys-HC
RPA2	Type 2A	0.113808	5.4716	0.129574	0.721234	0.88168	0.916576	Dys-HC
DNAJC8	Type 2A	−0.159009042230348	6.19749	0.32625	0.571857	0.783611	0.842493	Dys-HC
ATP5IF1	Type 2A	0.0034453	9.12282	0.000117708	0.991411	0.998017	0.998283	Dys-HC
SNHG3	Type 2A	1.35417	4.51469	8.72263	0.00584162	0.0567768	0.0991616	Dys-HC
TAF12	Type 2A	0.79213	4.62111	4.4482	0.0428363	0.192876	0.283776	Dys-HC
YTHDF2	Type 2A	−0.137143693968495	5.81765	0.220665	0.641712	0.828586	0.878298	Dys-HC
EPB41	Type 2A	−0.088998737400835	4.39901	0.0355551	0.851625	0.948532	0.962755	Dys-HC
SRSF4	Type 2A	−0.364929845638854	5.5895	1.41657	0.242705	0.495457	0.606959	Dys-HC
MECR	Type 2A	0.447942	5.10039	2.06172	0.160723	0.396837	0.508718	Dys-HC
LAPTM5	Type 2A	1.14331	5.44664	6.11904	0.0188544	0.115837	0.185408	Dys-HC
PUM1	Type 2A	0.339739	5.53921	1.33664	0.256167	0.506725	0.620516	Dys-HC
SNRNP40	Type 2A	0.400777	4.60666	1.15099	0.291348	0.542581	0.655262	Dys-HC
ZCCHC17	Type 2A	0.440261	4.91002	1.43042	0.240463	0.493589	0.60467	Dys-HC
FABP3	Type 2A	0.73257	9.48265	3.03103	0.091273	0.291446	0.400009	Dys-HC
SERINC2	Type 2A	−0.845599270345834	4.99921	6.34481	0.0169535	0.109378	0.175938	Dys-HC
TINAGL1	Type 2A	−0.266032908968666	5.50727	0.627504	0.434093	0.673527	0.759948	Dys-HC
PEF1	Type 2A	0.407847	4.76252	1.06297	0.310251	0.560687	0.668881	Dys-HC
PTP4A2	Type 2A	−0.233497160775819	7.40802	0.783513	0.382658	0.631747	0.727601	Dys-HC
KHDRBS1	Type 2A	0.100738	5.98369	0.107961	0.744613	0.895922	0.926064	Dys-HC
KPNA6	Type 2A	−0.325496117723915	5.51053	1.24896	0.272053	0.523875	0.63723	Dys-HC
TXLNA	Type 2A	−0.321057424465403	4.5639	0.707567	0.406481	0.652648	0.743906	Dys-HC
CCDC28B	Type 2A	−0.0548430196996691	7.32504	0.0299666	0.863654	0.954175	0.966678	Dys-HC
EIF3I	Type 2A	0.0902157	7.13225	0.10716	0.745528	0.895922	0.926135	Dys-HC
MARCKSL1	Type 2A	0.58357	4.71586	1.59525	0.215684	0.466738	0.57987	Dys-HC
ZBTB8OS	Type 2A	0.728204	5.78664	5.71085	0.0229073	0.130955	0.205571	Dys-HC
RBBP4	Type 2A	0.150375	5.70844	0.273952	0.694046	0.863902	0.903231	Dys-HC
SYNC	Type 2A	0.386003	6.98007	2.03412	0.163466	0.400612	0.512583	Dys-HC
YARS	Type 2A	0.0194182	4.68784	0.00274392	0.958549	0.989611	0.991661	Dys-HC
FNDC5	Type 2A	−0.797027819092564	6.76044	7.29762	0.0109393	0.0827154	0.139217	Dys-HC
AK2	Type 2A	−0.419902788431471	6.78879	1.74392	0.19599	0.442871	0.554705	Dys-HC
PHC2	Type 2A	−0.213156669731617	5.35388	0.469516	0.648885	0.833595	0.881739	Dys-HC
SMIM12	Type 2A	0.191622	5.35983	0.318077	0.576689	0.787669	0.845738	Dys-HC
GJA4	Type 2A	−0.462840128955209	4.70015	1.45953	0.235838	0.489008	0.600922	Dys-HC
TMEM35B	Type 2A	0.70831	4.75601	3.07304	0.0891561	0.287112	0.394754	Dys-HC
SFPQ	Type 2A	0.017585	6.28299	0.00391807	0.950478	0.988271	0.99002	Dys-HC
ZMYM4	Type 2A	0.0161513	5.08727	0.00195124	0.965041	0.99108	0.992824	Dys-HC
KIAA0319L	Type 2A	−0.210833371817916	4.99538	0.443539	0.510181	0.736197	0.808538	Dys-HC
PSMB2	Type 2A	0.489866	6.4667	2.13373	0.153818	0.386659	0.500807	Dys-HC
ADPRHL2	Type 2A	−0.370737436370339	4.53148	1.09169	0.303909	0.55328	0.664722	Dys-HC
TRAPPC3	Type 2A	0.701684	5.58933	5.13672	0.0303064	0.155536	0.237723	Dys-HC
MAP7D1	Type 2A	0.0747668	7.42888	0.0758912	0.784712	0.919955	0.941242	Dys-HC
THRAP3	Type 2A	−0.0487341681488703	6.22187	0.0283846	0.867266	0.956117	0.967745	Dys-HC
EVA1B	Type 2A	0.214848	5.04913	0.311785	0.580465	0.789545	0.847756	Dys-HC
STK40	Type 2A	−0.989712847763456	5.72573	9.16907	0.00482892	0.0513786	0.0893596	Dys-HC
LSM10	Type 2A	0.305497	7.14986	1.06242	0.310376	0.560733	0.669017	Dys-HC
MRPS15	Type 2A	−0.365596916102156	8.0067	1.65501	0.207488	0.456602	0.568723	Dys-HC
MEAF6	Type 2A	0.0690308	5.1811	0.0430841	0.836879	0.941682	0.95867	Dys-HC
GNL2	Type 2A	−0.0561371538401341	4.7519	0.0238549	0.878222	0.959245	0.970491	Dys-HC
C1orf122	Type 2A	0.880978	6.94286	7.88118	0.00842884	0.0712541	0.120626	Dys-HC
SF3A3	Type 2A	0.523533	4.97034	2.09738	0.157259	0.392351	0.504827	Dys-HC
FHL3	Type 2A	−1.47925039917993	9.68276	21.1274	6.36787e-05	0.00314019	0.0075072	Dys-HC
UTP11	Type 2A	−0.515700666840505	7.55168	3.85219	0.0584049	0.22944	0.326318	Dys-HC
MYCBP	Type 2A	0.628948	4.57461	2.20455	0.147368	0.376113	0.490892	Dys-HC
AKIRIN1	Type 2A	0.0402363	4.46335	0.0107423	0.918096	0.976285	0.981248	Dys-HC
NDUFS5	Type 2A	0.559793	10.1966	2.28568	0.140365	0.366141	0.481014	Dys-HC
MACF1	Type 2A	0.766176	6.62488	6.11457	0.0188943	0.115837	0.185633	Dys-HC
PABPC4	Type 2A	−0.973922411510568	9.11666	10.8204	0.00244276	0.033542	0.0616697	Dys-HC
PPIE	Type 2A	−0.0319040021686871	5.17345	0.00929526	0.923793	0.977576	0.982545	Dys-HC
CAP1	Type 2A	0.511853	5.87195	2.28583	0.140352	0.366141	0.481014	Dys-HC
PPT1	Type 2A	0.829702	5.1571	5.45764	0.0258937	0.141195	0.219431	Dys-HC
NFYC	Type 2A	0.167919	5.2844	0.259106	0.61422	0.810924	0.864717	Dys-HC
CITED4	Type 2A	−1.15768079972415	5.59482	15.5504	0.000409348	0.0104099	0.0220501	Dys-HC
SCMH1	Type 2A	−1.16317705223307	4.48673	10.559	0.00271485	0.0356386	0.0655285	Dys-HC
FOXJ3	Type 2A	−0.701228956324229	5.13991	3.18712	0.0836817	0.277196	0.383786	Dys-HC
PPCS	Type 2A	0.0665679	6.11801	0.0535366	0.81849	0.93448	0.953594	Dys-HC
YBX1	Type 2A	−0.11576301007768	10.9887	0.093008	0.762358	0.906712	0.933431	Dys-HC
C1orf50	Type 2A	0.163993	4.56296	0.172757	0.680441	0.855072	0.897553	Dys-HC
SVBP	Type 2A	0.175538	5.60131	0.271963	0.605601	0.806583	0.860947	Dys-HC
EBNA1BP2	Type 2A	−0.00501290520016963	5.06187	0.000188715	0.989125	0.997391	0.997652	Dys-HC
ELOVL1	Type 2A	0.642549	4.87926	2.84936	0.101113	0.308323	0.419291	Dys-HC
HYI	Type 2A	0.0376188	4.777	0.0110364	0.916987	0.976209	0.980893	Dys-HC
ST3GAL3	Type 2A	−1.17287152730511	5.35525	14.5084	0.000595577	0.0135549	0.027873	Dys-HC
AL451062.1	Type 2A	−0.164186618809881	8.03847	0.221095	0.641389	0.828546	0.878206	Dys-HC
IPO13	Type 2A	−0.518875579095242	5.98316	3.01212	0.0922451	0.293124	0.401599	Dys-HC
ATP6V0B	Type 2A	0.217732	6.75519	0.497273	0.485791	0.718175	0.794821	Dys-HC
B4GALT2	Type 2A	−0.0954546548344755	4.89837	0.0686068	0.795051	0.92449	0.945196	Dys-HC
DMAP1	Type 2A	−0.683916071608491	5.07695	3.87278	0.0577723	0.22863	0.324198	Dys-HC
ERI3	Type 2A	−0.221233252798699	5.83708	0.49784	0.485544	0.717998	0.79474	Dys-HC
RNF220	Type 2A	−0.730601254531888	4.93004	4.44276	0.0429557	0.192876	0.284048	Dys-HC
EIF2B3	Type 2A	−0.160938374538411	5.54842	0.304358	0.584987	0.791189	0.849532	Dys-HC
UROD	Type 2A	0.423408	5.85	1.83673	0.184804	0.428713	0.541227	Dys-HC
PRDX1	Type 2A	0.520333	8.23956	3.41769	0.0737389	0.259608	0.362846	Dys-HC
AKR1A1	Type 2A	0.61095	5.55195	3.38986	0.0748653	0.261429	0.365541	Dys-HC
NASP	Type 2A	0.0217751	4.74779	0.00441719	0.947423	0.987706	0.989535	Dys-HC
GPBP1L1	Type 2A	−0.339482524863715	5.5214	1.11773	0.298305	0.549773	0.661347	Dys-HC
MAST2	Type 2A	−0.065152810435042	6.36691	0.0526826	0.819917	0.935187	0.954071	Dys-HC
POMGNT1	Type 2A	0.308847	5.07033	0.697667	0.409748	0.655262	0.745813	Dys-HC
LRRC41	Type 2A	0.600846	4.82841	2.70886	0.109559	0.320109	0.433826	Dys-HC
UQCRH	Type 2A	0.923296	9.8684	7.59379	0.00957699	0.0768191	0.129154	Dys-HC
ATPAF1	Type 2A	−0.171134041485597	6.97901	0.443698	0.510106	0.736197	0.808538	Dys-HC
EFCAB14	Type 2A	−0.154799369698158	5.71747	0.268808	0.808284	0.930942	0.95087	Dys-HC
CMPK1	Type 2A	−0.0561924213406637	6.35147	0.0403609	0.842045	0.944652	0.959903	Dys-HC
FAF1	Type 2A	−0.279227532660611	5.60085	0.936906	0.340318	0.593196	0.694616	Dys-HC
CDKN2C	Type 2A	0.657655	4.82695	3.22015	0.0821688	0.275134	0.38093	Dys-HC
RNF11	Type 2A	−0.476511706733377	6.74493	2.99277	0.0932513	0.29527	0.404009	Dys-HC
EPS15	Type 2A	−0.234667588314653	6.19302	0.716858	0.40345	0.649789	0.741544	Dys-HC
OSBPL9	Type 2A	−0.619164276958397	5.24079	3.99875	0.0540644	0.220565	0.314603	Dys-HC
NRDC	Type 2A	−0.6851505415807	7.34447	6.28376	0.0174461	0.111092	0.178328	Dys-HC
TXNDC12	Type 2A	−0.0676736992588565	5.0014	0.0316356	0.859948	0.95268	0.965706	Dys-HC
BTF3L4	Type 2A	0.159229	6.09109	0.258979	0.614306	0.810924	0.864717	Dys-HC
PRPF38A	Type 2A	0.309486	4.54973	0.686324	0.413541	0.6571	0.747775	Dys-HC
TUT4	Type 2A	−0.705720320734008	5.97652	3.93699	0.0558481	0.224302	0.319497	Dys-HC
GPX7	Type 2A	0.666473	4.49507	2.04907	0.161973	0.398849	0.51102	Dys-HC
ZYG11B	Type 2A	−0.648332016687929	6.99719	5.28762	0.0281366	0.149657	0.230451	Dys-HC
ECHDC2	Type 2A	−0.284492945161548	5.66311	0.829329	0.369261	0.620467	0.718269	Dys-HC
SCP2	Type 2A	−0.0425040496970329	6.76264	0.0243565	0.876959	0.959034	0.969955	Dys-HC
PODN	Type 2A	0.212117	5.65804	0.393992	0.534653	0.755925	0.823361	Dys-HC
CPT2	Type 2A	0.571247	4.52332	1.83353	0.185177	0.428978	0.541815	Dys-HC
CZIB	Type 2A	0.641426	6.38378	4.63887	0.0388747	0.181447	0.270026	Dys-HC
MAGOH	Type 2A	0.325867	5.38969	1.09382	0.303445	0.553265	0.664501	Dys-HC
HSPB11	Type 2A	1.20322	4.73519	8.8217	0.00559862	0.0554252	0.0965755	Dys-HC
TMEM59	Type 2A	0.501135	7.39923	3.74829	0.0617172	0.236966	0.334474	Dys-HC
MRPL37	Type 2A	−0.460315481560127	6.52554	2.48017	0.125104	0.347097	0.459032	Dys-HC
SSBP3	Type 2A	0.0201257	4.60447	0.0029823	0.956788	0.988874	0.991078	Dys-HC
TTC4	Type 2A	−0.245236611351971	4.63228	0.428794	0.517251	0.742451	0.812913	Dys-HC
USP24	Type 2A	−0.210630229750131	5.91893	0.480216	0.493313	0.725132	0.800174	Dys-HC
PLPP3	Type 2A	0.101391	6.30106	0.107446	0.745202	0.895922	0.926135	Dys-HC
PRKAA2	Type 2A	−0.32790275726671	7.38458	1.10294	0.301472	0.551677	0.663025	Dys-HC
MYSM1	Type 2A	−0.607870185354947	4.40076	2.38017	0.132695	0.357009	0.471732	Dys-HC
JUN	Type 2A	−0.94292128827447	7.22855	10.139	0.00322266	0.0399032	0.0720035	Dys-HC
FGGY	Type 2A	2.62013	7.39942	41.4856	3.01658e-07	8.79942e-05	0.000270136	Dys-HC
CYP2J2	Type 2A	1.27096	5.0169	9.1357	0.00489765	0.0515818	0.0900191	Dys-HC
NFIA	Type 2A	−0.702665523871213	6.94454	5.64063	0.0236958	0.134379	0.209877	Dys-HC
TM2D1	Type 2A	0.410574	5.44588	1.30533	0.261699	0.512465	0.626731	Dys-HC
PATJ	Type 2A	−0.752929846106664	4.48078	3.15077	0.0853837	0.281191	0.387674	Dys-HC
USP1	Type 2A	−0.368421720434543	4.67523	1.241	0.273557	0.525039	0.639092	Dys-HC
PGM1	Type 2A	−1.37127389319896	9.51749	19.4551	0.000108643	0.00427859	0.010235	Dys-HC
JAK1	Type 2A	0.0226952	6.18408	0.00620019	0.937728	0.982781	0.986839	Dys-HC
LEPROT	Type 2A	−0.353372115823532	5.44144	1.12304	0.297182	0.549024	0.660465	Dys-HC
PDE4B	Type 2A	0.985495	4.42501	3.46544	0.0718504	0.256711	0.358939	Dys-HC
MIER1	Type 2A	−0.253845055612751	4.69396	0.520965	0.47566	0.709501	0.787592	Dys-HC
SERBP1	Type 2A	0.192812	8.38454	0.372317	0.546044	0.764785	0.828904	Dys-HC
GADD45A	Type 2A	1.26383	6.19307	7.85748	0.00851766	0.0714133	0.121389	Dys-HC
GNG12	Type 2A	0.0132641	5.17241	0.00165702	0.967782	0.992458	0.993101	Dys-HC
WLS	Type 2A	1.15958	4.75834	7.55194	0.00975781	0.0779388	0.130757	Dys-HC
SRSF11	Type 2A	−0.287636370300457	6.33969	0.972111	0.331535	0.582987	0.6867	Dys-HC
ZRANB2	Type 2A	−0.653220787273154	6.02165	4.99197	0.0325612	0.162262	0.246891	Dys-HC
NEGR1	Type 2A	0.335393	4.66624	0.644438	0.428018	0.668662	0.756462	Dys-HC
ACADM	Type 2A	−0.339054127645634	7.1905	1.70767	0.200581	0.448362	0.560267	Dys-HC
RABGGTB	Type 2A	−0.096239024892793	5.69389	0.100608	0.753156	0.900707	0.929604	Dys-HC
USP33	Type 2A	−0.63798203858034	5.02343	3.84473	0.0586358	0.229718	0.326769	Dys-HC
MIGA1	Type 2A	−0.89209609992567	4.73192	6.47809	0.01593	0.10529	0.170186	Dys-HC
NEXN	Type 2A	0.0932098	9.2383	0.0557656	0.81482	0.933074	0.952879	Dys-HC
FUBP1	Type 2A	−0.0181773682913798	5.18955	0.00329177	0.954603	0.988597	0.990576	Dys-HC
DNAJB4	Type 2A	0.166447	6.43894	0.314884	0.578599	0.789137	0.846914	Dys-HC
ADGRL4	Type 2A	0.0755047	4.50731	0.0302113	0.863104	0.954125	0.966545	Dys-HC
RPF1	Type 2A	−0.161942995503425	5.11203	0.204817	0.653907	0.836417	0.884434	Dys-HC
GNG5	Type 2A	0.71526	8.75004	4.66222	0.0384181	0.180401	0.268057	Dys-HC
C1orf52	Type 2A	0.0471401	4.6774	0.0185306	0.959795	0.990088	0.991775	Dys-HC
DDAH1	Type 2A	1.17741	4.8261	8.34704	0.00687139	0.0635938	0.108954	Dys-HC
SH3GLB1	Type 2A	0.174045	7.89854	0.310777	0.581074	0.789855	0.847894	Dys-HC
SELENOF	Type 2A	0.369636	5.92036	1.29453	0.263644	0.515027	0.629379	Dys-HC
LMO4	Type 2A	−0.0877395508260895	6.07014	0.0777162	0.782206	0.918265	0.9401	Dys-HC
PKN2	Type 2A	−0.786690333845756	4.63468	5.08735	0.0310556	0.157952	0.24111	Dys-HC
GBP2	Type 2A	0.77805	5.1762	5.33639	0.0274722	0.147254	0.227493	Dys-HC
ZNF644	Type 2A	−0.321403193424046	5.35042	1.10832	0.300314	0.550803	0.662704	Dys-HC
TGFBR3	Type 2A	0.169489	4.93031	0.207091	0.652123	0.836002	0.88338	Dys-HC
RPAP2	Type 2A	−0.526635660696974	4.7431	2.46153	0.12648	0.348499	0.460895	Dys-HC
TMED5	Type 2A	−0.143423304731714	5.6175	0.210867	0.649186	0.833595	0.881806	Dys-HC
DR1	Type 2A	−0.171525077253663	5.43596	0.304766	0.584737	0.791054	0.849532	Dys-HC
DNTTIP2	Type 2A	−0.457493253814657	5.53568	2.06196	0.160699	0.396837	0.508718	Dys-HC
GCLM	Type 2A	0.0638396	5.29469	0.0467966	0.830104	0.938799	0.957168	Dys-HC
ARHGAP29	Type 2A	−0.660310949562638	4.87556	3.52482	0.0695774	0.253094	0.354351	Dys-HC
CNN3	Type 2A	0.423078	5.89177	1.60176	0.214771	0.465591	0.578384	Dys-HC
TLCD4	Type 2A	0.529075	5.12487	1.65372	0.207661	0.456807	0.568873	Dys-HC
RWDD3	Type 2A	0.809423	4.87247	4.839	0.035146	0.170062	0.256059	Dys-HC
PALMD	Type 2A	−0.182396091540219	7.20735	0.400234	0.531453	0.753592	0.821694	Dys-HC
AGL	Type 2A	−0.478080282060153	8.58175	2.64522	0.113649	0.328138	0.441094	Dys-HC
LRRC39	Type 2A	0.78652	7.81036	6.9135	0.0130273	0.092232	0.152419	Dys-HC
DBT	Type 2A	−0.242325281318285	4.97661	0.551985	0.462915	0.698546	0.778148	Dys-HC
RTCA	Type 2A	0.427792	5.11796	1.32687	0.257877	0.508138	0.621751	Dys-HC
RNPC3	Type 2A	−0.769482714557258	4.48338	3.12291	0.0867146	0.283271	0.389732	Dys-HC
SLC25A24	Type 2A	0.377379	4.47928	0.912596	0.406099	0.652507	0.743775	Dys-HC
PRPF38B	Type 2A	0.11896	4.86963	0.110044	0.765877	0.909161	0.934776	Dys-HC
STXBP3	Type 2A	−0.29079120130328	4.58204	0.531661	0.471201	0.706179	0.784086	Dys-HC
GPSM2	Type 2A	0.782374	4.88702	3.76083	0.0613064	0.236028	0.333348	Dys-HC
CLCC1	Type 2A	−0.309998297399423	4.57023	0.842255	0.365603	0.616892	0.715246	Dys-HC
TAF13	Type 2A	−0.340726887927413	5.58612	1.47839	0.232901	0.486654	0.598619	Dys-HC
TMEM167B	Type 2A	−0.0490556834286412	4.84466	0.0230613	0.880249	0.960365	0.970856	Dys-HC
SARS	Type 2A	−0.206238164299367	6.51199	0.615918	0.438327	0.678224	0.762506	Dys-HC
SORT1	Type 2A	0.0973204	6.17047	0.100113	0.753745	0.90084	0.929891	Dys-HC
PSMA5	Type 2A	0.960661	6.28316	9.53902	0.00413264	0.0465752	0.0823084	Dys-HC
SYPL2	Type 2A	0.000938378	7.36844	1.27778e-05	0.99717	0.998218	0.999065	Dys-HC
GNAI3	Type 2A	0.305788	4.72821	0.817312	0.372708	0.623673	0.721074	Dys-HC
GSTM4	Type 2A	−0.840660059855296	5.47827	8.40132	0.00671118	0.0629076	0.107888	Dys-HC
GSTM3	Type 2A	0.995088	6.29627	6.49232	0.0158248	0.104756	0.169458	Dys-HC
AHCYL1	Type 2A	−0.619383917378407	6.12066	4.70217	0.0376504	0.178375	0.265677	Dys-HC
LAMTOR5	Type 2A	0.732403	8.01993	7.06183	0.0121738	0.0889661	0.147978	Dys-HC
DRAM2	Type 2A	−0.0421056753730507	5.04777	0.0179778	0.953238	0.988409	0.990327	Dys-HC
WDR77	Type 2A	0.0789776	4.925	0.0571756	0.812538	0.932963	0.952318	Dys-HC
ATP5PB	Type 2A	0.585859	8.2101	4.36799	0.0446344	0.196066	0.287888	Dys-HC
RAP1A	Type 2A	−0.0178355184555581	6.4117	0.00415847	0.948983	0.988271	0.989639	Dys-HC
CAPZA1	Type 2A	0.804951	5.08854	4.41661	0.0435347	0.193334	0.285279	Dys-HC
RHOC	Type 2A	0.771756	6.99344	5.70746	0.0229448	0.131033	0.205822	Dys-HC
PPM1J	Type 2A	−0.107182788062149	4.79524	0.0738279	0.787584	0.920672	0.941967	Dys-HC
SLC16A1	Type 2A	−0.163473767855107	6.01551	0.255872	0.616429	0.811761	0.866067	Dys-HC
HIPK1	Type 2A	0.0274259	5.09525	0.006718	0.935185	0.982291	0.986213	Dys-HC
OLFML3	Type 2A	0.307319	5.36804	0.675529	0.417199	0.660152	0.750762	Dys-HC
BCAS2	Type 2A	−0.304946093722842	5.49204	0.988201	0.327624	0.578733	0.683322	Dys-HC
DENND2C	Type 2A	−1.5468713696935	5.60572	23.0795	3.49161e-05	0.00212913	0.00531359	Dys-HC
AMPD1	Type 2A	−0.315188403307257	8.16977	1.09921	0.302277	0.552451	0.663764	Dys-HC
CSDE1	Type 2A	−0.193653033585079	9.68151	0.386728	0.538421	0.759548	0.825463	Dys-HC
SIKE1	Type 2A	1.14764	5.84681	13.788	0.000776254	0.0160662	0.0321769	Dys-HC
CASQ2	Type 2A	2.15652	7.69816	39.1739	5.09203e-07	0.00012032	0.000378785	Dys-HC
ATP1A1	Type 2A	1.36536	6.25695	16.8532	0.0002595	0.00786623	0.0170611	Dys-HC
PTGFRN	Type 2A	1.67036	4.54843	11.1475	0.00214279	0.0310786	0.0575623	Dys-HC
MAN1A2	Type 2A	0.0737511	5.55415	0.0541684	0.817441	0.93349	0.953127	Dys-HC
TBX15	Type 2A	0.596174	6.1013	3.51015	0.0701312	0.253905	0.355711	Dys-HC
NOTCH2	Type 2A	0.38581	5.20143	1.45138	0.237122	0.48988	0.6022	Dys-HC
SEC22B	Type 2A	0.107854	4.9105	0.0934908	0.761761	0.906365	0.933294	Dys-HC
LINC02802	Type 2A	1.27401	4.89169	7.65956	0.00930006	0.0754663	0.127529	Dys-HC
RNF115	Type 2A	−0.0303144470854351	6.4491	0.011372	0.915739	0.976209	0.9808	Dys-HC
RBM8A	Type 2A	0.188977	6.62319	0.336867	0.5657	0.77994	0.839751	Dys-HC
LIX1L	Type 2A	−0.748109776576455	4.95799	5.74667	0.0225162	0.129442	0.203367	Dys-HC
POLR3GL	Type 2A	−0.0779258797521891	6.36696	0.0658663	0.799093	0.9268	0.946774	Dys-HC
TXNIP	Type 2A	0.0609992	9.80472	0.0310128	0.861319	0.953334	0.966079	Dys-HC
HJV	Type 2A	−0.158900120366421	8.05259	0.307988	0.582768	0.790073	0.848591	Dys-HC
PRKAB2	Type 2A	−0.471446120729835	5.92484	2.32981	0.13672	0.361016	0.476887	Dys-HC
PDE4DIP	Type 2A	0.105481	10.452	0.105924	0.746947	0.896115	0.926373	Dys-HC
BOLA1	Type 2A	0.251575	4.63303	0.515048	0.478157	0.710963	0.789758	Dys-HC
SF3B4	Type 2A	0.801386	4.23566	3.10379	0.0876416	0.284496	0.391152	Dys-HC
OTUD7B	Type 2A	−0.390750241566583	4.35201	0.757821	0.390481	0.638919	0.732935	Dys-HC
PLEKHO1	Type 2A	0.0133192	6.16337	0.00216418	0.963184	0.990738	0.992547	Dys-HC
ANP32E	Type 2A	−0.50692563643881	5.34381	2.70182	0.110003	0.321064	0.434542	Dys-HC
APH1A	Type 2A	0.157288	5.34678	0.199365	0.658235	0.838683	0.886502	Dys-HC
C1orf54	Type 2A	1.81127	5.95867	23.1191	3.45014e-05	0.00212671	0.00528746	Dys-HC
MRPS21	Type 2A	1.16271	7.69829	15.0717	0.000485709	0.0117712	0.0248706	Dys-HC
RPRD2	Type 2A	−0.7650917188134	5.1185	6.04917	0.0194887	0.118457	0.188914	Dys-HC
MCL1	Type 2A	−0.309161414401556	6.62469	1.15979	0.289544	0.54165	0.654091	Dys-HC
ENSA	Type 2A	−0.264412706510286	6.34719	1.00477	0.323663	0.574668	0.679614	Dys-HC
CTSS	Type 2A	1.42809	5.64713	17.6396	0.00019839	0.00657935	0.014939	Dys-HC
CTSK	Type 2A	1.31378	5.82757	14.3052	0.000641477	0.0141549	0.0290173	Dys-HC
ARNT	Type 2A	−0.0319635451132126	4.82059	0.00797886	0.92938	0.979285	0.984435	Dys-HC
CERS2	Type 2A	0.0833005	4.59142	0.0493154	0.825667	0.937972	0.955347	Dys-HC
MLLT11	Type 2A	0.621056	4.95024	1.38367	0.248134	0.5002	0.612927	Dys-HC
AL592424.1	Type 2A	0.502247	4.52983	1.60625	0.214146	0.465117	0.577763	Dys-HC
SEMA6C	Type 2A	−0.301235957624166	7.45507	1.35194	0.253519	0.503311	0.616969	Dys-HC
SCNM1	Type 2A	0.609528	6.15053	4.2288	0.0479562	0.205181	0.297838	Dys-HC
TMOD4	Type 2A	−0.978562459982468	6.01094	11.5293	0.00184172	0.0275577	0.0519837	Dys-HC
VPS72	Type 2A	−0.791794391696208	4.82113	6.29007	0.0173945	0.111092	0.178295	Dys-HC
PSMD4	Type 2A	−0.248675265913072	7.06213	0.851387	0.36305	0.615319	0.713124	Dys-HC
PI4KB	Type 2A	0.259107	4.89164	0.523392	0.474642	0.708714	0.786505	Dys-HC
SELENBP1	Type 2A	−0.0545408161185964	5.84915	0.0254241	0.874315	0.959034	0.969076	Dys-HC
PSMB4	Type 2A	0.284764	7.35414	1.10568	0.300882	0.551487	0.662896	Dys-HC
POGZ	Type 2A	−0.176054343894469	5.02166	0.30716	0.583273	0.79038	0.848783	Dys-HC
SNX27	Type 2A	−0.351242034987775	4.54931	0.870141	0.357886	0.609488	0.708678	Dys-HC
MRPL9	Type 2A	−0.179132455854638	5.65902	0.303253	0.585666	0.791731	0.849854	Dys-HC
RORC	Type 2A	−1.35111278669493	4.74915	15.0081	0.000496951	0.0118964	0.0250448	Dys-HC
S100A10	Type 2A	1.46316	9.20266	16.0966	0.000337566	0.00915951	0.019642	Dys-HC
S100A11	Type 2A	0.948665	7.95434	7.17402	0.0115686	0.0863228	0.143665	Dys-HC
S100A9	Type 2A	1.55577	4.83728	9.22788	0.00471028	0.0505987	0.088189	Dys-HC
S100A8	Type 2A	2.47627	4.22409	13.8146	0.000768639	0.0160256	0.0321058	Dys-HC
S100A6	Type 2A	1.62882	11.2594	16.1681	0.00032921	0.00906287	0.0194154	Dys-HC
S100A4	Type 2A	1.84785	9.87849	21.2043	6.21608e-05	0.0031342	0.00746746	Dys-HC
S100A16	Type 2A	1.04823	6.4592	6.11499	0.0188905	0.115837	0.185633	Dys-HC
S100A13	Type 2A	1.83457	9.61086	26.2012	1.39896e-05	0.00118496	0.0031088	Dys-HC
S100A1	Type 2A	0.185161	9.99401	0.223119	0.639872	0.827529	0.877549	Dys-HC
CHTOP	Type 2A	−0.084063169543565	5.85794	0.0776842	0.78225	0.918265	0.9401	Dys-HC
SNAPIN	Type 2A	0.544271	6.41274	3.71873	0.0626974	0.238469	0.336728	Dys-HC
ILF2	Type 2A	0.418908	6.09353	1.7222	0.198725	0.446324	0.558437	Dys-HC
INTS3	Type 2A	−0.0480190228519754	4.55596	0.0163831	0.898951	0.96706	0.975612	Dys-HC
DENND4B	Type 2A	0.0363082	4.61826	0.00877902	0.925933	0.978745	0.983373	Dys-HC
SLC39A1	Type 2A	0.365409	5.00137	1.02342	0.31928	0.569203	0.676155	Dys-HC
JTB	Type 2A	0.360038	7.41825	1.64746	0.208502	0.458301	0.570244	Dys-HC
RAB13	Type 2A	0.20289	6.14664	0.505518	0.482225	0.71514	0.792731	Dys-HC
TPM3	Type 2A	0.484026	10.8456	1.53927	0.223727	0.474301	0.587445	Dys-HC
C1orf43	Type 2A	−0.465152983369613	7.56254	2.76479	0.106104	0.315193	0.427617	Dys-HC
UBAP2L	Type 2A	−0.121719208244511	5.1787	0.106783	0.74596	0.895922	0.926151	Dys-HC
HAX1	Type 2A	−0.0811035886014807	6.94161	0.0869178	0.770033	0.911853	0.935866	Dys-HC
UBE2Q1	Type 2A	0.6248	4.99034	3.26239	0.0802786	0.272582	0.37782	Dys-HC
ADAR	Type 2A	0.210005	5.02553	0.37271	0.545833	0.764748	0.828904	Dys-HC
PMVK	Type 2A	0.279197	5.87866	0.704183	0.407593	0.653605	0.744053	Dys-HC
PBXIP1	Type 2A	0.512048	6.28366	2.83797	0.10177	0.309125	0.420408	Dys-HC
SHC1	Type 2A	0.542012	5.10897	1.97264	0.169779	0.410234	0.522534	Dys-HC
FLAD1	Type 2A	−0.35783973276472	4.66009	0.927884	0.342621	0.595465	0.696898	Dys-HC
ADAM15	Type 2A	0.682469	5.38474	3.79433	0.0602241	0.233286	0.330208	Dys-HC
EFNA1	Type 2A	0.569826	4.62943	1.94505	0.172707	0.414367	0.526619	Dys-HC
DPM3	Type 2A	0.294062	6.99208	1.05673	0.311653	0.562359	0.670819	Dys-HC
KRTCAP2	Type 2A	0.338986	7.61925	1.17464	0.28653	0.538473	0.651213	Dys-HC
MTX1	Type 2A	0.425454	4.3864	0.904337	0.348734	0.601298	0.702105	Dys-HC
SCAMP3	Type 2A	−0.274907324980207	5.57878	0.768255	0.387276	0.636243	0.730998	Dys-HC
FDPS	Type 2A	0.0542555	5.62054	0.0284676	0.867074	0.956106	0.96767	Dys-HC
ASH1L	Type 2A	−0.696031492246419	5.92956	4.98083	0.0327422	0.162832	0.247539	Dys-HC
YY1AP1	Type 2A	−0.404521479838346	5.18086	1.59444	0.215797	0.466738	0.57987	Dys-HC
DAP3	Type 2A	0.462885	5.80295	2.60657	0.116219	0.333035	0.44598	Dys-HC
ARHGEF2	Type 2A	1.26241	4.90057	9.98019	0.00344037	0.0415114	0.0741179	Dys-HC
SSR2	Type 2A	0.779643	6.89179	6.62559	0.0148748	0.101633	0.165072	Dys-HC
LAMTOR2	Type 2A	0.766714	6.94373	7.35298	0.0106695	0.0817657	0.13739	Dys-HC
LMNA	Type 2A	0.574168	7.46402	4.19042	0.0489197	0.207964	0.300428	Dys-HC
PMF1	Type 2A	−0.0245948031644842	5.98301	0.00660351	0.935739	0.982291	0.986297	Dys-HC
SMG5	Type 2A	−0.358505371489045	4.79125	0.957906	0.335041	0.586968	0.689862	Dys-HC
CCT3	Type 2A	−0.018296158539889	6.63553	0.00378999	0.951293	0.988271	0.990043	Dys-HC
MEF2D	Type 2A	−0.719771788110884	6.46833	6.93935	0.012874	0.0918092	0.151917	Dys-HC
NAXE	Type 2A	0.0723603	6.02617	0.055806	0.814754	0.933074	0.952879	Dys-HC
GPATCH4	Type 2A	0.05574	5.01534	0.0200527	0.888276	0.963729	0.97369	Dys-HC
NES	Type 2A	0.992159	7.18699	6.3513	0.0169021	0.109171	0.175488	Dys-HC
MRPL24	Type 2A	0.128296	6.22748	0.200843	0.802837	0.928972	0.948565	Dys-HC
HDGF	Type 2A	−0.534879222955397	6.61717	4.21386	0.0483289	0.206536	0.298873	Dys-HC
PRCC	Type 2A	−0.50275081959119	5.0775	2.59222	0.11719	0.334396	0.446845	Dys-HC
PEAR1	Type 2A	−0.470518922986401	5.04484	1.05394	0.312282	0.562563	0.670998	Dys-HC
IFI16	Type 2A	1.23911	5.49196	12.4309	0.00129632	0.0224814	0.0426448	Dys-HC
ACKR1	Type 2A	0.498498	4.55983	1.44024	0.238891	0.491565	0.603243	Dys-HC
DUSP23	Type 2A	0.429984	5.26303	1.55005	0.222148	0.472722	0.5862	Dys-HC
TAGLN2	Type 2A	0.625644	7.14753	4.25898	0.0472134	0.202993	0.295842	Dys-HC
ATP1A2	Type 2A	−0.798870888377534	8.2347	8.37672	0.00678329	0.063212	0.108243	Dys-HC
CASQ1	Type 2A	−0.881076086855135	10.9782	6.54459	0.0154445	0.103652	0.167793	Dys-HC
PEA15	Type 2A	0.172092	5.92637	0.309057	0.582118	0.790073	0.848468	Dys-HC
DCAF8	Type 2A	−0.907352004891921	6.08606	11.6064	0.0017866	0.0270182	0.0509569	Dys-HC
PEX19	Type 2A	−0.387156687879727	5.70073	1.66774	0.205791	0.453926	0.566444	Dys-HC
COPA	Type 2A	0.611737	5.66535	3.26463	0.0801797	0.272582	0.37782	Dys-HC
NCSTN	Type 2A	0.597971	5.18815	2.82546	0.102496	0.309642	0.421392	Dys-HC
TSTD1	Type 2A	1.57275	6.95018	25.9361	1.50883e-05	0.00125832	0.00331669	Dys-HC
PFDN2	Type 2A	0.322409	6.97084	1.4565	0.236314	0.489331	0.601693	Dys-HC
DEDD	Type 2A	−0.502417983679133	4.59841	1.84411	0.183948	0.427527	0.540168	Dys-HC
UFC1	Type 2A	0.632713	6.72457	4.95395	0.0331836	0.163425	0.248337	Dys-HC
NDUFS2	Type 2A	−0.197762044043286	7.74099	0.456122	0.504282	0.731237	0.805158	Dys-HC
FCER1G	Type 2A	1.55379	6.15176	12.6518	0.001191	0.0212587	0.0407253	Dys-HC
SDHC	Type 2A	0.0246981	6.9175	0.00798723	0.929343	0.979285	0.984435	Dys-HC
ATF6	Type 2A	0.616524	4.60269	2.36414	0.133961	0.358346	0.473334	Dys-HC
OLFML2B	Type 2A	2.14877	5.6279	29.3661	5.8299e-06	0.000661228	0.00173795	Dys-HC
UHMK1	Type 2A	−0.623771124254554	5.06927	3.27624	0.0796692	0.271517	0.376577	Dys-HC
UAP1	Type 2A	0.161997	5.00415	0.247949	0.693283	0.86333	0.902886	Dys-HC
DDR2	Type 2A	−0.204919283039026	5.52436	0.436134	0.51371	0.739403	0.810567	Dys-HC
RGS5	Type 2A	−0.88924086637527	7.39424	7.58025	0.00963509	0.0770671	0.129511	Dys-HC
PBX1	Type 2A	−0.936742931277724	5.36573	7.79096	0.00877239	0.0728546	0.123723	Dys-HC
RXRG	Type 2A	−1.02773221737071	5.06926	11.3889	0.00194679	0.0288149	0.0538323	Dys-HC
MGST3	Type 2A	0.928238	9.44887	7.25773	0.0111382	0.0838844	0.140737	Dys-HC
ALDH9A1	Type 2A	0.409206	5.96683	1.88646	0.179128	0.422194	0.533976	Dys-HC
TMCO1	Type 2A	0.723256	5.90584	6.079	0.019215	0.11717	0.187263	Dys-HC
DUSP27	Type 2A	−0.0607042445083285	6.49163	0.048317	0.827411	0.938496	0.956311	Dys-HC
CREG1	Type 2A	0.013856	6.07042	0.00239724	0.961254	0.990494	0.99224	Dys-HC
RCSD1	Type 2A	−0.0385757595336422	6.82947	0.0199212	0.88864	0.963744	0.973871	Dys-HC
MPZL1	Type 2A	0.504986	4.98457	2.11496	0.155583	0.389713	0.502706	Dys-HC
MPC2	Type 2A	0.715336	7.59067	5.67535	0.0233023	0.132412	0.207745	Dys-HC
DCAF6	Type 2A	−0.292049802245736	8.04913	1.10755	0.30048	0.550929	0.662704	Dys-HC
TIPRL	Type 2A	0.718881	5.47501	4.94353	0.0333563	0.163425	0.248468	Dys-HC
DPT	Type 2A	0.6937	6.68341	4.52221	0.041248	0.188491	0.278475	Dys-HC
ATP1B1	Type 2A	−0.707826226552782	7.77905	5.87867	0.0211362	0.124728	0.197572	Dys-HC
KIFAP3	Type 2A	−0.00934899521391776	5.01245	0.000676267	0.979414	0.994263	0.995739	Dys-HC
PRRX1	Type 2A	0.479431	6.82912	2.39851	0.131264	0.355646	0.469138	Dys-HC
FMO2	Type 2A	−0.997685177519048	4.92232	8.30076	0.00701126	0.064234	0.110165	Dys-HC
PRRC2C	Type 2A	−0.746961573882929	6.09554	5.54895	0.0247704	0.138012	0.214884	Dys-HC
MYOC	Type 2A	−2.91355317533217	5.89783	48.59	6.67472e-08	3.78524e-05	0.000102516	Dys-HC
PIGC	Type 2A	0.645481	4.93395	2.97487	0.0941933	0.297257	0.405665	Dys-HC
PRDX6	Type 2A	0.0819679	8.89052	0.0611416	0.806277	0.930942	0.950447	Dys-HC
GAS5	Type 2A	1.32097	7.80995	16.1753	0.000328381	0.00906287	0.0194154	Dys-HC
RC3H1	Type 2A	−1.56333850958855	4.99425	21.8943	5.01466e-05	0.002713	0.00662512	Dys-HC
CACYBP	Type 2A	0.150678	6.73116	0.310009	0.58154	0.790073	0.848449	Dys-HC
MRPS14	Type 2A	0.305506	5.45649	0.894162	0.351422	0.603914	0.704217	Dys-HC
KIAA0040	Type 2A	−0.395927786527838	4.4412	0.993158	0.326432	0.577957	0.682664	Dys-HC
COP1	Type 2A	0.251622	4.44979	0.367987	0.548374	0.765968	0.830317	Dys-HC
ANGPTL1	Type 2A	1.96846	5.77804	23.9834	2.66423e-05	0.00182034	0.0045995	Dys-HC
TOR1AIP2	Type 2A	−0.137544612337081	5.43968	0.188715	0.666897	0.84589	0.891564	Dys-HC
TOR1AIP1	Type 2A	−0.490746847064237	5.94805	2.44724	0.127547	0.350067	0.462689	Dys-HC
CEP350	Type 2A	−0.267298922398878	6.06598	0.644619	0.427953	0.668662	0.756462	Dys-HC
QSOX1	Type 2A	0.0103698	4.82911	0.000777328	0.97793	0.994235	0.995358	Dys-HC
ACBD6	Type 2A	0.6341	5.01313	3.30194	0.0785532	0.269007	0.373737	Dys-HC
IER5	Type 2A	−0.310395573243468	5.33133	0.792415	0.38	0.630387	0.726032	Dys-HC
GLUL	Type 2A	0.217137	8.25706	0.348943	0.558852	0.774499	0.835973	Dys-HC
DHX9	Type 2A	0.519272	5.33793	2.61121	0.115907	0.332309	0.445487	Dys-HC
LAMC1	Type 2A	0.623185	6.50312	4.64328	0.0387879	0.181329	0.269768	Dys-HC
ARPC5	Type 2A	0.604089	5.80328	4.03432	0.053066	0.217283	0.311092	Dys-HC
TSEN15	Type 2A	0.265183	6.27199	0.83441	0.367817	0.618775	0.71705	Dys-HC
C1orf21	Type 2A	−0.832973883272859	7.69365	9.01263	0.00516043	0.0532087	0.0928877	Dys-HC
NIBAN1	Type 2A	−1.08503222124444	6.21324	13.0103	0.00103908	0.0195767	0.0377502	Dys-HC
TRMT1L	Type 2A	−0.681454175719853	4.88273	4.10874	0.0510425	0.212732	0.305497	Dys-HC
IVNS1ABP	Type 2A	−0.0763345667843351	4.67952	0.0482242	0.827574	0.938496	0.956311	Dys-HC
PRG4	Type 2A	−0.239451179210953	4.55877	0.30088	0.58713	0.792199	0.850164	Dys-HC
TPR	Type 2A	−0.450525217150603	6.0863	2.28274	0.140612	0.366456	0.481481	Dys-HC
RGS2	Type 2A	2.88863	4.36433	19.7735	9.79926e-05	0.00408615	0.00973751	Dys-HC
UCHL5	Type 2A	0.0145467	5.35457	0.00219093	0.974338	0.994171	0.994585	Dys-HC
RO60	Type 2A	−0.994395043509672	4.6891	7.5092	0.0099463	0.0788111	0.132076	Dys-HC
GLRX2	Type 2A	0.235775	6.11373	0.526943	0.47316	0.70761	0.785483	Dys-HC
CDC73	Type 2A	−0.349320413521119	4.88512	1.12288	0.297214	0.549024	0.66047	Dys-HC
CFH	Type 2A	1.24312	6.77688	14.7089	0.000553696	0.0130291	0.0266582	Dys-HC
NEK7	Type 2A	−0.42518082305009	5.63749	1.99026	0.16794	0.407004	0.519726	Dys-HC
CAMSAP2	Type 2A	−1.17269285805525	6.61531	13.6284	0.000823739	0.0168037	0.0335069	Dys-HC
CACNA1S	Type 2A	−0.535562687373687	7.38031	3.83381	0.0589761	0.229968	0.327205	Dys-HC
TMEM9	Type 2A	0.110922	5.44735	0.118459	0.732958	0.889114	0.921523	Dys-HC
IGFN1	Type 2A	−1.26263709886061	6.77665	9.98596	0.00343218	0.0415008	0.0741179	Dys-HC
TNNT2	Type 2A	3.89431	6.16281	39.2946	4.95257e-07	0.00012032	0.000378785	Dys-HC
TNNI1	Type 2A	0.301995	11.3966	0.664321	0.42105	0.662976	0.752363	Dys-HC
PHLDA3	Type 2A	0.479491	6.45976	2.83372	0.102016	0.30921	0.420852	Dys-HC
CSRP1	Type 2A	−1.17022559177029	5.87784	11.8726	0.00160951	0.025284	0.0478739	Dys-HC
SHISA4	Type 2A	0.349252	8.66262	1.39792	0.245765	0.49767	0.610053	Dys-HC
LMOD1	Type 2A	−1.99135804275122	5.30158	43.8976	1.77846e-07	6.30352e-05	0.000184299	Dys-HC
TIMM17A	Type 2A	0.0415144	5.89665	0.0185696	0.892459	0.964707	0.974345	Dys-HC
ARL8A	Type 2A	−0.0951215019257883	5.11693	0.068857	0.794686	0.924255	0.945129	Dys-HC
PPP1R12B	Type 2A	−0.13029245346402	6.96858	0.206874	0.652292	0.836002	0.883505	Dys-HC
ADIPOR1	Type 2A	0.552971	6.25828	3.43165	0.0731812	0.258978	0.361455	Dys-HC
CYB5R1	Type 2A	0.407675	7.94948	2.15461	0.151882	0.383834	0.497991	Dys-HC
TMEM183A	Type 2A	0.604924	4.78702	2.92248	0.097014	0.302455	0.411463	Dys-HC
MYOG	Type 2A	1.01634	6.56464	5.45849	0.025883	0.141195	0.219425	Dys-HC
MYBPH	Type 2A	2.8348	7.35766	26.7708	1.19067e-05	0.00105504	0.00278616	Dys-HC
BTG2	Type 2A	0.266021	6.21699	0.403711	0.529687	0.751903	0.819846	Dys-HC
FMOD	Type 2A	−1.33646825597484	5.29587	13.4984	0.000864703	0.0173891	0.0344646	Dys-HC
PRELP	Type 2A	−2.73085261084721	5.75579	61.1802	6.27202e-09	5.08124e-06	1.51658e-05	Dys-HC
ATP2B4	Type 2A	0.0604113	5.64378	0.0363234	0.850051	0.947785	0.962092	Dys-HC
SNRPE	Type 2A	0.792501	7.28992	5.53502	0.0249382	0.13843	0.215866	Dys-HC
MDM4	Type 2A	−0.656483620715215	4.7306	4.07801	0.0518674	0.213764	0.307307	Dys-HC
ELK4	Type 2A	−0.402900793168513	5.19477	1.44201	0.238608	0.491421	0.602994	Dys-HC
NUCKS1	Type 2A	−0.0828003296332696	7.88607	0.0877437	0.768975	0.911357	0.935748	Dys-HC
SLC41A1	Type 2A	−0.273216153797207	4.41511	0.467007	0.499275	0.728483	0.803636	Dys-HC
EIF2D	Type 2A	−0.450050956948917	4.84248	1.59571	0.215619	0.466738	0.57987	Dys-HC
MAPKAPK2	Type 2A	−0.836785301784834	6.31781	8.86507	0.00549567	0.0551408	0.0958307	Dys-HC
CD55	Type 2A	−0.510983166969668	5.55697	2.22868	0.145243	0.3734	0.48815	Dys-HC
CD46	Type 2A	0.282758	5.79703	0.793939	0.379548	0.630387	0.726032	Dys-HC
CD34	Type 2A	−0.49471221387869	6.33738	2.57355	0.118468	0.336084	0.448532	Dys-HC
G0S2	Type 2A	−0.913784547747775	8.38679	4.32866	0.0455465	0.19823	0.289819	Dys-HC
RCOR3	Type 2A	0.051644	6.03173	0.03308	0.856822	0.951134	0.964536	Dys-HC
LINC00467	Type 2A	0.991244	5.00243	5.99004	0.0200436	0.12041	0.192238	Dys-HC
LPGAT1	Type 2A	−0.154412364063144	4.50102	0.156264	0.695237	0.864815	0.903646	Dys-HC
PPP2R5A	Type 2A	0.16419	5.20065	0.269055	0.735633	0.891024	0.922698	Dys-HC
NENF	Type 2A	0.555056	8.55856	3.30366	0.0784791	0.269007	0.373706	Dys-HC
ATF3	Type 2A	−0.45384637776023	4.016	0.755665	0.391148	0.638919	0.73347	Dys-HC
NSL1	Type 2A	−0.0542288686934172	4.96491	0.0274648	0.932325	0.98093	0.985579	Dys-HC
TATDN3	Type 2A	0.16856	4.67952	0.21174	0.648511	0.833569	0.881706	Dys-HC
SMYD2	Type 2A	−0.524312441539049	5.65277	3.26077	0.08035	0.272582	0.37782	Dys-HC
PTPN14	Type 2A	−0.537177676017994	4.98429	2.63829	0.114105	0.328138	0.441515	Dys-HC
KCTD3	Type 2A	0.2972	4.5692	0.520645	0.475795	0.709501	0.787634	Dys-HC
RRP15	Type 2A	−0.0279244209187754	5.12419	0.00724251	0.973306	0.994171	0.994403	Dys-HC
LYPLAL1	Type 2A	0.0263537	5.34686	0.00727567	0.932555	0.980991	0.985637	Dys-HC
EPRS	Type 2A	0.170399	6.05738	0.311988	0.580342	0.789545	0.847668	Dys-HC
IARS2	Type 2A	0.0656117	6.03941	0.0461339	0.831293	0.938881	0.957168	Dys-HC
DUSP10	Type 2A	−0.0918984255999805	4.69467	0.0524682	0.820277	0.93541	0.954201	Dys-HC
MIA3	Type 2A	0.0120919	5.1152	0.00139203	0.970469	0.993288	0.993677	Dys-HC
AIDA	Type 2A	−0.194913167746774	5.60888	0.456712	0.504009	0.731237	0.805158	Dys-HC
BROX	Type 2A	0.105502	5.29474	0.111068	0.774732	0.913916	0.93738	Dys-HC
CAPN2	Type 2A	0.557772	6.78392	3.83333	0.0589909	0.229968	0.327205	Dys-HC
FBXO28	Type 2A	−0.365367402455759	4.39737	0.802933	0.376895	0.628269	0.724557	Dys-HC
DEGS1	Type 2A	0.813041	5.25643	5.25312	0.0286173	0.150779	0.232031	Dys-HC
CNIH4	Type 2A	0.742199	6.67256	5.35797	0.0271837	0.146261	0.225877	Dys-HC
WDR26	Type 2A	0.224881	5.76525	0.578882	0.452309	0.689158	0.771648	Dys-HC
ENAH	Type 2A	0.233321	5.95367	0.469326	0.498219	0.728314	0.803255	Dys-HC
AC099066.2	Type 2A	0.881997	4.83182	2.25721	0.142777	0.369325	0.484043	Dys-HC
SRP9	Type 2A	−0.024727644022524	7.34312	0.00716288	0.933079	0.981297	0.985739	Dys-HC
EPHX1	Type 2A	−0.846302433137441	5.83765	5.05097	0.0316207	0.159497	0.243931	Dys-HC
PYCR2	Type 2A	−0.224263312265106	5.23498	0.42849	0.517398	0.742451	0.812969	Dys-HC
H3F3A	Type 2A	1.10397	9.16871	11.8611	0.00161679	0.0253282	0.047998	Dys-HC
ACBD3	Type 2A	−0.5964898590369	5.21549	3.93112	0.0560209	0.224519	0.319847	Dys-HC
PARP1	Type 2A	0.301016	6.10988	1.03252	0.317173	0.566516	0.674443	Dys-HC
COQ8A	Type 2A	−0.0373423085410902	8.68673	0.0132835	0.908963	0.972223	0.978959	Dys-HC
CDC42BPA	Type 2A	−0.468766599275594	5.19801	2.03124	0.163755	0.400856	0.512825	Dys-HC
ARF1	Type 2A	−0.0872880886012515	7.41859	0.117354	0.811856	0.932963	0.952241	Dys-HC
MRPL55	Type 2A	0.110954	6.13814	0.139837	0.710904	0.874648	0.910782	Dys-HC
GUK1	Type 2A	0.738662	7.97603	6.06383	0.0193537	0.117889	0.188204	Dys-HC
OBSCN	Type 2A	−0.643814055833814	8.58443	5.74131	0.0225742	0.129442	0.203367	Dys-HC
RNF187	Type 2A	0.122035	6.12402	0.153443	0.697858	0.86579	0.90458	Dys-HC
RAB4A	Type 2A	0.431594	6.38137	2.26148	0.142412	0.369202	0.483489	Dys-HC
ACTA1	Type 2A	−0.75629862600566	15.8852	3.19868	0.0831488	0.276154	0.382763	Dys-HC
NUP133	Type 2A	−0.00926325609031863	4.65048	0.000686038	0.980425	0.994266	0.99597	Dys-HC
GALNT2	Type 2A	−0.00840130506298041	5.30245	0.000696803	0.979104	0.994263	0.995739	Dys-HC
AGT	Type 2A	1.48871	5.06732	12.2391	0.00139582	0.0232814	0.0438957	Dys-HC
C1orf198	Type 2A	0.654461	5.0644	3.45379	0.0723061	0.257083	0.359581	Dys-HC
GNPAT	Type 2A	−0.820092054877857	6.47417	9.32001	0.00453067	0.0492212	0.0863367	Dys-HC
EGLN1	Type 2A	−0.449053700456493	6.66571	2.00689	0.166227	0.403879	0.517075	Dys-HC
TSNAX	Type 2A	−0.58077845753943	5.61429	3.13762	0.0860091	0.282051	0.388487	Dys-HC
NTPCR	Type 2A	0.31616	6.27431	1.25356	0.271188	0.523454	0.636771	Dys-HC
COA6-AS1	Type 2A	0.883063	4.97149	5.25713	0.028561	0.150669	0.23166	Dys-HC
COA6	Type 2A	0.474725	6.95059	2.75834	0.106496	0.315701	0.428143	Dys-HC
IRF2BP2	Type 2A	0.329291	7.01468	1.23989	0.273768	0.525039	0.639311	Dys-HC
TOMM20	Type 2A	0.229449	7.67836	0.617074	0.437902	0.678224	0.762492	Dys-HC
ARID4B	Type 2A	−0.293780191733333	5.1201	0.531809	0.47114	0.706179	0.78407	Dys-HC
GGPS1	Type 2A	0.481226	4.85946	1.71458	0.199696	0.447499	0.559708	Dys-HC
B3GALNT2	Type 2A	−0.420298968211433	5.02971	1.64276	0.209137	0.458959	0.571404	Dys-HC
NID1	Type 2A	0.698888	5.26869	3.2366	0.0814267	0.274863	0.379606	Dys-HC
ACTN2	Type 2A	0.545955	10.9164	2.81951	0.102843	0.309722	0.421774	Dys-HC
MTR	Type 2A	−0.577963159857081	5.36165	3.74701	0.0617592	0.236966	0.334579	Dys-HC
FH	Type 2A	0.0856002	6.64274	0.0834679	0.774511	0.913916	0.937217	Dys-HC
CEP170	Type 2A	−0.699359493747269	4.95207	3.69265	0.0635768	0.241167	0.339774	Dys-HC
SDCCAG8	Type 2A	−0.54614204844357	5.16668	1.69646	0.202028	0.45053	0.562359	Dys-HC
AKT3	Type 2A	−0.251211445556896	4.7452	0.468697	0.498505	0.728395	0.803346	Dys-HC
ZBTB18	Type 2A	0.215477	5.62716	0.49287	0.487714	0.719705	0.79652	Dys-HC
DESI2	Type 2A	−0.580069761512383	4.97249	3.59778	0.0668939	0.247783	0.347848	Dys-HC
COX20	Type 2A	1.48135	8.48416	20.214	8.5057e-05	0.00376842	0.00889909	Dys-HC
HNRNPU	Type 2A	0.140093	7.38993	0.246114	0.623207	0.817262	0.869467	Dys-HC
CNST	Type 2A	−0.50642097027027	4.60942	1.8142	0.187446	0.431759	0.544958	Dys-HC
SCCPDH	Type 2A	0.448996	5.73041	2.37031	0.133472	0.357713	0.472315	Dys-HC
AHCTF1	Type 2A	−0.567910844927214	4.86498	2.46839	0.125972	0.348244	0.460351	Dys-HC
ACP1	Type 2A	−0.330728487544843	6.30854	1.25111	0.271649	0.523631	0.637008	Dys-HC
TMEM18	Type 2A	0.31543	5.85184	0.91972	0.344723	0.596924	0.698693	Dys-HC
PXDN	Type 2A	0.672314	4.55908	3.19717	0.0832181	0.276154	0.382763	Dys-HC
TRAPPC12	Type 2A	0.194244	5.35287	0.350813	0.822567	0.936018	0.95442	Dys-HC
ADI1	Type 2A	−0.0456644101072562	7.59115	0.0252612	0.874714	0.959034	0.96925	Dys-HC
RNASEH1	Type 2A	−0.228146901632905	4.70839	0.4565	0.504107	0.731237	0.805158	Dys-HC
ID2	Type 2A	0.442514	4.81357	1.61232	0.223469	0.474154	0.58722	Dys-HC
KIDINS220	Type 2A	−0.198458435352243	5.23709	0.358496	0.553548	0.770349	0.832906	Dys-HC
ITGB1BP1	Type 2A	0.352207	6.64038	0.963379	0.333684	0.585314	0.688697	Dys-HC
IAH1	Type 2A	0.673312	6.10302	3.75867	0.0613769	0.236028	0.333348	Dys-HC
YWHAQ	Type 2A	0.461913	6.26625	2.21335	0.146588	0.375137	0.489799	Dys-HC
HPCAL1	Type 2A	0.473535	4.64783	1.86673	0.181354	0.424456	0.536371	Dys-HC
ODC1	Type 2A	−0.505620381390622	6.12638	3.32853	0.0774165	0.267196	0.371354	Dys-HC
PDIA6	Type 2A	0.676773	6.15825	5.42402	0.0263212	0.143251	0.222016	Dys-HC
ROCK2	Type 2A	−0.159483441471843	6.72108	0.291789	0.592808	0.796739	0.854068	Dys-HC
LPIN1	Type 2A	−0.899560851421145	6.46173	9.41061	0.00436124	0.0477803	0.084274	Dys-HC
NBAS	Type 2A	−0.110690305911529	4.91169	0.121562	0.729625	0.887331	0.920149	Dys-HC
DDX1	Type 2A	−0.077818382982672	6.80767	0.078198	0.78155	0.918014	0.939622	Dys-HC
SMC6	Type 2A	0.44118	4.61767	1.22178	0.277234	0.528291	0.642386	Dys-HC
KCNS3	Type 2A	−1.05219650828851	5.07777	10.2834	0.0030374	0.0387953	0.0700953	Dys-HC
RDH14	Type 2A	0.218188	5.08106	0.338425	0.564807	0.779513	0.839359	Dys-HC
TTC32	Type 2A	−0.0784706350354431	4.45096	0.039732	0.843264	0.945276	0.960288	Dys-HC
LAPTM4A	Type 2A	0.417711	7.5069	2.29073	0.139942	0.366057	0.480881	Dys-HC
PUM2	Type 2A	0.181282	5.28324	0.317649	0.740448	0.893992	0.924635	Dys-HC
RHOB	Type 2A	0.709313	7.23565	2.87904	0.0994259	0.305487	0.416009	Dys-HC
UBXN2A	Type 2A	−0.391800471267402	5.30409	1.79568	0.189653	0.434127	0.54738	Dys-HC
SF3B6	Type 2A	0.732646	7.0982	7.02154	0.0123995	0.0896909	0.148671	Dys-HC
FAM228B	Type 2A	−0.0893997755419428	4.45559	0.0515403	0.821845	0.936018	0.95442	Dys-HC
TP53I3	Type 2A	1.77283	4.72223	12.8824	0.00109075	0.0201487	0.0387226	Dys-HC
ITSN2	Type 2A	−0.56110917315788	4.87823	2.98089	0.0938752	0.296503	0.404958	Dys-HC
NCOA1	Type 2A	0.167993	5.76801	0.259412	0.614011	0.810924	0.864717	Dys-HC
PTRHD1	Type 2A	0.885084	6.99128	8.30094	0.00701069	0.064234	0.110165	Dys-HC
DNMT3A	Type 2A	0.086451	4.68619	0.0482685	0.827496	0.938496	0.956311	Dys-HC
ASXL2	Type 2A	−0.699032687116248	4.63106	3.9149	0.0565019	0.225113	0.320607	Dys-HC
RAB10	Type 2A	−0.961173565031518	7.74593	10.2582	0.00306883	0.0388467	0.0703728	Dys-HC
HADHA	Type 2A	0.413403	7.8743	2.22783	0.145317	0.3734	0.488174	Dys-HC
HADHB	Type 2A	0.894417	8.0313	8.72269	0.00584145	0.0567768	0.0991616	Dys-HC
MAPRE3	Type 2A	−0.122980577577501	5.77639	0.161606	0.690348	0.860621	0.902015	Dys-HC
OST4	Type 2A	1.0405	9.59385	9.12648	0.00491684	0.0515863	0.0901434	Dys-HC
EMILIN1	Type 2A	0.0857529	4.92862	0.0467296	0.830224	0.938799	0.957168	Dys-HC
PREB	Type 2A	0.23992	5.66642	0.560762	0.928348	0.979201	0.984201	Dys-HC
ATRAID	Type 2A	0.698011	7.46051	5.24655	0.0287098	0.150893	0.232116	Dys-HC
TRIM54	Type 2A	−0.451272199307446	8.15487	2.64207	0.113856	0.328138	0.441166	Dys-HC
MPV17	Type 2A	0.198126	4.40482	0.231501	0.63368	0.823609	0.874516	Dys-HC
EIF2B4	Type 2A	−0.185761975308601	4.90641	0.269254	0.607395	0.807258	0.861798	Dys-HC
SNX17	Type 2A	−0.217075447743511	5.89765	0.423752	0.519708	0.743407	0.814123	Dys-HC
PPM1G	Type 2A	−0.639171555212216	5.52867	4.73205	0.0370871	0.176816	0.263967	Dys-HC
NRBP1	Type 2A	0.0947141	6.10835	0.100458	0.753335	0.900714	0.929604	Dys-HC
GPN1	Type 2A	−0.460083144744192	4.8498	2.03588	0.163289	0.400351	0.512401	Dys-HC
SUPT7L	Type 2A	−0.0705607438851176	4.60015	0.0440592	0.835071	0.940181	0.957774	Dys-HC
SLC4A1AP	Type 2A	0.256764	4.85391	0.496045	0.486326	0.718779	0.795268	Dys-HC
MRPL33	Type 2A	1.09335	9.92971	8.13679	0.00753201	0.0669563	0.114042	Dys-HC
BABAM2	Type 2A	0.0786733	4.917	0.0401627	0.842428	0.944652	0.959917	Dys-HC
FOSL2	Type 2A	0.837827	4.69277	4.14122	0.0501863	0.210976	0.303208	Dys-HC
PPP1CB	Type 2A	−0.107825315846225	8.19968	0.153126	0.698154	0.86579	0.90458	Dys-HC
WDR43	Type 2A	−0.0278240481191909	4.5565	0.00558525	0.996949	0.998218	0.999065	Dys-HC
CLIP4	Type 2A	−0.0173144564092702	4.77641	0.00248135	0.990846	0.998017	0.998194	Dys-HC
YPEL5	Type 2A	0.447128	5.93078	2.25671	0.14282	0.369325	0.484043	Dys-HC
LBH	Type 2A	0.525591	4.78399	1.94177	0.173059	0.414398	0.526876	Dys-HC
DPY30	Type 2A	0.653458	5.82096	4.71055	0.0374915	0.17792	0.265244	Dys-HC
YIPF4	Type 2A	−0.382999772431476	5.57181	1.79567	0.189654	0.434127	0.54738	Dys-HC
BIRC6	Type 2A	0.0801027	5.12609	0.0557246	0.877037	0.959034	0.969955	Dys-HC
RASGRP3	Type 2A	−0.528278867335948	4.82186	2.28779	0.140188	0.366141	0.481014	Dys-HC
FAM98A	Type 2A	−0.371290764536796	5.20989	1.11342	0.299224	0.549956	0.661681	Dys-HC
CRIM1-DT	Type 2A	−0.134765740748716	4.24187	0.0691041	0.794327	0.924032	0.945069	Dys-HC
CRIM1	Type 2A	−0.223128547896166	5.31621	0.409161	0.526939	0.749315	0.818796	Dys-HC
FEZ2	Type 2A	−0.23981980735406	6.04286	0.711578	0.405168	0.651278	0.742939	Dys-HC
STRN	Type 2A	−0.49585845439684	4.55889	1.96328	0.170766	0.411724	0.523892	Dys-HC
EIF2AK2	Type 2A	−0.0463466584159205	4.73307	0.0161701	0.899606	0.96706	0.975802	Dys-HC
CEBPZOS	Type 2A	−0.217398519259673	5.93375	0.455814	0.504426	0.731237	0.805158	Dys-HC
CEBPZ	Type 2A	−0.0172145743652977	5.64057	0.00293228	0.957151	0.988874	0.991136	Dys-HC
CDC42EP3	Type 2A	0.618743	5.74733	2.23489	0.144702	0.372664	0.48701	Dys-HC
ATL2	Type 2A	−0.528874287311779	5.06758	2.07777	0.159152	0.394816	0.506812	Dys-HC
HNRNPLL	Type 2A	0.100169	4.56292	0.0695273	0.866938	0.956106	0.967602	Dys-HC
SRSF7	Type 2A	0.321781	5.75183	1.05522	0.311993	0.562359	0.670873	Dys-HC
MORN2	Type 2A	0.938379	4.79826	6.45277	0.0161191	0.106046	0.171533	Dys-HC
SOS1	Type 2A	−0.388866197421335	4.75497	1.1583	0.289849	0.54165	0.65427	Dys-HC
MAP4K3	Type 2A	0.322213	4.89319	0.8828	0.354459	0.606926	0.706828	Dys-HC
MAP4K3-DT	Type 2A	0.0691993	4.76949	0.0329698	0.857058	0.95115	0.964555	Dys-HC
PKDCC	Type 2A	−1.06601518761121	5.4322	11.5321	0.00183966	0.0275577	0.0519837	Dys-HC
COX7A2L	Type 2A	0.718102	6.36109	5.40289	0.0265938	0.144044	0.223019	Dys-HC
ZFP36L2	Type 2A	0.538298	6.83031	3.13691	0.0860428	0.282051	0.388559	Dys-HC
LRPPRC	Type 2A	0.00616993	6.39445	0.000385869	0.984449	0.995225	0.996541	Dys-HC
PPM1B	Type 2A	0.562433	5.62866	3.11587	0.0870542	0.28387	0.390533	Dys-HC
PREPL	Type 2A	1.69414	6.2954	19.4167	0.000110009	0.00430248	0.0102747	Dys-HC
EPAS1	Type 2A	0.00872444	6.75791	0.000874483	0.976592	0.994171	0.995065	Dys-HC
RHOQ	Type 2A	−0.299715975006478	7.52548	1.20088	0.281306	0.53271	0.646559	Dys-HC
PIGF	Type 2A	1.24007	4.77307	9.22725	0.00471154	0.0505987	0.088189	Dys-HC
CRIPT	Type 2A	−0.0201908154751074	5.52987	0.00405677	0.94961	0.988271	0.989754	Dys-HC
MCFD2	Type 2A	−0.433833560133574	5.60012	1.96714	0.170358	0.411282	0.52359	Dys-HC
CALM2	Type 2A	0.156707	8.14041	0.320982	0.574962	0.786401	0.844685	Dys-HC
FBXO11	Type 2A	−0.122726256792293	5.23602	0.146011	0.722492	0.882332	0.916897	Dys-HC
ERLEC1	Type 2A	0.145534	5.63091	0.182126	0.672404	0.850971	0.894736	Dys-HC
PSME4	Type 2A	0.286017	5.69423	0.825969	0.37022	0.621343	0.719094	Dys-HC
ACYP2	Type 2A	0.521022	8.40017	3.30219	0.0785422	0.269007	0.373737	Dys-HC
SPTBN1	Type 2A	0.0603066	7.70099	0.0465567	0.830533	0.938799	0.957168	Dys-HC
RTN4	Type 2A	0.346873	9.36915	1.15857	0.289792	0.54165	0.65427	Dys-HC
MTIF2	Type 2A	0.0707614	5.17836	0.0465893	0.830475	0.938799	0.957168	Dys-HC
CCDC88A	Type 2A	0.342469	5.78721	0.930277	0.342008	0.595312	0.696488	Dys-HC
CFAP36	Type 2A	0.129787	4.86002	0.122825	0.728282	0.886285	0.919427	Dys-HC
PPP4R3B	Type 2A	−0.521530090661311	5.27573	2.47498	0.125485	0.347672	0.459692	Dys-HC
PNPT1	Type 2A	−0.332825983631906	4.7431	0.927387	0.342748	0.595504	0.696962	Dys-HC
EFEMP1	Type 2A	1.44721	5.90951	17.7946	0.00018827	0.00628047	0.0142757	Dys-HC
C2orf74	Type 2A	0.0162943	4.96461	0.00135525	0.970862	0.99346	0.993677	Dys-HC
USP34	Type 2A	−0.304934300061466	5.30619	0.897696	0.350485	0.6034	0.70393	Dys-HC
XPO1	Type 2A	−0.224702695387101	5.9244	0.62938	0.433413	0.672841	0.759293	Dys-HC
CCT4	Type 2A	0.0641593	6.78576	0.0559656	0.814495	0.933074	0.952879	Dys-HC
COMMD1	Type 2A	0.543671	6.06144	3.05052	0.0902837	0.289223	0.39692	Dys-HC
MDH1	Type 2A	0.206214	8.37971	0.498149	0.48541	0.717986	0.79474	Dys-HC
UGP2	Type 2A	0.554405	8.52738	3.71996	0.0626563	0.238469	0.33659	Dys-HC
LGALSL	Type 2A	0.101067	6.16245	0.083628	0.774301	0.913916	0.937217	Dys-HC
SLC1A4	Type 2A	−1.69774029138217	4.882	27.1663	1.0656e-05	0.000974683	0.00257663	Dys-HC
CEP68	Type 2A	−0.154679648871038	4.91549	0.192156	0.664067	0.843621	0.889866	Dys-HC
RAB1A	Type 2A	0.252984	6.14689	0.782115	0.42048	0.662557	0.751889	Dys-HC
ACTR2	Type 2A	−0.103274599610355	6.45651	0.120173	0.731112	0.888023	0.920684	Dys-HC
C1D	Type 2A	−0.10497820301847	5.92112	0.150601	0.700526	0.868156	0.905813	Dys-HC
PPP3R1	Type 2A	−1.10241221188457	5.41206	10.8787	0.00238616	0.0330046	0.0608556	Dys-HC
ANTXR1	Type 2A	0.198546	5.4748	0.341562	0.563018	0.777991	0.837772	Dys-HC
GFPT1	Type 2A	−0.0465688576320808	4.58004	0.015241	0.902518	0.968992	0.976811	Dys-HC
NFU1	Type 2A	0.502685	6.68047	2.7381	0.107737	0.318212	0.431032	Dys-HC
AAK1	Type 2A	−0.14924631556899	4.72173	0.154579	0.696798	0.865618	0.90436	Dys-HC
ANXA4	Type 2A	0.729525	4.9169	3.59335	0.0670537	0.247889	0.348097	Dys-HC
SNRNP27	Type 2A	0.0116745	6.17174	0.00159031	0.968437	0.992591	0.993269	Dys-HC
PCBP1	Type 2A	−0.121436390014026	8.43164	0.17264	0.680543	0.855072	0.897595	Dys-HC
TIA1	Type 2A	0.0494822	4.72847	0.0197208	0.889198	0.963992	0.973958	Dys-HC
PCYOX1	Type 2A	−0.797718764743504	6.73831	7.02261	0.0123935	0.0896909	0.148671	Dys-HC
SNRPG	Type 2A	0.468882	7.46643	2.56039	0.119378	0.337989	0.450087	Dys-HC
FAM136A	Type 2A	0.264189	5.34083	0.559798	0.459793	0.695965	0.776383	Dys-HC
TEX261	Type 2A	−0.590348534461658	5.0309	2.73405	0.107987	0.318292	0.431032	Dys-HC
NAGK	Type 2A	0.759207	4.89518	3.48955	0.0709176	0.255186	0.35743	Dys-HC
MCEE	Type 2A	1.00657	5.12995	7.99491	0.00801632	0.0691941	0.117318	Dys-HC
MPHOSPH10	Type 2A	−0.202505373706478	5.05121	0.375685	0.544244	0.763396	0.827689	Dys-HC
PAIP2B	Type 2A	0.0778742	6.02503	0.0462141	0.831148	0.938881	0.957168	Dys-HC
ZNF638	Type 2A	−0.719269663865614	5.85621	5.64157	0.0236851	0.134379	0.209868	Dys-HC
DYSF	Type 2A	0.371543	6.16248	1.46874	0.234397	0.487934	0.599738	Dys-HC
PRADC1	Type 2A	0.116446	7.12751	0.13212	0.718629	0.879635	0.9153	Dys-HC
CCT7	Type 2A	0.193733	6.89742	0.462141	0.501503	0.730289	0.804277	Dys-HC
TPRKB	Type 2A	0.234359	6.44442	0.526357	0.473404	0.70761	0.785539	Dys-HC
STAMBP	Type 2A	−0.269950945244641	5.01998	0.734235	0.397871	0.644372	0.737919	Dys-HC
DGUOK	Type 2A	0.0233914	4.9389	0.00409706	0.949361	0.988271	0.989754	Dys-HC
BOLA3	Type 2A	0.912395	8.48218	9.08125	0.0050121	0.0521534	0.0910592	Dys-HC
MOB1A	Type 2A	0.650879	5.77575	4.2622	0.0471348	0.202809	0.29581	Dys-HC
MTHFD2	Type 2A	0.32243	5.22766	0.856332	0.361678	0.613532	0.711464	Dys-HC
DCTN1	Type 2A	−0.46531936024205	5.41556	2.19143	0.148538	0.37876	0.492788	Dys-HC
WBP1	Type 2A	0.177376	5.78785	0.349241	0.558685	0.774457	0.835781	Dys-HC
MRPL53	Type 2A	0.268321	6.29121	0.694119	0.410929	0.655338	0.746215	Dys-HC
PCGF1	Type 2A	0.0992449	4.54265	0.0681639	0.795698	0.924863	0.945456	Dys-HC
AUP1	Type 2A	−0.388709323534954	6.07598	1.77904	0.191662	0.43657	0.548311	Dys-HC
HTRA2	Type 2A	−0.00722937111479057	4.52605	0.000355665	0.98507	0.995225	0.996541	Dys-HC
POLE4	Type 2A	0.48508	6.64114	2.71831	0.108966	0.31919	0.432563	Dys-HC
MRPL19	Type 2A	−0.0806863973898735	5.81854	0.075692	0.784987	0.919955	0.94131	Dys-HC
GCFC2	Type 2A	0.183194	5.15819	0.254281	0.617524	0.811884	0.866067	Dys-HC
SUCLG1	Type 2A	−0.0819423176861542	7.36634	0.0951292	0.869746	0.957382	0.968126	Dys-HC
TMSB10	Type 2A	1.29728	11.0146	10.7348	0.00252852	0.0342186	0.0626384	Dys-HC
KCMF1	Type 2A	−0.570821302536621	5.94942	3.96793	0.0549465	0.222544	0.317258	Dys-HC
TGOLN2	Type 2A	0.329659	5.5657	1.24179	0.273409	0.525039	0.639081	Dys-HC
RETSAT	Type 2A	0.0538539	4.54625	0.0136872	0.907596	0.971355	0.978412	Dys-HC
CAPG	Type 2A	2.16874	4.50873	16.8687	0.000258122	0.00786623	0.017022	Dys-HC
MAT2A	Type 2A	−0.100532795516353	6.14384	0.111178	0.740977	0.89425	0.924639	Dys-HC
GGCX	Type 2A	0.634991	5.21827	3.61494	0.0662798	0.246547	0.34631	Dys-HC
VAMP8	Type 2A	1.70701	5.83089	20.4465	7.89715e-05	0.00358278	0.00850781	Dys-HC
VAMP5	Type 2A	0.230161	8.16311	0.526629	0.47329	0.70761	0.785539	Dys-HC
RNF181	Type 2A	0.119586	7.02507	0.171172	0.681826	0.855072	0.897595	Dys-HC
TMEM150A	Type 2A	−1.17632115880458	4.90599	12.514	0.00125556	0.0219762	0.0417791	Dys-HC
USP39	Type 2A	0.176864	4.97456	0.279702	0.600538	0.802841	0.858756	Dys-HC
C2orf68	Type 2A	0.248935	5.29605	0.48533	0.491037	0.722915	0.798689	Dys-HC
ATOH8	Type 2A	−0.111414403733935	4.54037	0.0654849	0.799662	0.926811	0.946855	Dys-HC
ST3GAL5	Type 2A	−0.71382517907561	4.44523	3.56172	0.0682055	0.250352	0.351144	Dys-HC
PTCD3	Type 2A	0.114938	5.87389	0.140551	0.710202	0.874564	0.910381	Dys-HC
IMMT	Type 2A	0.0341505	6.69476	0.0153678	0.902115	0.96892	0.976639	Dys-HC
MRPL35	Type 2A	0.572126	5.76145	2.71132	0.109404	0.319975	0.433593	Dys-HC
REEP1	Type 2A	0.781526	4.81038	3.31633	0.0779355	0.26835	0.3725	Dys-HC
CHMP3	Type 2A	0.0293254	7.30766	0.013067	0.909704	0.972649	0.979151	Dys-HC
RMND5A	Type 2A	−0.329932398919292	6.06744	1.36708	0.250932	0.500944	0.614255	Dys-HC
CYTOR	Type 2A	1.1145	5.03924	7.863	0.00849687	0.071411	0.121214	Dys-HC
KRCC1	Type 2A	−0.645528568400121	4.91585	2.82282	0.10265	0.309642	0.421566	Dys-HC
SMYD1	Type 2A	−0.204423837934807	7.21295	0.574636	0.453957	0.690926	0.772898	Dys-HC
THNSL2	Type 2A	0.19136	4.6746	0.244519	0.624331	0.817732	0.869819	Dys-HC
RPIA	Type 2A	0.0163306	4.51887	0.00173143	0.967067	0.991904	0.993078	Dys-HC
MRPS5	Type 2A	−0.0878545077623907	5.98835	0.0757972	0.784842	0.919955	0.941262	Dys-HC
FAHD2A	Type 2A	0.659846	4.91863	3.61508	0.0662751	0.246547	0.34631	Dys-HC
STARD7	Type 2A	−0.194688563283804	7.01286	0.39599	0.533625	0.755602	0.823212	Dys-HC
TMEM127	Type 2A	0.567206	4.49677	1.82055	0.186697	0.431165	0.544115	Dys-HC
CIAO1	Type 2A	0.100855	5.60303	0.10595	0.746917	0.896115	0.926373	Dys-HC
SNRNP200	Type 2A	0.364309	6.0099	1.31059	0.26076	0.511331	0.62554	Dys-HC
KANSL3	Type 2A	−0.59402291921956	4.79661	3.1454	0.0856381	0.281702	0.387938	Dys-HC
ANKRD23	Type 2A	−1.07173708207636	8.58806	9.37007	0.00443619	0.0484733	0.0852274	Dys-HC
ANKRD39	Type 2A	−0.266344445561249	5.55196	0.892716	0.351807	0.60416	0.704461	Dys-HC
FAHD2B	Type 2A	−0.125802098212033	4.70768	0.132349	0.718396	0.879539	0.915075	Dys-HC
COX5B	Type 2A	0.315715	11.0532	0.666656	0.420244	0.662557	0.751844	Dys-HC
ACTR1B	Type 2A	−0.247553705949815	5.75036	0.703453	0.407834	0.65371	0.744259	Dys-HC
TMEM131	Type 2A	−0.203288395898745	5.74136	0.465692	0.499875	0.728551	0.803715	Dys-HC
COA5	Type 2A	0.432897	6.52965	2.31583	0.137863	0.362569	0.478425	Dys-HC
UNC50	Type 2A	0.104688	4.54522	0.0841185	0.773659	0.913665	0.937217	Dys-HC
MRPL30	Type 2A	0.073656	5.40292	0.0514073	0.822071	0.936018	0.95442	Dys-HC
TXNDC9	Type 2A	0.379144	4.78382	1.18404	0.284645	0.536464	0.649296	Dys-HC
EIF5B	Type 2A	−0.245095918105216	7.26417	0.738193	0.396617	0.643934	0.737155	Dys-HC
REV1	Type 2A	−0.583214322597198	4.7598	2.46972	0.125873	0.348208	0.460146	Dys-HC
PDCL3	Type 2A	0.194022	5.62954	0.382112	0.540841	0.761348	0.826239	Dys-HC
RNF149	Type 2A	−0.141722884435393	4.35953	0.108845	0.743609	0.89571	0.925829	Dys-HC
MAP4K4	Type 2A	0.536137	5.60541	2.48423	0.124807	0.346951	0.458583	Dys-HC
TMEM182	Type 2A	0.369817	6.99901	1.83864	0.184581	0.428527	0.541138	Dys-HC
MRPS9	Type 2A	0.090824	5.93588	0.0887762	0.767661	0.910373	0.935443	Dys-HC
C2orf49	Type 2A	−0.534550872038207	4.78155	2.04366	0.162511	0.399487	0.511476	Dys-HC
FHL2	Type 2A	−0.764533956777782	5.18682	5.99881	0.0199602	0.120164	0.191697	Dys-HC
NCK2	Type 2A	0.11739	5.21089	0.123044	0.72805	0.886192	0.919427	Dys-HC
ECRG4	Type 2A	0.00980786	4.98318	0.000798541	0.977631	0.994171	0.995285	Dys-HC
UXS1	Type 2A	0.388385	5.21155	0.917847	0.345208	0.59758	0.699251	Dys-HC
GCC2	Type 2A	−0.796036813262131	5.26707	5.83365	0.0215962	0.126521	0.199481	Dys-HC
LIMS1	Type 2A	0.0179082	6.55878	0.00384879	0.950917	0.988271	0.990043	Dys-HC
RANBP2	Type 2A	−0.275809974071944	6.14817	0.789231	0.380947	0.630576	0.726506	Dys-HC
SEPTIN10	Type 2A	−0.121083027181798	5.06145	0.112569	0.739423	0.893166	0.923876	Dys-HC
NPHP1	Type 2A	−0.503845620703763	5.96634	1.99492	0.167458	0.406182	0.519046	Dys-HC
MTLN	Type 2A	0.367018	10.5877	0.891829	0.352043	0.604248	0.704539	Dys-HC
ANAPC1	Type 2A	0.517664	4.82613	1.37953	0.248828	0.5002	0.613157	Dys-HC
ZC3H6	Type 2A	−1.24678391012938	5.6418	14.9655	0.000504639	0.0120244	0.0251995	Dys-HC
TTL	Type 2A	0.404954	5.36448	1.47924	0.23277	0.48656	0.598551	Dys-HC
CHCHD5	Type 2A	0.426683	6.59801	2.17817	0.149732	0.380776	0.494896	Dys-HC
CBWD2	Type 2A	−1.17572487319059	5.01255	14.3481	0.000631465	0.0140986	0.0287804	Dys-HC
SLC35F5	Type 2A	0.331577	5.42116	0.987531	0.327785	0.578733	0.683411	Dys-HC
ACTR3	Type 2A	0.218547	5.83477	0.524125	0.474335	0.708442	0.786185	Dys-HC
DDX18	Type 2A	−0.442217192855157	5.40585	1.90779	0.176758	0.419763	0.531299	Dys-HC
DBI	Type 2A	1.45973	8.4534	19.3738	0.000111559	0.00430377	0.0103309	Dys-HC
PTPN4	Type 2A	−0.620510709817459	4.85377	3.79044	0.0603487	0.23345	0.330392	Dys-HC
RALB	Type 2A	−0.192538701738064	4.6759	0.268637	0.607805	0.807523	0.862091	Dys-HC
CLASP1	Type 2A	−0.372104416712917	5.40211	1.56457	0.220046	0.470733	0.584814	Dys-HC
NIFK	Type 2A	−0.22428536554734	5.07528	0.415341	0.523854	0.746331	0.816772	Dys-HC
TSN	Type 2A	−0.403291145965759	5.31695	1.62976	0.210903	0.460899	0.573853	Dys-HC
GYPC	Type 2A	−0.782244571940918	7.84962	7.86222	0.00849982	0.071411	0.121214	Dys-HC
BIN1	Type 2A	−0.0258350019580432	9.93603	0.00616646	0.937897	0.982781	0.986839	Dys-HC
ERCC3	Type 2A	0.428404	4.49479	1.24344	0.273095	0.524991	0.638563	Dys-HC
MAP3K2	Type 2A	−0.218611662271241	4.87277	0.365067	0.549956	0.766855	0.830775	Dys-HC
IWS1	Type 2A	0.06479	4.91117	0.0270615	0.870367	0.957382	0.968317	Dys-HC
LIMS2	Type 2A	−0.718805103042566	5.00493	5.09861	0.0308829	0.157215	0.240027	Dys-HC
WDR33	Type 2A	0.340238	5.095	0.939277	0.339717	0.592779	0.69417	Dys-HC
POLR2D	Type 2A	−0.20000871553159	4.84263	0.402452	0.530325	0.752433	0.82056	Dys-HC
UGGT1	Type 2A	0.344933	5.07225	0.995847	0.325788	0.577357	0.682191	Dys-HC
SMPD4	Type 2A	−0.274701463065191	4.59224	0.568788	0.456243	0.693103	0.774541	Dys-HC
MZT2B	Type 2A	0.45884	8.72835	1.85226	0.183008	0.426744	0.538922	Dys-HC
IMP4	Type 2A	−0.0701074710874227	5.55146	0.047999	0.827971	0.938593	0.956311	Dys-HC
FAM168B	Type 2A	−0.326680631768452	5.35151	1.13226	0.295241	0.546803	0.658437	Dys-HC
PLEKHB2	Type 2A	−0.00314038233604318	4.82343	6.39636e-05	0.993668	0.998027	0.998366	Dys-HC
MZT2A	Type 2A	0.682128	6.90628	5.06311	0.0314309	0.159079	0.243156	Dys-HC
RAB3GAP1	Type 2A	−0.345230009400822	5.10733	1.19262	0.282938	0.534135	0.647727	Dys-HC
UBXN4	Type 2A	−0.535925154006595	6.12242	3.79888	0.0600788	0.232882	0.329827	Dys-HC
DARS	Type 2A	0.0115219	6.09949	0.00125537	0.971955	0.993683	0.993924	Dys-HC
HNMT	Type 2A	2.09975	5.09614	27.5288	9.63221e-06	0.000910404	0.0024374	Dys-HC
ZEB2	Type 2A	0.153598	5.7591	0.22644	0.637402	0.826367	0.876891	Dys-HC
ORC4	Type 2A	0.165062	4.78664	0.225615	0.638014	0.826445	0.877003	Dys-HC
MMADHC	Type 2A	0.0041296	7.07578	0.000202818	0.988726	0.997166	0.997643	Dys-HC
RND3	Type 2A	0.876155	4.69219	2.89272	0.0986594	0.304571	0.414804	Dys-HC
RIF1	Type 2A	−0.795732369066647	5.40496	3.32443	0.0775906	0.267325	0.371476	Dys-HC
NEB	Type 2A	0.0444151	13.3619	0.00904731	0.924813	0.977744	0.982801	Dys-HC
ARL5A	Type 2A	−0.408297551575381	5.75404	2.0209	0.1648	0.402036	0.51447	Dys-HC
PRPF40A	Type 2A	−0.247751018597755	5.93354	0.745468	0.42998	0.670244	0.757374	Dys-HC
GPD2	Type 2A	−0.587830965085964	5.04574	2.93752	0.0961948	0.300728	0.409506	Dys-HC
BAZ2B	Type 2A	−0.864855915488045	5.15162	6.10535	0.0189768	0.116092	0.185857	Dys-HC
MARCH7	Type 2A	−0.0868824787912166	5.47651	0.0770503	0.783117	0.918863	0.940557	Dys-HC
CD302	Type 2A	0.386662	5.33323	1.24344	0.273095	0.524991	0.638563	Dys-HC
ITGB6	Type 2A	0.0324705	5.48899	0.0100392	0.920813	0.976426	0.981936	Dys-HC
RBMS1	Type 2A	0.0895846	5.07452	0.0695804	0.842541	0.944652	0.959917	Dys-HC
TANK	Type 2A	−0.121661761560102	5.37825	0.132451	0.718292	0.879539	0.915033	Dys-HC
PSMD14	Type 2A	0.117005	6.40174	0.152379	0.698853	0.866462	0.905082	Dys-HC
FAP	Type 2A	1.36856	4.43407	9.82594	0.00366708	0.0433447	0.0767544	Dys-HC
SCN7A	Type 2A	0.0515681	5.20032	0.0148511	0.903766	0.96998	0.97766	Dys-HC
XIRP2	Type 2A	0.852823	11.4386	3.47768	0.0713749	0.256182	0.357894	Dys-HC
KLHL41	Type 2A	−0.207996512371077	11.7863	0.31281	0.579846	0.78932	0.847342	Dys-HC
PPIG	Type 2A	−0.242225083112413	5.7423	0.614176	0.438969	0.678224	0.762693	Dys-HC
SSB	Type 2A	0.169081	6.15235	0.309245	0.582003	0.790073	0.848468	Dys-HC
METTL5	Type 2A	0.459563	6.92768	2.11012	0.156043	0.390347	0.502756	Dys-HC
UBR3	Type 2A	−0.502763305101137	7.02739	3.45019	0.0724473	0.257312	0.359806	Dys-HC
GORASP2	Type 2A	−0.159507914768234	5.22915	0.255249	0.616858	0.811761	0.866067	Dys-HC
CYBRD1	Type 2A	0.450939	6.19385	2.29724	0.139399	0.365141	0.480289	Dys-HC
DYNC1I2	Type 2A	−0.0485214740445367	6.23905	0.0238988	0.878112	0.959245	0.970461	Dys-HC
SLC25A12	Type 2A	−0.393165680709472	7.11784	2.39473	0.131557	0.355775	0.469489	Dys-HC
HAT1	Type 2A	0.109516	5.37234	0.0994571	0.754525	0.901203	0.930161	Dys-HC
ITGA6	Type 2A	−0.0153836646834501	5.4912	0.00200845	0.964532	0.991035	0.992677	Dys-HC
MAP3K20	Type 2A	0.173801	8.4298	0.278452	0.601349	0.803358	0.85898	Dys-HC
SP3	Type 2A	−0.22142301771708	5.12037	0.447846	0.508149	0.734644	0.80719	Dys-HC
OLA1	Type 2A	0.124135	6.72813	0.2253	0.638247	0.826558	0.877003	Dys-HC
CIR1	Type 2A	−0.349203818441567	5.72699	1.23811	0.274106	0.525154	0.639483	Dys-HC
WIPF1	Type 2A	0.580364	4.96594	2.41445	0.130034	0.35419	0.46755	Dys-HC
CHRNA1	Type 2A	1.64584	6.99272	12.6252	0.00120318	0.0213895	0.0408409	Dys-HC
ATP5MC3	Type 2A	0.49513	9.64671	1.92053	0.17536	0.417318	0.529417	Dys-HC
LNPK	Type 2A	−0.128159134708245	5.81497	0.166528	0.685928	0.857561	0.899603	Dys-HC
HOXD-AS2	Type 2A	0.350808	5.32295	0.594355	0.446383	0.684744	0.767695	Dys-HC
MTX2	Type 2A	0.585704	5.86882	2.7694	0.105824	0.314863	0.427413	Dys-HC
HNRNPA3	Type 2A	0.172182	6.77065	0.39682	0.997257	0.998218	0.999065	Dys-HC
NFE2L2	Type 2A	−0.0591178134157775	6.29917	0.0381667	0.846341	0.94648	0.961278	Dys-HC
AGPS	Type 2A	0.380776	5.03733	1.1804	0.403139	0.649673	0.741159	Dys-HC
OSBPL6	Type 2A	−0.590110498834193	4.95522	3.08816	0.0884078	0.285675	0.39312	Dys-HC
PRKRA	Type 2A	0.0554251	6.36714	0.0427089	0.855139	0.950322	0.963974	Dys-HC
TTN	Type 2A	−0.051875124312396	15.4798	0.0107649	0.918011	0.976285	0.981225	Dys-HC
CWC22	Type 2A	−0.472288988900181	4.84721	1.85422	0.182783	0.426569	0.538569	Dys-HC
UBE2E3	Type 2A	−0.325195741977793	6.83655	1.6051	0.214306	0.465183	0.577916	Dys-HC
ITPRID2	Type 2A	0.225043	4.87957	0.29261	0.59229	0.79632	0.853604	Dys-HC
DNAJC10	Type 2A	0.129536	4.80657	0.137953	0.738283	0.892899	0.923841	Dys-HC
FRZB	Type 2A	4.28718	7.20675	71.805	1.08529e-09	3.6069e-06	1.15343e-05	Dys-HC
NCKAP1	Type 2A	0.0581882	6.37933	0.0352613	0.852232	0.948951	0.962893	Dys-HC
[truncated: 4,761 more rows]

## Sheet: Type IIx
Gene	cluster_id	logFC	logCPM	F	p_val	p_adj.loc	p_adj.glb	Contrast
[truncated: 772 more rows]

[truncated: 3 more sheets: Connective Tissue, Fat, Non muscle]
