# Supplementary material for: Unraveling the spatial landscape of dystrophinopathies: a transcriptomic approach to Becker and Duchenne muscular dystrophies
Source: J Pathol. 2026 May 1;269(3):363–80. doi: 10.1002/path.70067 (PMC13238356; doi:10.1002/path.70067)
Supplement: Supplementary file 1 — Figure S1. H&E images of samples included in the study Figure S2. FN1 stained HC samples Figure S3. FN1 stained DYS samples Figure S4. Spatial expression of the DMD gene Figure S5. CCC DYS layers and cell types Figure S6. L–R pairs detected across layers and plotted across samples (DYS 1 and DYS 2) Figure S7. L–R pairs detected across layers and plotted across samples (DYS 3 and DYS 6) Figure S8. Marker subset of interesting FAPs based on CCC analysis Figure S9. Adipogenic marker genes across samples Figure S10. SPATA2 plot genes across samples Table S1. Genes used for module scored annotation Table S2. Module annotation numbers per sample for all modules Table S3. Differential gene expression across diseases and modules Table S4. Deconvolution numbers per sample for all cell types Table S5. CCC results with 0.6 resolution Table S6. Genes with informative spatial patterning detected with SPATA2 Table S7. Technical details of Visium Spatial Gene Expression slide processing [file PATH-269-363-s001.zip › path70067-sup-0001-FiguresS1-S10TablesS1-S7/path70067-sup-0004-TableS4.xlsx]

## Sheet: Cover page
	Unraveling the spatial landscape of dystrophinopathies: a transcriptomic approach to Becker and Duchenne muscular dystrophies
	LGM Heezen, Q Mao, et al. J Pathol https://doi.org/10.1002/path.70067
	Table S4. Deconvolution numbers per sample for all cell types

## Sheet: Deconvolution cell type perc.
Table S4. Deconvolution numbers per sample for all cell types.
	Cohort	Sample	Fast fibers	Slow fibers	Regenerative fibers	Adipocytes	FAPs	Endothelial cells	Satellite cells	Smooth muscle cells	Monocytic cells
	HC	1	61.2276	26.8831	0.104659	0.274766	0.552163	6.34837	0.00862868	1.63029	2.97043
		2	32.4768	46.548	0.340859	0.02328	0.0615405	9.18613	0.0323818	2.77987	8.5512
		3	60.3796	29.0097	0.063907	0.254047	0.345894	5.15343	0.00125414	1.50818	3.28402
		4	62.5162	30.0427	0.0518754	0.0109544	0.252266	3.6939	0.0153812	0.982411	2.43429
	DYS	1	36.2366	25.3933	1.02342	2.2455	18.2881	8.27968	0.0132015	2.94236	5.57787
		2	27.077	55.7595	0.21821	0.354965	3.84473	5.45788	7.03284e-06	2.55585	4.73178
		3	28.1334	52.6526	0.604505	1.51716	3.19618	6.44708	0.0560621	3.1445	4.24849
		4	44.2707	27.8888	0.743276	0.45731	11.3258	6.70428	0.013626	2.7522	5.84406
		5	16.4529	59.5096	4.54843	0.344902	8.23065	4.69167	0.126275	1.94512	4.15039
		6	67.7164	16.4138	1.25511	0.183419	3.63423	5.33393	0.00914079	2.08094	3.373
		7	4.90217	69.6288	0.423054	0.00894882	0.724861	11.142	0.00740826	3.35587	9.80688
		8	29.102	44.8267	2.12198	0.606938	8.89387	6.49389	0.00459037	2.73198	5.21806
						0	0
