# Supplementary material for: Unraveling the spatial landscape of dystrophinopathies: a transcriptomic approach to Becker and Duchenne muscular dystrophies
Source: J Pathol. 2026 May 1;269(3):363–80. doi: 10.1002/path.70067 (PMC13238356; doi:10.1002/path.70067)
Supplement: Supplementary file 1 — Figure S1. H&E images of samples included in the study Figure S2. FN1 stained HC samples Figure S3. FN1 stained DYS samples Figure S4. Spatial expression of the DMD gene Figure S5. CCC DYS layers and cell types Figure S6. L–R pairs detected across layers and plotted across samples (DYS 1 and DYS 2) Figure S7. L–R pairs detected across layers and plotted across samples (DYS 3 and DYS 6) Figure S8. Marker subset of interesting FAPs based on CCC analysis Figure S9. Adipogenic marker genes across samples Figure S10. SPATA2 plot genes across samples Table S1. Genes used for module scored annotation Table S2. Module annotation numbers per sample for all modules Table S3. Differential gene expression across diseases and modules Table S4. Deconvolution numbers per sample for all cell types Table S5. CCC results with 0.6 resolution Table S6. Genes with informative spatial patterning detected with SPATA2 Table S7. Technical details of Visium Spatial Gene Expression slide processing [file PATH-269-363-s001.zip › path70067-sup-0001-FiguresS1-S10TablesS1-S7/path70067-sup-0005-TableS5.xlsx]

## Sheet: Cover page
	Unraveling the spatial landscape of dystrophinopathies: a transcriptomic approach to Becker and Duchenne muscular dystrophies
	LGM Heezen, Q Mao, et al. J Pathol https://doi.org/10.1002/path.70067
	Table S5. CCC results with 0.6 resolution

## Sheet: Contexts
	Factor 1	Factor 2	Factor 3	Factor 4	Factor 5
DYS1_Fat	0.173361	0.371521	0.221199	0.247758	0.196287
DYS2_Fat	0.170238	0.258179	0.326799	0.209201	0.256027
DYS3_Fat	0.0127229	0.15361	0.0247293	0.293375	0.171933
DYS4_Fat	0.20172	0.128502	0.144339	0.00305362	0.0815368
DYS1_Layer1	0.328668	0.0252729	0.171349	0.285636	0.240926
DYS2_Layer1	0.0214754	0.259574	0.351101	0.00281981	0.254473
DYS3_Layer1	0.292952	0.147212	0.20703	0.127351	0.0203745
DYS4_Layer1	0.380135	0.241995	0.227844	0.264715	0.000608257
DYS1_Layer2	0.0697424	0.0912563	0.205331	0.053836	0.331678
DYS2_Layer2	0.0978657	0.0268902	0.255251	0.310061	0.168818
DYS3_Layer2	0.281701	0.122576	0.207089	0.0499053	0.282022
DYS1_Layer3	0.0281237	0.122355	0.185368	0.0594536	0.293863
DYS2_Layer3	0.22321	0.0604859	0.358298	0.125132	0.0296969
DYS3_Layer3	0.0669582	0.31729	0.273805	0.337656	0.197402
DYS6_Fat	0.206657	0.116263	0.318733	0.136878	0.127218
DYS8_Fat	0.306367	0.205054	0.0956635	0.204927	0.0509739
DYS6_Layer1	0.227916	0.0582584	0.0777589	0.248089	0.276831
DYS8_Layer1	0.073274	0.065783	0.198784	0.404488	0.243651
DYS6_Layer2	0.389429	0.311448	0.0840627	0.0481098	0.258356
DYS8_Layer2	0.0643292	0.456584	0.101195	0.333743	0.12887
DYS6_Layer3	0.250468	0.307934	0.117911	0.0810259	0.392562

## Sheet: Ligand-Receptor Pairs
	Factor 1	Factor 2	Factor 3	Factor 4	Factor 5
COL1A1^ITGA5	0.0437277	0.140136	0.00613106	0.00467745	0.0127024
APP^VLDLR	0.00959818	0.113755	0.0112308	0.0519345	0.0111825
IL16^CD9	0.0334729	0.111238	0.0212451	0.0154792	0.0171047
COL1A2^FLT4	0.0342706	0.110351	0.0697369	0.0585329	0.0407574
SCT^RAMP3	0.063914	0.098272	0.0158767	0.0513828	0.0712665
COPA^CD74	0.0907768	0.0972792	0.0021201	0.0616722	0.0520736
S100A1^RYR1	0.0346897	0.0966814	0.000577298	0.0317261	0.041528
SPARC^ENG	0.0422739	0.0931454	0.0357223	0.0639849	0.0803531
EFEMP2^AQP1	0.00989862	0.0929885	0.00326176	0.00370611	0.0589179
COL1A1^DDR1	0.0687207	0.0928547	0.00832219	0.0499166	0.0301124
HLA-A^APLP2	0.0577415	0.0927722	0.0480538	0.0472549	0.0824639
APP^CD74	0.00103362	0.0913674	0.0332987	0.0547445	0.0738711
SPARC^FGFR1	0.0228385	0.0907311	0.0470431	0.0457215	0.0219452
DCN^EGFR	0.020419	0.0893767	0.00107586	0.0809487	0.0566433
FBN1^ITGB1	0.0112529	0.0881384	0.0261413	0.0307901	0.0801039
GNAS^ADCY9	0.0569174	0.0879016	0.0531629	0.0180574	0.0549391
COL4A1^CD93	0.0371275	0.087116	0.0414598	0.0654911	0.0454017
CXCL12^ITGB1	0.0350821	0.0839151	0.0579514	0.0235128	0.0518139
MMP2^FGFR1	0.00975918	0.0828554	0.0107637	0.0123295	0.0370121
POSTN^PTK7	0.0508481	0.0817583	0.0211462	0.0192865	0.0435782
COL1A1^CD36	0.062108	0.0815264	0.00651777	0.000970583	0.109145
MMP2^PECAM1	0.0351763	0.0814604	0.00238451	0.0219846	0.0483934
SLIT3^ROBO4	0.011761	0.0811156	0.0031015	0.0549689	0.0417384
COL4A1^CD47	0.0101621	0.0799758	0.0615039	0.017933	0.0326
TLN1^ITGB5	0.00617138	0.0788293	0.00395742	0.00192705	0.0101828
CALM1^MYLK	0.0480166	0.078139	0.0648018	0.0376037	0.0394863
INHBA^ENG	0.003739	0.0761012	0.0893741	0.0150364	0.0412136
SERPING1^SELP	0.059909	0.0754252	0.0635449	0.0653954	0.0635035
COL1A2^CD36	0.0957326	0.0751516	0.021441	0.000300967	0.0841513
DLL1^NOTCH3	0.0864981	0.0749212	0.0350754	0.0199676	0.0284077
VEGFC^ITGB1	0.0564354	0.0747368	0.0154344	0.0503792	0.017148
JAG1^NOTCH2	0.00205295	0.0744887	0.0117531	0.0580948	0.0270752
SPON2^ITGB1	0.0632865	0.0740702	0.0131293	0.0605391	0.0693497
LAMA2^ITGA7_ITGB1	0.021373	0.0735897	0.0659246	0.013709	0.0512478
VWF^ITGA9	0.03079	0.0735559	0.0852638	0.0413587	0.022792
APOE^ABCA1	0.00191485	0.073536	0.0255085	0.0110772	0.0216259
TNC^ITGA5	0.0481253	0.0733996	0.0498332	0.0189439	0.00443133
COL1A1^FLT4	0.00101253	0.0722582	0.0124678	0.0149695	0.021576
MIF^EGFR	0.0286045	0.0721624	0.0652582	0.0560364	0.0243599
MMRN2^CD93	0.0219086	0.0716438	0.0866694	0.00602929	0.0524735
MFGE8^PDGFRB	0.0400542	0.0713083	0.0706087	0.0554258	0.0191626
ANGPT1^TIE1	0.0226186	0.0710662	0.00940742	0.0326198	0.0178248
JAG1^CD46	0.0253854	0.0704974	0.0491127	0.0187115	0.032152
APP^NGFR	0.0435411	0.069714	0.0464104	0.00919784	0.0461154
C3^CD46	0.0255251	0.0692942	0.0367221	0.010432	0.0800848
PLA2G2A^ITGB1	0.00272003	0.0690559	0.0209522	0.0478374	0.0656066
GNAI2^ADCY9	0.0187802	0.0687885	0.0132387	0.0165341	0.031345
FBLN1^ITGB1	0.00134763	0.0686087	0.041632	0.0333932	0.0625287
HLA-C^NOTCH4	0.0544086	0.068436	0.030129	0.0518062	0.018745
COL1A2^ITGA1_ITGB1	0.0695905	0.0683723	0.0369835	0.0594109	0.0694884
CALM2^KCNQ5	0.00598371	0.0679317	0.0445003	0.0810062	0.0139137
TGFB3^ITGB1	0.0683105	0.0673199	0.00789183	0.076397	0.0396286
LAMB3^CD44	0.0441596	0.0663885	0.0076149	0.042037	0.00593513
CCL21^ACKR4	0.0782112	0.0657838	0.0094444	0.0405653	0.0817482
COL1A1^CD93	0.0615735	0.0650842	0.10996	0.00118423	0.0734298
FN1^FLT4	0.0460718	0.0643595	0.0503574	0.0342799	0.019257
CALM2^PLPP6	0.000993241	0.0634495	0.0723348	0.0354821	0.0197055
GNAI2^EDNRA	0.00321582	0.0632871	0.0216162	0.00179252	0.00383869
ARF6^SMAP1	0.0119197	0.0632645	0.02058	0.0294185	0.0159249
HSPA1A^TLR4	0.0126309	0.0631503	0.0229464	0.0481414	0.00744418
DLL4^NOTCH3	0.043069	0.0631287	0.0118554	0.032773	0.0550231
GNAI2^EGFR	0.0562925	0.0628823	0.00633173	0.0749936	0.0132737
EGF^CAV1	0.0303895	0.0620527	0.0269313	0.00235126	0.0418297
COL4A2^ITGB5	0.0428214	0.0618965	0.0146332	0.0285609	0.0299771
MDK^NOTCH2	0.0209108	0.0618494	0.036805	0.00286997	0.0116637
C3^ADRA2A	0.0540323	0.0618344	0.0467434	0.0164216	0.0308185
C1QA^CD93	0.00240056	0.0614075	0.048964	0.00396548	0.0237072
COL1A1^DDR2	0.0123827	0.0608619	0.0393419	0.00636685	0.0235457
DLL4^NOTCH1	0.0468803	0.0606909	0.033331	0.0414446	0.00834272
VCL^ITGB5	0.0390803	0.0600102	0.0401598	0.00978058	0.0425782
SERPING1^LRP1	0.0864483	0.0599418	0.0354775	0.0228055	0.0733821
GAS6^AXL	0.0033208	0.0598926	0.0394198	0.0114351	0.00634953
LGALS3^ENG	0.0869625	0.0598747	0.0428099	0.0317427	0.000765078
CALM3^AQP1	0.0487203	0.059426	0.0608214	0.0550307	0.0612291
COL1A2^ITGA2B	0.0238787	0.0591565	0.0273002	0.00603805	0.0370749
CD14^RIPK1	0.00616471	0.0590844	0.00606236	0.00838832	0.004033
APOE^LDLR	0.0277242	0.0590525	0.0619273	0.0521663	0.011693
PSAP^SORT1	0.0361303	0.0590118	0.0312187	0.0658027	0.00484845
TNXB^ITGA8_ITGB1	0.0430686	0.0588065	0.0185624	0.0476936	0.0207594
JAG1^NOTCH4	0.0712643	0.0586143	0.0710942	0.0517275	0.0307842
VEGFA^SIRPA	0.00239429	0.058405	0.00942339	0.0231921	0.0191325
THBS2^CD36	0.0147282	0.05828	0.0139493	0.0459521	0.00756998
MYOC^FZD10	0.0350302	0.0582125	0.0275333	0.00346349	0.0286969
CALM2^INSR	0.0726105	0.0581872	0.0110254	0.0739618	0.0102426
ADAM17^ITGA5	0.0667499	0.0581117	0.0115062	0.0537654	0.0236796
VWF^ITGB1	0.0486716	0.0580216	0.0689615	0.0979616	0.102402
S100A8^ITGB2	0.0277565	0.0580037	0.00903958	0.0477786	0.0307294
ADAM15^ITGB1	0.0135613	0.057725	0.0898296	0.0284082	0.0283638
TGFB2^ENG	0.012019	0.0575109	0.0147064	0.0407273	0.0139425
LUM^ITGB1	0.0281551	0.0571488	0.0828764	0.0383321	0.0491928
TIMP2^ITGA3	0.0600108	0.057106	0.0831704	0.014975	0.0567069
TGM2^ITGB1	0.00967986	0.0569777	0.0606571	0.0579124	0.0222918
IGF1^INSR	0.0150511	0.0567483	0.0217071	0.0148453	0.0281787
HSPA8^LDLR	0.045001	0.0565573	0.0334416	0.00995276	0.00594286
SLPI^CD4	0.0445001	0.056542	0.0570136	0.0138951	0.023416
MIF^TNFRSF14	0.0221616	0.0561762	0.0270579	0.0463254	0.0639277
THBS2^CD47	0.0292611	0.0559946	0.0739043	0.0821018	0.0411639
CXCL12^DPP4	0.0241858	0.0555532	0.0426819	0.0502167	0.0137501
GNAI2^S1PR4	0.023646	0.0555099	0.0246138	0.0389803	0.00525672
TGM2^ADGRG1	0.070916	0.0552684	0.010795	0.00471627	0.00533961
COL18A1^ITGA5	0.0473634	0.0552239	0.0139924	0.0189962	0.107671
PSAP^CELSR1	0.0305031	0.0551283	0.00820429	0.0332044	0.0821912
MFAP2^NOTCH1	0.0345074	0.0547417	0.0613711	0.0127208	0.0302313
SPTAN1^PTPRA	0.0286443	0.0544626	0.0770964	0.0611994	0.00868097
B2M^LILRB2	0.0420076	0.0540609	0.0536812	0.0289629	0.0533197
SLPI^PLSCR1	0.0218833	0.0540136	0.0335203	0.0431296	0.00664697
MRC1^PTPRC	0.029406	0.0538217	0.010341	0.0299363	0.000886367
TFF3^ACKR3	0.0388149	0.0536467	0.0415625	0.00050327	0.0260655
ADAM10^TSPAN12	0.0675338	0.0535219	0.00542367	0.0118066	0.0489983
HLA-DRA^CD4	0.033087	0.0534517	0.0271381	0.00917126	0.0390014
PTHLH^RAMP2	0.054501	0.0533555	0.00441119	0.00913604	0.0369526
CKLF^LRP6	0.0730875	0.0530623	0.0556066	0.0486552	0.0292422
ANOS1^SDC2	0.0554149	0.053042	0.03392	0.0588737	0.0125708
FN1^NT5E	0.0664861	0.0521805	0.0287255	0.0640174	0.00785922
S100A4^ERBB2	0.0288471	0.0520568	0.060554	0.0810165	0.0534372
CD59^CD2	0.0193409	0.051704	0.0178371	0.00627296	0.0194717
LAMA5^ITGA6_ITGB4	0.0608376	0.0516794	0.0601602	0.0303449	0.00839941
PTHLH^RAMP3	0.0413139	0.0516095	0.0353957	0.0106456	0.0101644
GNAS^AVPR2	0.00581691	0.0505886	0.0311338	0.0388066	0.0537224
SCT^RAMP2	0.0415949	0.0503971	0.00624273	0.0586806	0.0198834
TGM2^SDC4	0.0375447	0.0500965	0.0160325	0.00183063	0.0296837
COL6A1^ITGA1_ITGB1	0.054089	0.0500209	0.0308712	0.0168768	0.0253636
COL3A1^ITGA1_ITGB1	0.032656	0.0499375	0.0792166	0.0315142	0.0847438
LAMA5^ITGA9_ITGB1	0.0251155	0.0495213	0.0415149	0.000109964	0.012189
TGFB1^CXCR4	0.0666861	0.0493772	0.0214478	0.0485507	0.0187927
COL4A6^CD93	0.0177641	0.0490225	0.00861634	0.067726	0.0134149
LAMA2^CD44	0.0733912	0.0489192	0.0362723	0.0288448	0.0144795
GNAI2^ADCY7	0.00856574	0.048885	0.0192181	0.107865	0.0454499
APP^NOTCH2	0.00539154	0.0486905	0.00768298	0.00683957	0.0348471
GRN^TNFRSF1B	0.0224628	0.0485527	0.00173021	0.00244986	0.0402583
FGF7^NRP1	0.0252111	0.048532	0.0261268	0.0442774	0.0317762
CXCL9^ACKR1	0.0170721	0.0483384	0.0514503	0.0047732	0.0511884
THY1^ITGAX_ITGB2	0.0231097	0.0482909	0.00994031	0.0168168	0.0270228
MMRN2^CLEC14A	0.0583968	0.0481449	0.0252962	0.0623537	0.0230108
CCN1^CAV1	0.0580637	0.0480487	0.0648823	0.0373317	0.00512665
CALM1^KCNQ5	0.0105066	0.0479945	0.0472361	0.00316006	0.0260816
VEGFA^GPC1	0.0148233	0.0478802	0.0585357	0.0270485	0.0129627
ADAM12^ITGB1	0.0396457	0.0475803	0.0477981	0.0217133	0.0190556
HLA-C^CD3D	0.0151587	0.0475711	0.0235358	0.0229097	0.000727623
C3^LRP1	0.0322529	0.0475507	0.0790053	0.0179496	0.0841916
MXRA5^PILRB	0.026421	0.0475237	0.0379074	0.0279772	0.0110434
LAMA5^CD44	0.031924	0.0474712	0.000904857	0.0137398	0.00452542
HSPG2^DAG1	0.0265701	0.0471124	0.0381498	0.0309088	0.00264144
VCAN^ITGB1	0.00127881	0.0470476	0.0258556	0.0182888	0.0153888
FBN1^ITGB6	0.0065368	0.0469858	0.041986	0.00156919	0.0344422
VCAN^CD44	0.014786	0.046683	0.0217651	0.00412238	0.000361491
COL4A3^CD44	0.00256187	0.0466758	0.0477366	0.0780562	0.00247287
ANXA1^ADRA2A	0.0266889	0.0466149	0.0206666	0.000408485	0.0294115
ADAM9^ITGA6	0.0466554	0.0465767	0.0177294	0.00939748	0.0247716
GNAI2^C5AR1	0.010647	0.0464243	0.0342317	0.0179076	0.0271478
PTN^PLXNB2	0.0290163	0.0462012	0.00161716	0.00592553	0.0408801
TGFB1^LPP	0.0308918	0.046099	0.0286698	0.0428218	0.0301088
LAMA3^ITGA6_ITGB1	0.020174	0.0460975	0.0003806	0.00975255	0.0189461
C1QB^LRP1	0.0149978	0.0459898	0.0320762	0.00488261	0.0314354
WNT11^FZD4	0.0686435	0.045961	0.00575815	0.00583544	0.0152151
LGALS3BP^ITGB1	0.00943286	0.0459276	0.054964	0.0322072	0.0141037
HSP90AA1^ERBB2	0.0664501	0.045895	0.0197771	0.0206606	0.0738217
LAMB1^ITGA1	0.026025	0.0458899	0.0387072	0.0119463	0.010719
CCN3^NOTCH1	0.0681029	0.0458689	0.00993959	0.0935578	0.0366953
GPC3^CD81	0.0134732	0.0457383	0.0179587	0.0257887	0.105131
LAMA5^ITGA7_ITGB1	0.0252311	0.045581	0.0673283	0.0506611	0.0231518
COL9A3^ITGA3_ITGB1	0.00939728	0.0451537	0.0323162	0.000859851	0.0133528
NCAM1^ROBO1	0.0684327	0.0449991	0.0422738	0.0341216	0.0246218
COL4A2^CD44	0.00674359	0.0449462	0.000226015	0.015946	0.00204833
APP^TSPAN12	0.0114957	0.0449444	0.0204611	0.00651977	0.0302202
FABP5^RXRA	0.0607792	0.0449358	0.0788492	0.00243006	0.0248142
C3^IFITM1	0.00851385	0.0449281	0.0869735	5.47918e-05	0.110585
FSTL1^DIP2A	0.0462473	0.0448488	0.0163893	0.0307916	0.0213788
CCL5^ACKR1	0.0538711	0.0448397	0.0531461	0.0362623	0.0374656
FAM3C^LAMP1	0.028476	0.0447822	0.0128591	0.0579457	0.0412205
COL6A2^CD44	0.0617825	0.0447703	0.0380631	0.00542657	0.00552554
TNC^SDC4	0.00251683	0.0443445	0.0121484	0.013796	0.0512716
B2M^CD3D	0.0150569	0.0442232	0.0382166	0.0182159	0.106222
ANGPTL1^LILRB2	0.00269298	0.0439996	0.00675078	0.00443832	0.0200508
APP^LRP10	0.0379624	0.043981	0.0256555	0.0167643	0.0597181
SEMA4D^ERBB2	0.0089807	0.0437662	0.0436015	0.00714022	0.0269851
CALM1^PDE1A	0.0535685	0.0436754	0.0456782	0.0574488	0.0443341
TGFB3^ITGB6	0.0282688	0.0434112	0.0222616	0.0479354	0.0265286
CXCL16^ADRA2A	0.00971023	0.0433977	0.0376065	0.00473503	0.00449883
FN1^SDC2	0.0022823	0.0432562	0.043925	0.0290144	0.0533142
SPP1^ITGA9_ITGB1	0.0507451	0.0431078	0.0130623	0.0119084	0.00448965
JAG2^NOTCH1	0.00218204	0.0429309	0.00135603	0.00113359	0.0133823
VIM^CD44	0.0513154	0.0429187	0.0830818	0.117306	0.0852402
APOC1^VLDLR	0.054627	0.0428628	0.0104207	0.0207116	0.0275184
COL27A1^ITGA1_ITGB1	0.0426483	0.0428489	0.0139777	0.0125643	0.0295024
JAG2^NOTCH4	0.0470072	0.0427434	0.0705534	0.0281589	0.0113221
RETN^CAP1	0.0246887	0.0426707	0.0033619	0.0189565	0.000692216
JAG2^NOTCH3	0.0440173	0.0425357	0.0570406	0.0505538	0.0372633
VCAM1^ITGA4_ITGB1	0.0505914	0.0424844	0.00333064	0.017335	0.000743704
CALR^ITGA3	0.0174463	0.0424253	0.0460549	0.0195963	0.0192531
DLL4^NOTCH4	0.0521456	0.0423634	0.0521243	0.0543816	0.00136341
C3^CD81	0.067057	0.0423492	0.0685806	0.106585	0.154741
CALM1^AQP1	0.0357201	0.0422668	0.0692027	0.0846848	0.194938
RARRES2^CMKLR1	0.00403297	0.0422584	0.0220916	0.000252027	0.0234779
LAMA4^ITGA6_ITGB1	0.0353251	0.0422405	0.0092324	0.00289869	0.0192314
ANXA2^ROBO4	0.0853909	0.0421789	0.0392295	0.0506824	0.00156532
CALM1^INSR	0.0618575	0.0421305	0.0236408	0.0645057	0.0466279
VEGFD^ITGA1	0.0302817	0.0420666	0.0584718	0.0191355	0.00982862
COL1A2^CD44	0.0403042	0.0420094	0.0439676	0.0502211	0.101778
HLA-B^LILRB2	0.0289575	0.0417931	0.0906151	0.0383198	0.00559577
APOE^LRP1	0.0176933	0.0415124	0.074477	0.00319562	0.106799
PKM^CD44	0.0100648	0.0415036	0.00389621	0.0188484	0.0518712
COL4A6^CD44	0.0475576	0.0413973	0.00484206	0.0117043	0.00273221
FGF1^TGFBR3	0.00322364	0.0413446	0.00663581	0.0226636	0.00390214
COL14A1^CD44	0.0529589	0.0413388	0.0385527	0.0174641	0.0259693
FN1^ITGA6	0.0339866	0.0412705	0.00858466	0.0359195	0.039128
APOE^LSR	0.0244664	0.04113	0.020149	0.00391751	0.0216961
GDF11^BMPR1A	0.0196126	0.0410779	0.0320966	0.00982965	0.00417573
LAMA4^CD44	0.00321965	0.0410104	0.015092	0.00239441	0.0138821
C3^NRP1	0.0343736	0.0408884	0.0471954	0.0513894	0.029556
IL16^KCND1	0.0203536	0.0408866	0.0468789	0.0365484	0.0163464
SELPLG^ESAM	0.0489139	0.0408527	0.0529751	0.0314587	0.0470971
NCAM1^PTPRA	0.0330599	0.0408457	0.0128778	0.00858457	0.0496949
HEBP1^ADRA2A	0.0506468	0.040813	0.0101639	0.0229427	0.0370382
COL6A3^ITGA3_ITGB1	0.0218078	0.0407209	0.00516826	0.0672776	0.0396333
PGF^NRP1	0.00482143	0.0405869	0.00093943	0.00434778	0.00183045
BMP1^BMPR2	0.0107618	0.0404641	0.0316557	0.00749237	0.00413334
SORBS1^ITGA1	0.0144078	0.040318	0.024161	0.0104886	0.0323969
TNFSF12^TNFRSF12A	0.0155617	0.0402179	0.0509688	0.0946151	0.00315251
C3^ITGAX	0.00210107	0.0401716	0.0180302	0.0101953	0.025643
CCL18^ACKR1	0.011378	0.040084	0.0028169	0.00997639	0.00670878
VWF^SCARA5	0.0400945	0.0400748	0.0188329	0.00620231	0.00600824
SLIT3^ROBO1	0.0565144	0.0399343	0.0556079	0.0147912	0.0129886
THBS4^CD47	0.00506553	0.0399257	0.00124036	0.0119879	0.051303
CXCL9^FCGR2A	0.0161032	0.0395007	0.059629	0.0337552	0.00419494
THBS1^CD47	0.0504199	0.0394053	0.0180357	0.0846229	0.0247748
LAMA5^ITGA6_ITGB1	0.0660422	0.039289	0.0365613	0.0103772	0.0266833
PTN^PTPRB	0.025889	0.0392043	0.0303115	0.0079225	0.00590627
MMRN2^CD248	0.0329396	0.0391811	0.0173921	0.00386763	0.0230105
RGMB^BMPR2	0.0088595	0.0391758	0.00021162	0.0332317	0.0214666
MDK^NCL	0.0251992	0.0391648	0.0122569	0.013804	1.10918e-05
HMGB1^THBD	0.00285055	0.0391407	0.0597092	0.00518502	0.0325869
S100A8^CD36	0.0338666	0.0390605	0.0250889	0.0549516	0.055962
TIMP3^MET	0.0780397	0.0389722	0.0725474	0.0508357	0.0790938
TNC^ITGAV_ITGB6	0.042277	0.0385101	0.00874455	0.00987539	0.0324126
FGF7^FGFR4	0.00651423	0.0384885	0.00175985	0.00460986	0.00850587
SPP1^ITGA5_ITGB1	0.0657223	0.038457	0.0171496	0.0040377	0.0298771
VEGFB^NRP1	0.0548605	0.0382961	0.0197208	0.00374463	0.0533171
LAMC1^ITGA6_ITGB1	0.026683	0.0382672	0.0380833	0.0158827	0.0122484
LAMC1^CD44	0.0342096	0.0378076	0.0307553	0.00563421	0.00382302
MDK^SDC4	0.021865	0.0376317	0.00648501	0.0156652	0.0077982
DCN^MET	0.00997447	0.0374273	0.0714375	0.123958	0.0957767
CCN2^LRP6	0.0351591	0.0371706	0.0191612	0.0054146	0.0228097
TXLNA^STX4	0.0329149	0.037055	0.00709998	0.000929478	0.0102359
AGRN^LRP1	0.0100266	0.0370531	0.00299208	0.00769489	0.00188571
FGF1^NRP1	0.027405	0.0370442	0.0327226	0.0606317	0.0139414
LAMA3^SDC2	0.00469203	0.0369936	0.0104702	0.0130285	0.0152804
CALM2^AQP1	0.0376245	0.0369704	0.0532516	0.0622712	0.167615
LGALS3BP^CD33	0.0472088	0.0369436	0.0102798	0.0263806	0.00340235
LAMB1^ITGA3_ITGB1	0.0469825	0.0364718	0.00187919	0.0615366	0.0278928
HBEGF^CD9	0.0565564	0.0363092	0.00257586	0.0184381	0.0142595
S100A9^CD36	0.000378446	0.0362745	0.0339942	0.032646	0.0305402
ADAM17^ITGB1	0.047703	0.0362735	0.00629584	0.0544995	0.0139532
COL4A6^ITGA1_ITGB1	0.0464539	0.0361449	0.00530032	0.0301172	0.0485875
APP^APLP2	0.0673755	0.0360818	0.00433193	0.0727727	0.0477066
GPI^AMFR	0.0126736	0.0359238	0.0569693	0.0552632	0.00978421
NID1^PTPRF	0.0741187	0.0356823	0.00867995	0.0410013	0.000944995
VWF^SIRPA	0.0357152	0.0356678	0.0516034	0.0189619	0.0169745
CXCL14^CXCR4	0.0646372	0.0356247	0.0445238	0.00916813	0.0032112
APP^AGER	0.00173348	0.0353936	0.0131917	0.00064626	0.035603
CALM1^PTPRA	0.0664768	0.0352485	0.0246265	0.0577757	0.0106342
L1CAM^ERBB2	0.0111731	0.035236	0.00530133	0.00166999	0.0323398
HMGB1^HAVCR2	0.0266936	0.035202	0.025499	0.0547109	0.0125901
LGALS1^ITGB1	0.0596748	0.0346661	0.0603362	0.0751381	0.0074681
CALM3^PDE1A	0.0381592	0.0346368	0.0111608	0.0511823	0.0258674
VWF^LRP1	0.0853785	0.0345536	0.0473096	0.0591769	0.0799806
LAMA2^ITGA3_ITGB1	0.0168018	0.0344768	0.067234	0.00389861	0.0558429
ADAM15^ITGA5	0.00598271	0.0344149	0.0564072	0.00452736	0.0670436
VWF^SELP	0.0495381	0.0343251	0.0658838	0.0686642	0.0662684
CALM2^MYLK	0.054581	0.0342901	0.0858929	0.0357907	0.0489833
A2M^LRP1	0.0271385	0.0342768	0.100732	0.0791878	0.0731001
COL6A1^ITGA3_ITGB1	0.0212531	0.0339603	0.0433839	0.0530179	0.0138458
COL18A1^GPC4	0.0534808	0.0339358	0.0364314	0.0241123	0.0219032
PENK^ADRA2A	0.0495817	0.0338248	0.0433771	0.0524841	0.0397499
MXRA5^SCN2B	0.0728135	0.0336849	0.0655125	0.00844883	0.0112126
EDN3^EDNRB	0.0646775	0.033674	0.0631111	0.0596207	0.00636388
ANGPTL4^SDC2	0.0135593	0.0335888	0.0212265	0.0176658	0.0146517
MDK^SDC2	0.00636329	0.033576	0.0178017	0.0207095	0.0113705
ADAM10^TSPAN17	0.0171878	0.0334435	0.0086516	0.00438567	0.0119813
LGALS9^COLEC12	0.0604618	0.0334127	0.00592874	0.0276568	0.00448471
LAMA4^ITGA7_ITGB1	0.0197405	0.0334004	0.00145836	0.0346663	0.00983093
HLA-DRB1^CD4	0.0517276	0.0332013	0.0150039	0.0162241	0.0513896
CD99^PILRB	0.0382212	0.033166	0.0468233	0.0869216	0.031729
PTDSS1^SCARB1	0.0400002	0.03304	0.0284383	0.018192	0.0222749
TGFB1^SMAD3	0.0611211	0.0328756	0.0234516	0.0432165	0.0347953
PTN^NCL	0.00262238	0.0324176	0.00015001	0.0219332	0.0013953
AGRN^ITGB1	0.0605543	0.0323889	0.0471471	0.0612649	0.00152389
MTMR4^SMAD3	0.0461058	0.032087	0.03877	0.0380691	0.0228429
COL1A2^CD93	0.00624997	0.0320269	0.0800966	0.0501636	0.0108715
TIMP3^DDR1	0.0236073	0.0319555	0.0605607	0.0561561	0.032854
PDGFB^ITGAV	0.00212399	0.0319551	0.0180931	0.104173	0.0914162
ICAM1^CAV1	0.100468	0.0319265	0.0677508	0.0058898	0.0246538
APOE^VLDLR	0.0331795	0.0319246	0.126601	0.175163	0.00563392
FAM3C^CLEC2D	0.0123005	0.0318827	0.017576	0.0427424	0.0358639
APP^GPC1	0.0674792	0.0318635	0.0297286	0.00252144	0.0239428
HMGB1^CD163	0.0111297	0.0318172	0.037843	0.00888948	0.00180506
HLA-DPB1^CD4	0.0293268	0.0317541	0.0127652	0.00499394	0.029124
IGFBP4^FZD8	0.0566	0.0316302	0.0103292	0.0446188	0.00237483
PLAU^VLDLR	0.0651233	0.0316093	0.0410614	0.0507348	0.0650657
HSP90B1^TLR4	0.0364666	0.0315931	0.0569291	0.0491443	0.0458187
WNT11^FZD8	0.0515373	0.031566	0.0362187	0.0212808	0.022949
MIF^ACKR3	0.0487513	0.0315337	0.0116845	0.085416	0.017959
CCN2^EGFR	0.0161768	0.0313873	0.0445195	0.0536413	0.0230538
ANGPTL4^CDH5	0.0520198	0.0312168	0.0516292	0.0242107	0.0434724
GDF11^ANTXR1	0.026909	0.0311277	0.0368666	0.0155606	0.0303964
VWF^ITGA4	0.0564102	0.0310623	0.000480386	0.0212144	0.00577061
CCL21^ADRA2A	0.0445055	0.0309224	0.0257856	0.00588105	0.0290303
LRPAP1^VLDLR	0.0418665	0.0306585	0.000152889	0.00657643	0.00679905
LAMB2^DAG1	0.0469457	0.0306554	0.00708323	0.0183426	0.00115321
VEGFA^ITGB1	0.0151033	0.030483	0.026662	0.016869	0.0314889
ANGPT1^ITGB1	0.0153851	0.0304128	0.036429	0.0343043	0.0217125
CX3CL1^ITGAV	0.00548192	0.0303728	0.0330193	0.007787	0.00723108
COL18A1^GPC1	0.0340317	0.0302638	0.0143852	0.0379238	0.033195
EDN3^EDNRA	0.0115664	0.0301626	0.0153211	0.00641505	0.00924341
HLA-A^ERBB2	0.0376813	0.0301209	0.111062	0.0222022	0.0603114
SEMA5A^PLXNA1	0.0477936	0.0300304	0.020774	0.0336128	0.0162834
WNT11^MUSK	0.0339244	0.0298644	0.00904887	0.00729205	0.0355779
CD14^TLR4	0.00774322	0.029772	0.019252	0.000408891	0.0311614
TGFB3^ACVRL1	0.0640701	0.0295265	0.0254097	0.0266091	0.0458643
PDGFA^PDGFRA	0.00206219	0.0295251	0.0400217	0.0459364	0.0390088
DLL4^NOTCH2	0.0577382	0.0293564	0.0216356	0.0338198	0.0478407
COL3A1^DDR1	0.0247497	0.0292823	0.0636433	0.0464704	0.067193
EFNB1^ERBB2	0.029625	0.0292084	0.0198798	0.00689866	0.0250915
SORBS1^INSR	0.0633623	0.0290525	0.00998036	0.00824156	0.00884751
S100A8^AGER	0.0191231	0.0289895	0.0524512	0.0454356	0.00568559
C3^C3AR1	0.00162015	0.0289464	0.00554347	0.0196903	0.0448176
LAMC1^ITGA7_ITGB1	0.0455917	0.0288642	0.00164271	0.0513842	0.0524063
LGALS3^MCAM	0.0409712	0.0288243	0.0851078	0.00566092	0.0741088
THBS3^ITGA3_ITGB1	0.0329311	0.0287391	0.00321962	0.0151537	0.0241308
PLAU^ITGB5	0.000220542	0.0287102	0.000396413	0.00691528	0.000903151
PSAP^LRP1	0.059066	0.0286555	0.033424	0.0663831	0.0227175
CALM2^CACNA1C	0.0488709	0.0286325	0.0381472	0.06961	0.00649156
LGALS9^CD44	0.00242736	0.0285937	0.000243942	0.00501111	0.0124893
TIMP3^CD44	0.0523672	0.0285389	0.0738875	0.0802674	0.00155427
LAMC1^ITGA3_ITGB1	0.0343554	0.0285293	0.0269951	0.0304628	0.0298001
HLA-B^CD3D	0.0532032	0.028485	0.0172771	0.0345293	0.0546827
TIMP2^ITGB1	0.0195317	0.0283489	0.110482	0.064858	0.0356721
LAMA3^ITGA7_ITGB1	0.00716623	0.0282708	0.0159881	0.0445526	0.0232042
CALM1^SCN4A	0.0245147	0.0281182	0.0264674	0.0861232	0.000331672
HLA-DQB1^CD4	0.0459144	0.02809	0.0154281	0.00117093	0.0477202
APP^LRP1	0.0641853	0.028011	0.0164439	0.00861206	0.0502804
TIMP1^CD63	0.0358694	0.0280012	0.0517935	0.0723308	0.149644
ARF6^PLD1	0.00248916	0.0278971	0.0161338	0.0264476	0.0395038
ARF1^PLD2	0.044596	0.0278872	0.00725358	0.0117362	0.00313753
CALM2^EGFR	0.015196	0.0278476	0.110894	0.0698432	0.0356438
CALM3^MYLK	0.0289482	0.0277551	0.0588402	0.0323079	0.0258136
LAMB3^ITGA6_ITGB4	0.0119633	0.0275998	0.0452434	0.0338972	0.0311911
ADAM10^CD44	0.00208808	0.0275797	0.0475441	0.0494824	0.0123908
LAMA2^DAG1	0.012883	0.0274693	0.0991468	0.0351804	0.00219284
EGF^LDLR	0.0207416	0.0272874	0.0364759	0.0120266	0.00160644
COL4A5^ITGA3_ITGB1	0.039366	0.02725	0.0362508	0.00137347	0.0488086
LAMB3^ITGA7_ITGB1	0.0111054	0.0271064	0.0145412	0.0270109	0.0199177
LPL^CD44	0.0478483	0.0270971	0.127404	0.00491715	0.0431536
COL5A3^ITGA1_ITGB1	0.038008	0.027068	0.0125187	0.0294192	0.0198199
INHBA^TGFBR3	0.0453844	0.0270509	0.00784019	0.0108615	0.0106482
CFH^ITGAM	0.0637423	0.0269989	0.0312694	0.0044355	0.011361
ADAM15^ITGAV	0.0406171	0.026885	0.0280571	0.00373029	0.00291183
SERPINE2^LRP1	0.0177137	0.0266207	0.00578316	0.0465156	0.0425114
PDGFC^FLT1	0.0230741	0.0265269	0.0273189	0.00360564	0.011621
CXCL12^ACKR3	0.0315482	0.0265268	0.0650229	0.0989406	0.0632434
HLA-B^CANX	0.0263491	0.0265055	0.0731899	0.0900428	0.0884325
ICAM1^ITGAM_ITGB2	0.0587408	0.0264804	0.0038012	0.0317785	0.0125098
SPON1^APP	0.0434214	0.0263678	0.00290614	0.0724373	0.014527
C1QB^C1QBP	0.0449329	0.026295	0.00432526	0.0950033	0.0344015
TNFSF10^RIPK1	0.0493802	0.026295	0.032185	0.00725245	0.0406376
HSP90B1^LRP1	0.0228558	0.026291	0.0473036	0.0662021	0.0489683
GPC3^IGF1R	0.0453487	0.0261312	0.0201739	0.00641933	0.0403454
TNFSF13B^TFRC	0.0273561	0.0261178	0.0200984	0.034241	0.0214514
LRPAP1^LRP1	0.00118303	0.0258552	0.010374	0.0684987	0.00158331
LMAN1^MCFD2	0.0541688	0.0255301	0.0428884	0.0251793	0.0136729
COL6A1^ITGA9_ITGB1	0.0527387	0.0253662	0.0239842	0.0335318	0.0804249
LAMA5^DAG1	0.0249497	0.0252933	0.0325055	0.0464077	0.0229692
COL4A5^CD93	0.0439719	0.0251894	0.0824567	0.0450367	0.0464483
TGFB1^ITGB1	0.0116149	0.0249834	0.00468918	0.050643	0.00991178
PTDSS1^JMJD6	0.00123978	0.0249723	0.0192434	0.0269279	0.0256593
LAMA3^ITGA3_ITGB1	0.0182484	0.0248825	0.0385956	0.00871437	0.0472265
SEMA4G^PLXNB2	0.013755	0.0248764	0.00122538	0.0114728	0.0166868
TFPI^VLDLR	0.00179076	0.0248654	0.0546345	0.020045	0.0406929
LAMA3^CD44	0.000278532	0.0248296	0.0105014	0.0158861	0.0271661
LTBP1^ITGB5	0.0113527	0.0246254	0.00289136	0.00174784	0.0239669
THY1^ITGAM_ITGB2	0.00283915	0.0245157	0.028684	0.00640124	0.0322331
NID1^ITGA3	0.0273653	0.0245009	0.0174613	0.00773149	0.0231405
GNAI2^ADRA2A	0.0339584	0.0244642	0.0264754	0.0280895	0.0799391
JAM3^ITGB1	0.0867322	0.0241297	0.0368108	0.069018	0.0130158
LAMA3^DAG1	0.0715839	0.0241048	0.0155187	0.0364357	0.000870527
HSP90AA1^EGFR	0.0402521	0.0239192	0.0366807	0.0332906	0.00223595
APP^TSPAN15	0.0182485	0.0238841	0.0358935	0.0197943	0.013889
LAMA2^ITGA6_ITGB1	0.0702608	0.0238556	0.00993821	0.0276798	0.0895405
LGALS8^ITGA3	0.0212151	0.0237645	0.0307646	0.0213373	0.0156581
F13A1^ITGB1	0.0945972	0.0236436	0.0125808	0.0159026	0.00517092
COMP^CD36	0.0223725	0.0234715	0.0551654	0.0128689	0.0419199
THBS4^CD36	0.00611774	0.0234636	0.00563602	0.00403066	0.101947
PTN^SDC2	0.0144608	0.0231446	0.00846549	0.0271136	0.0203575
EFNA1^EPHA3	0.00642657	0.0231033	0.00297771	0.0410562	0.00263038
HMGB1^CXCR4	0.0331167	0.0229531	0.0187542	0.00923984	0.0382025
TCTN1^TMEM67	0.0654792	0.0229088	0.0505425	0.0364819	0.03818
JAG1^NOTCH1	0.0642654	0.0227503	0.0378446	0.0317198	0.0187939
LRPAP1^SORT1	0.00745408	0.0227152	0.0192388	0.0294357	0.00186425
FN1^ROBO4	0.0797189	0.0227142	0.00145512	0.0413729	0.065887
HSP90B1^ERBB2	0.0735338	0.0225381	0.0149221	0.019428	8.81474e-05
RGMB^HJV	0.0527974	0.0224933	0.0593434	0.0319802	0.0159376
MIF^CD74_CXCR4	0.0538134	0.0224759	0.00245558	0.0349661	0.000143221
VEGFA^CD44	0.0076339	0.0224569	0.012887	0.0108447	6.77747e-05
GNAI2^IGF1R	0.0006703	0.0219935	0.0495112	0.0759477	0.0311713
WNT11^FZD6	0.0415015	0.0219592	0.0238676	0.0335409	0.0105691
LAMB1^DAG1	0.0262193	0.0219326	0.0235085	0.0240368	0.0190791
LAMC1^ITGA1	0.0397534	0.0218406	0.0655887	0.0324208	0.0185472
SPP1^CD44	0.0429037	0.0217965	0.0209654	0.00643798	0.0350336
IGFBP4^LRP6	0.0254406	0.0216715	0.0428398	0.0331711	0.0325736
CALM2^PDE1A	0.00402871	0.0216195	0.02252	0.101552	0.0402672
ADIPOQ^ADIPOR1	0.0351775	0.0213025	0.0394491	0.00685824	0.0389456
APP^ADRA2A	0.067071	0.0212374	0.0187931	0.0118686	0.060572
CLEC11A^ITGB1	0.0307738	0.0211211	0.0334943	0.0048572	0.00531974
GAS6^TYRO3	0.0420366	0.0209656	0.00356521	0.00248775	0.00830623
CXCL12^CD4	0.0317186	0.0208189	0.0207844	0.00451929	0.0191796
LAMA5^BCAM	0.072889	0.0207243	0.0392135	0.0186857	0.0134115
CALR^SCARF1	0.031301	0.0207106	0.0320393	0.0547397	0.00316871
LAMB2^ITGA3_ITGB1	0.0415857	0.0206944	0.00666691	0.00169227	0.00305896
LAMA4^ITGA3_ITGB1	0.0115141	0.0205556	0.0447535	0.0219095	0.0512251
APOE^SDC2	0.0127492	0.0205527	0.0726427	0.0129136	0.0165414
COL18A1^ITGB5	0.0389246	0.0201853	0.054058	0.00187564	0.0304633
DLL1^NOTCH2	0.0212689	0.0200619	0.0234517	0.0139845	0.0283201
HBEGF^CD44	0.0231331	0.0199786	0.00590062	0.0480932	0.00415053
GNAI2^CAV1	0.0144757	0.0199455	0.0389946	0.0135295	0.00564205
FN1^ITGAV_ITGB1	0.0208741	0.0196872	0.00850102	0.0380214	0.0257978
GPC3^FLT1	0.00640018	0.0196201	0.0428426	0.0354799	0.0156152
CALM2^SCN4A	0.046564	0.0195798	0.0394879	0.0213459	0.0196757
LRIG1^MET	0.0186563	0.0195732	0.023119	0.0175526	0.0130924
TNFSF13^SDC2	0.0179593	0.0195343	0.0442377	0.0372679	0.000591012
CCN2^ITGB2	0.0419273	0.0192732	0.00744961	0.0156608	0.0336625
PROS1^TYRO3	0.00305808	0.0191307	0.0077558	0.00591873	0.00217236
CCL14^ACKR1	0.0216471	0.0191299	0.105655	0.0215481	0.0913748
ICAM2^ITGAM_ITGB2	0.0396023	0.0188473	0.0170535	0.0626513	0.0393336
COL6A1^CD44	0.0319556	0.0187102	0.0767014	0.0150843	0.0288106
LAMA4^DAG1	0.0239395	0.0186582	0.0264545	0.0291907	0.0151135
NID1^ITGB1	0.0063249	0.0186468	0.054978	0.0519711	0.0178272
MDK^ITGA6_ITGB1	0.00788634	0.0186432	0.0306972	0.0215781	0.0146963
COL4A5^CD44	0.0200415	0.0185871	0.0234896	0.0197141	0.0328307
SEMA4C^PLXNB2	0.0146428	0.0183481	0.0321093	0.000976338	0.0300693
CALM3^KCNQ5	0.0108762	0.0182056	0.0495903	0.00609246	0.0138688
CDH1^ERBB3	0.0115976	0.0180373	0.0264896	0.00757606	0.0237471
APOE^SCARB1	0.053373	0.0179934	0.0225421	0.00892401	0.0669216
BGN^LY96	0.000518461	0.0179464	0.0118712	0.0493547	0.00434702
CALM3^PDE1C	0.0461892	0.0179385	0.0176113	0.0141472	0.0369869
F8^LRP1	0.0361284	0.017739	0.0103714	0.046981	0.00255944
MDK^LRP1	0.0406973	0.0175829	0.00528373	0.0200214	0.0150643
CXCL12^ITGAV	0.0403346	0.0175298	0.0173134	0.0252435	0.0218528
FNDC5^ITGAV	0.0266899	0.0174251	0.0379047	0.00332824	0.014916
PGF^NRP2	0.00905091	0.017416	0.045888	0.0510348	0.0175617
CALM2^PDE1C	0.028335	0.0172633	0.0182218	0.0144405	0.0294136
COL14A1^ITGA1_ITGB1	0.0401592	0.0172205	0.026091	0.03752	0.0102225
LRPAP1^LDLR	0.0603585	0.0170021	0.0532503	0.0157808	0.00586051
CALR^LRP1	0.00327997	0.0168182	0.0188359	0.0587805	0.0422767
SEMA6B^PLXNA2	0.0229621	0.0166767	0.00628278	0.0341609	0.0423849
LRIG1^EGFR	0.0200587	0.0166001	0.0491212	0.0457345	0.0156507
CLEC2D^KLRB1	0.0444103	0.0165666	0.0251361	0.0474469	0.00535255
VEGFD^ITGB1	0.0529568	0.0163839	0.0678241	0.0550714	0.0252767
CALM1^KCNN4	0.0394257	0.0163394	0.0634839	0.0699012	0.0331638
YBX1^NOTCH1	0.00309183	0.016239	0.0449897	0.00252873	0.0337953
TGFB1^ACVRL1	0.0368462	0.0161569	0.0239832	0.00425057	0.00208061
ADAM10^AXL	0.0211253	0.0160021	0.00715547	0.00950803	0.00511825
AGT^ENPEP	0.0425688	0.0157605	0.0302624	0.0104964	0.0313245
EFEMP1^EGFR	0.00563424	0.0155896	0.0498512	0.0168307	0.0518534
COL9A3^ITGA1_ITGB1	0.0149057	0.0153096	0.000374094	0.000769053	0.00730888
APOD^LEPR	0.0171316	0.015171	0.00648192	0.00153297	0.00341432
GNAI2^S1PR3	0.00298281	0.0149111	0.00270548	9.91096e-05	0.00328178
PLAU^ITGB1	0.0217936	0.0148831	0.0452637	0.0166102	0.019729
CALM1^FAS	0.0281312	0.0148328	0.0671154	0.0302173	0.0248234
CXCL12^ITGA4	0.0398946	0.014756	0.00263348	0.0243486	0.00161726
S100A8^CD68	0.0144152	0.0146102	0.0311229	0.0872361	0.0314041
LAMB2^ITGA9_ITGB1	0.0053636	0.0144889	0.0214304	0.0209458	0.0126691
MFAP5^NOTCH1	0.00881828	0.014413	0.0486538	0.00723922	0.035865
VEGFA^NRP1	0.00583152	0.0143844	0.00416591	0.0136857	0.000371753
EFEMP2^PLSCR4	0.0296585	0.0142412	0.00865658	0.0183239	0.010837
LIN7C^ABCA1	0.0549358	0.0141482	0.0459743	0.055171	0.0574975
LPL^LRP1	0.103938	0.0141283	0.0385048	0.0234049	0.00623044
APOC2^LRP1	0.0259248	0.0139876	0.0339328	0.0138075	0.0151356
ANG^PLXNB2	0.0454714	0.013973	0.0318585	0.00893367	0.0274643
SELPLG^ITGB2	0.019661	0.013935	0.00533201	0.0462015	0.00159507
TGFB1^SDC2	0.0187875	0.013756	0.00954216	0.0519291	0.00375626
ICAM1^ITGAX_ITGB2	0.00496497	0.0134158	0.00945637	0.00181052	0.0308439
L1CAM^CD9	0.00795173	0.0132752	0.024228	0.0345589	0.0276832
COL4A6^ITGA3_ITGB1	0.0201464	0.0132051	0.0381091	0.0394662	0.0317091
ITGAV^THY1	0.024864	0.0131883	0.00464497	0.0138159	0.052084
CCN2^ITGA5	0.0130889	0.0128641	0.0250715	0.00634753	0.13894
FST^HJV	0.0407693	0.0126752	0.0352277	0.0185257	0.0119682
CALR^ITGA2B	0.000976841	0.0126559	0.0154162	0.000575625	0.0213238
COL1A1^CD44	0.0588708	0.0126452	0.0592478	0.0601158	0.0630269
LAMB3^ITGA6_ITGB1	0.00735679	0.0123376	0.0242443	0.0260836	0.0128919
CALM1^CACNA1C	0.0397442	0.0122778	0.00961852	0.0663632	0.0225477
COL6A3^ITGA1_ITGB1	0.0661055	0.0121475	0.00696278	0.0581678	0.0268096
VEGFC^LYVE1	0.0447452	0.0120567	0.0322089	0.0122342	0.00260608
INHA^TGFBR3	0.0273152	0.0117975	0.010038	0.00358841	0.0220105
COL6A3^CD44	0.0444834	0.0116259	0.0295813	0.00868962	0.0371891
COL15A1^ITGA1_ITGB1	0.0407994	0.0114625	0.00808126	0.0349818	0.00040326
CD14^ITGB2	0.0237395	0.0114603	0.0101177	0.0495	0.00956437
TNXB^ITGAV_ITGB6	0.00645148	0.0113451	0.0245865	0.0064122	0.0236275
SEMA4D^PLXNB2	0.0371245	0.011152	0.00995787	0.0145265	0.0219879
CD14^ITGB1	0.000431306	0.0109943	0.0356598	0.00115645	0.0304088
EFNA1^EPHA4	0.0561839	0.0109803	0.0102543	0.0282896	0.0190766
FN1^IL17RC	0.039835	0.0108636	0.0307059	0.0113649	0.04928
PLAT^LRP1	0.0763981	0.0108422	0.0545009	0.000623919	0.00540308
TNC^ITGA7	0.0069145	0.0105163	0.0433924	0.0780216	0.0327677
PSAP^GPR37L1	0.0424419	0.0105025	0.0212065	0.0121335	0.00173466
CXCL12^CXCR4	0.069979	0.0104473	0.00745107	0.0298591	0.000601003
HMGB1^TLR4	0.0122335	0.010396	0.0289974	0.0333211	0.0392009
IL16^GRIN2C	0.0228861	0.0103412	0.000503786	0.0175483	0.0455481
AGRN^DAG1	0.0872526	0.0102837	0.011992	0.0462328	0.0457093
TNC^ITGA8_ITGB1	0.0206929	0.0102254	0.00825751	0.0431169	0.00816212
LPL^VLDLR	0.0917158	0.0100958	0.0488627	0.0466286	0.0104412
PDGFC^PDGFRA	0.0240723	0.00990167	0.0244772	0.0583063	0.0765102
CXCL12^ITGA5	0.0190034	0.00987005	0.0211869	0.00109787	0.0045865
IL16^CD4	0.0262155	0.00977961	0.0401541	0.00443332	0.0318662
ARPC5^LDLR	0.0359334	0.00970168	0.0378248	0.0475085	0.0388186
FGF1^CD44	0.018406	0.00970052	0.02502	0.028033	0.00904885
FN1^CD44	0.0421537	0.00969947	0.0537862	0.0364559	0.0544159
LAMB3^CD151	0.0444156	0.00952704	0.0560043	0.0470075	0.0549361
PTN^SDC4	0.0332857	0.0094514	0.00252094	0.0180115	0.0140105
GNAS^ADCY7	0.0397795	0.00927396	0.0649614	0.0433403	0.0230574
PDGFA^PDGFRB	0.0264732	0.00923677	0.0563391	0.00848789	0.021042
CALM3^INSR	0.0396162	0.00908759	0.016	0.0268029	0.0197236
COL4A1^CD44	0.0434578	0.00902411	0.00255071	0.0712745	0.0704532
HLA-A^CD3D	0.0064539	0.00897951	0.0226232	0.0186366	0.071775
PLAU^ITGA3	0.0140239	0.008881	0.0251688	0.0167458	0.0106572
NTRK3^PTPRF	0.0482907	0.00880263	0.00204962	0.000321778	0.0109487
PDGFB^LRP1	0.00941416	0.00873879	0.0152666	0.0129298	0.00734516
CD38^PECAM1	0.0275168	0.00869855	0.0443626	0.0367763	0.0429664
ANGPT1^ITGA5	0.0460592	0.00868693	0.0133102	0.0400716	0.0118777
LAMC1^DAG1	0.00826229	0.00854029	0.0598686	0.0693236	0.00397859
SORBS1^ITGB5	0.00297647	0.00849989	0.0522337	0.00173902	0.0139196
CCN2^IGF2R	0.0291791	0.00847021	0.0146128	0.0128907	0.0244742
TGFB3^ENG	0.00817945	0.0084604	0.0288015	0.0521391	0.0371787
ADAM23^ITGA5	0.0655382	0.008453	0.000665354	0.0651851	0.03254
PDGFD^PDGFRA_PDGFRB	0.0019583	0.00843813	0.0187722	0.0188616	0.0180017
ADAM15^ITGA9	0.0106868	0.0083857	0.0135536	0.0192662	0.0133467
PROS1^AXL	0.00975947	0.00829137	0.09105	0.0252511	0.0404523
APP^LRP6	0.0457336	0.00828378	0.0280529	0.0127086	0.00700025
HRAS^INSR	0.0450437	0.00819834	0.0215963	0.0240152	0.0171111
VEGFD^FLT1	0.0538716	0.00812166	0.0129235	0.0470172	0.0284796
EGF^AXL	0.0229185	0.00811236	0.0595704	0.041045	0.0125811
CD34^SELP	0.0143111	0.00811201	0.0403582	0.0314969	0.0514758
C1QB^CD33	0.0088365	0.00810625	0.00738648	0.0302585	0.00513037
CCN3^PLXNA1	0.0400162	0.00803871	0.0657049	0.0271121	0.0503716
CCN2^LRP1	0.0437159	0.0080308	0.0698023	0.0367255	0.0587183
ANXA1^FPR1	0.0363968	0.00802162	0.00252703	0.0302546	7.50509e-06
HSPG2^LRP1	0.0939988	0.00797414	0.00260206	0.0285428	0.0728858
HLA-DPA1^CD4	0.00755478	0.00794989	0.0317322	0.00591087	0.0165134
MFGE8^ITGAV	0.000605468	0.00775469	0.0105701	0.0461503	0.0147299
GNAI2^S1PR1	0.00457395	0.00775107	0.0490737	0.0102524	0.0163165
CALM3^SCN4A	0.00410727	0.00767626	0.00572892	0.00744132	0.0253706
LAMA2^ITGA1	0.00232065	0.00760657	0.038718	0.032598	0.0246393
JAG2^NOTCH2	0.0211231	0.00760288	0.0167713	0.045624	0.0131964
ANXA1^DYSF	0.0356912	0.00755181	0.00395308	0.0278327	4.75322e-05
F13A1^ITGA9	0.047247	0.00751014	0.0105977	0.00594969	0.012667
GAS6^MERTK	0.0139261	0.00745323	0.0380142	0.0224506	0.0341213
CXCL12^ADRA2A	0.00429516	0.00743058	0.0358136	0.00167676	0.0017136
TNFSF13B^HLA-DPB1	0.000173998	0.00727399	0.0430436	0.0602387	0.0166557
FN1^ITGA4_ITGB1	0.0641804	0.00727091	0.0398916	0.0541598	0.0547668
VEGFC^FLT1	0.0324675	0.00718766	0.0331278	0.0107357	0.047154
GSTO1^RYR1	0.0511744	0.00711017	0.00216174	0.0672981	0.0187066
TGFB3^ITGB5	0.0351943	0.00710578	0.021478	0.00314058	0.0212919
GRN^SORT1	0.0286309	0.00698675	0.0319064	0.0166794	0.0300723
TIMP2^CD44	0.0266436	0.00696242	0.0628533	0.0889691	0.000368294
EGF^PLD2	0.0517394	0.00695558	0.0297439	0.0307165	0.0439391
DLK1^NOTCH3	0.0855227	0.00691537	0.0598925	0.0715211	0.00865139
LGALS9^LRP1	0.0560924	0.00680033	0.00640007	0.0425513	0.00635721
SDC2^PTPRJ	0.00522151	0.00670541	0.00165835	0.0103579	0.00492507
PLAU^LRP1	0.0235948	0.00662291	0.0128989	0.0123352	0.0108199
ETV5^ERBB2	0.00248877	0.00645743	0.00434808	0.0424566	0.0368163
GPC3^LRP1	0.00320148	0.00645523	0.0404297	2.04703e-05	0.00299978
ADAM9^ITGB1	0.0198203	0.00639276	0.0423513	0.0122088	0.0216339
PLA2G2A^ITGA5	0.0674178	0.00635913	0.0403537	0.00418121	0.0615181
TNC^EGFR	0.0157771	0.00629789	0.0150469	0.0678013	0.0103151
LAMB2^ITGA6_ITGB4	0.0194628	0.00607015	0.0209194	0.0209455	0.032252
SERPINF1^PLXDC1	0.0326237	0.00604674	0.0240125	0.00768476	0.0204959
ADIPOQ^ADIPOR2	0.0228078	0.00594097	0.0517404	0.0530646	0.0162564
LAMB2^CD44	0.0230287	0.00588892	0.00178191	0.00465119	0.0224997
HLA-DMA^CD4	0.0460877	0.00562988	0.0239269	0.0495055	0.0206878
PDCD1LG2^PDCD2	0.00148512	0.00541735	0.021221	0.0073521	0.0173975
NAMPT^ITGA5_ITGB1	0.0105121	0.00521898	0.00983781	0.00885509	0.0248271
FGF1^CSPG4	0.01867	0.00504058	0.0048858	0.000484876	0.044451
WNT11^FZD9	0.0518315	0.00493936	0.0212461	0.0153352	0.0503278
LAMB1^CD44	0.0034997	0.00493306	0.0542073	0.0433328	0.0259094
FN1^DPP4	0.0520764	0.00487062	0.00330214	0.010951	0.0959939
CALR^ITGAV	0.049312	0.00477534	0.041879	0.0576831	0.0138619
CDH1^PTPRF	0.0510246	0.00465316	0.0124862	0.0687744	0.0639223
PLA2G2A^ITGA4	0.0312817	0.00464936	0.0358425	0.0245076	0.0147905
F13A1^ITGA4	0.0332704	0.00459914	0.0286869	0.0145273	0.0378919
AGRN^MUSK	0.0366616	0.00446634	0.00733649	0.0262352	0.0769436
PDCD1LG2^RGMB	0.00879355	0.00445195	0.054643	0.0289197	0.0024712
HLA-C^LILRB2	0.00927288	0.00444278	0.0351072	0.0267512	0.0202258
LAMB2^ITGA6_ITGB1	0.00133703	0.0043524	0.000777423	0.0457227	0.000867194
GNAI2^F2R	0.00343029	0.00419318	0.00319707	0.0401456	0.00317309
DLL1^NOTCH4	0.0475596	0.00397756	0.0323402	0.0273379	0.0256222
MMP2^CCR2	0.0102685	0.00394358	0.00172093	0.0268845	0.00978637
PROS1^MERTK	0.0166058	0.00388754	0.0285969	0.000935332	0.021731
NCAM1^FGFR1	0.0235166	0.00377358	0.05435	0.0196841	0.00746281
COL3A1^DDR2	0.00535285	0.00371166	0.0592558	0.0421859	0.00242973
TGFB2^TGFBR3	0.0431217	0.00367588	0.0219167	0.0406584	0.0269903
TNFSF12^CD163	0.0184712	0.00359498	0.0161698	0.0223106	0.0335731
APP^NCSTN	0.00596737	0.00354924	0.0184081	0.0151002	0.0238488
THBS1^CD36	0.0729368	0.00332394	0.0197623	0.0510323	0.0760346
HSPG2^ITGB1	0.069764	0.00316148	0.0704912	0.0895403	0.0194344
COL6A1^ITGA6	0.0636518	0.00314285	0.0506487	0.0444854	0.00336077
ARF1^INSR	0.0361216	0.00311332	0.0587629	0.0206416	0.0414723
HSPG2^FGFR1	0.0180885	0.00308078	0.031592	0.02963	0.0923476
TNFSF13^TNFRSF1A	0.0412917	0.00306515	0.0618347	0.0620622	0.00343182
SERPINF1^PLXDC2	0.0520473	0.00304732	0.0403795	0.0113635	0.00854878
ANGPTL4^SDC4	0.051617	0.00303341	0.0366353	0.00108464	0.00634929
LTBP3^ITGB5	0.0107826	0.00296656	0.000108583	0.00493067	0.0121337
MFGE8^ITGB5	0.0763287	0.00291309	0.0610455	0.0262258	0.0185233
TNC^PTPRB	0.0444387	0.00274473	0.04809	0.0238918	0.0611276
ANG^EGFR	0.0284509	0.00257282	0.014403	0.0591703	0.0510916
COL1A1^ITGA1_ITGB1	0.0574017	0.00254296	0.0304556	0.0511343	0.129567
LAMB1^ITGA6_ITGB4	0.0160672	0.00236618	0.0425519	0.00290212	0.0337161
INHA^ACVR1	0.00525935	0.00225835	0.00916991	0.0305656	0.0434394
EDIL3^ITGB5	0.0309821	0.00220611	0.00153817	0.00833503	0.0367114
TFPI^LRP1	0.0302315	0.00190805	0.055191	0.00379562	0.0048367
ANGPTL2^LILRB2	0.0559987	0.00186137	0.0569189	0.0226941	0.0593657
CCL2^CCR2	0.020483	0.00183696	0.0622156	0.00180772	0.0143351
DLK1^NOTCH4	0.00801717	0.00174762	0.0385627	0.00323334	0.0254099
PLTP^ABCA1	0.00406014	0.00159932	0.00542655	0.000771118	0.0150966
FBN1^ITGA5	0.0717386	0.00150815	0.00216627	0.00592031	0.0535294
MDK^ITGA4_ITGB1	0.056762	0.00144851	0.0287256	0.0329939	0.0162572
HLA-A^LILRB2	0.0192496	0.00131508	0.0389352	0.0302863	0.00523187
PDGFC^FLT4	0.000660281	0.00128273	0.00501711	0.0195522	0.00223853
SPON2^ITGA5	0.00274409	0.00128073	0.0186223	0.0161916	0.0247705
PLAU^ITGA5	0.0255412	0.00124198	0.0195335	0.0168187	0.0261562
COL4A6^CD47	0.00247848	0.00111296	0.0263743	0.0653193	0.0358986
LAMB1^ITGA7_ITGB1	0.0119893	0.00102081	0.0278138	0.0254012	0.0259583
PDGFC^PDGFRB	0.0100217	0.000961991	0.0376208	0.0157414	0.0335718
LGALS9^CD47	0.0185751	0.00088227	0.0409291	0.0628314	0.00471191
ADAM10^GPNMB	0.0281103	0.000792608	0.0325758	0.019437	0.00445534
CCL2^ACKR1	0.059086	0.000765739	0.0594045	0.0404716	0.0298974
COL6A2^ITGA1_ITGB1	0.000395438	0.000729543	0.0301101	0.058521	0.0011638
ITGB2^THY1	0.0247966	0.000647815	0.0193883	0.0273644	0.0192988
C3^ITGAM	0.0229633	0.000629382	0.0700574	0.00337856	0.00391639
CD59^STAB1	0.032476	0.000592158	0.126933	0.0532911	0.0306612
LAMB1^ITGA6_ITGB1	0.0149326	0.000505753	0.0338343	0.0139614	0.00293641
FGF1^FGFR1	0.0205236	0.000480698	0.0269118	0.00366007	0.0202682
C1QA^CD33	0.00643118	0.000466633	0.064849	0.0198724	0.0460328
RTN4^NGFR	0.00354648	0.00046444	0.0188035	0.0002551	0.0134494
LGALS1^PTPRC	0.0570706	0.000418949	0.0430691	0.119584	0.0974151
COL16A1^ITGA1_ITGB1	0.0226252	0.000381587	0.0038152	0.0641985	0.0322189
MIF^CD44_CD74	0.117553	0.000357852	0.0168452	0.111374	0.0468491
RTN4^CNTNAP1	0.0112653	0.000186609	0.0313688	0.0161905	0.0247674
CALM1^PDE1C	0.0180096	0.000152449	0.0117271	0.000594722	0.0340458
COL4A2^ITGA1_ITGB1	0.0588743	0.000106126	0.00841071	0.0479828	0.0133458
PDAP1^PDGFRB	0.0525069	1.05528e-05	0.01231	0.0477595	0.0525734

## Sheet: Sender Cells
	Factor 1	Factor 2	Factor 3	Factor 4	Factor 5
Adipocytes	0.521501	0.00282102	0.394067	0.174297	0.386269
Endothelial cells	0.341836	0.289059	0.585653	0.585756	0.267892
FAPs	0.59413	0.337689	0.347605	0.282087	0.501537
Fast fibers	0.210273	0.421701	0.303263	0.160637	0.174961
Regenerative fibers	0.344359	0.197238	0.0520556	0.201113	0.650813
Slow fibers	0.165238	0.571645	0.177627	0.114898	0.243076
Smooth muscle cells	0.260944	0.508813	0.504641	0.683729	0.119316

## Sheet: Receiver Cells
	Factor 1	Factor 2	Factor 3	Factor 4	Factor 5
Adipocytes	0.526917	0.592825	0.126038	0.656263	0.195692
Endothelial cells	0.228108	0.506589	0.652337	0.183179	0.644264
FAPs	0.413006	0.0205477	0.319316	0.333657	0.551105
Fast fibers	0.111901	0.427568	0.277816	0.0221417	0.334673
Regenerative fibers	0.54856	0.0304165	0.315231	0.266622	0.191235
Slow fibers	0.110782	0.135736	0.482713	0.0868716	0.278148
Smooth muscle cells	0.417181	0.435132	0.216896	0.587634	0.130267
