# Supplementary material for: Unraveling the spatial landscape of dystrophinopathies: a transcriptomic approach to Becker and Duchenne muscular dystrophies
Source: J Pathol. 2026 May 1;269(3):363–80. doi: 10.1002/path.70067 (PMC13238356; doi:10.1002/path.70067)
Supplement: Supplementary file 1 — Figure S1. H&E images of samples included in the study Figure S2. FN1 stained HC samples Figure S3. FN1 stained DYS samples Figure S4. Spatial expression of the DMD gene Figure S5. CCC DYS layers and cell types Figure S6. L–R pairs detected across layers and plotted across samples (DYS 1 and DYS 2) Figure S7. L–R pairs detected across layers and plotted across samples (DYS 3 and DYS 6) Figure S8. Marker subset of interesting FAPs based on CCC analysis Figure S9. Adipogenic marker genes across samples Figure S10. SPATA2 plot genes across samples Table S1. Genes used for module scored annotation Table S2. Module annotation numbers per sample for all modules Table S3. Differential gene expression across diseases and modules Table S4. Deconvolution numbers per sample for all cell types Table S5. CCC results with 0.6 resolution Table S6. Genes with informative spatial patterning detected with SPATA2 Table S7. Technical details of Visium Spatial Gene Expression slide processing [file PATH-269-363-s001.zip › path70067-sup-0001-FiguresS1-S10TablesS1-S7/path70067-sup-0006-TableS6.xlsx]

## Sheet: Cover page
	Unraveling the spatial landscape of dystrophinopathies: a transcriptomic approach to Becker and Duchenne muscular dystrophies
	LGM Heezen, Q Mao, et al. J Pathol https://doi.org/10.1002/path.70067
	Table S6. Genes with informative spatial patterning detected with SPATA2

## Sheet: Results
Table S6. Genes with informative spatial patterning detected with SPATA2.
	Legend: corr, correlation; mae, mean absolute error; rmse, root mean squared error.
	DYS1	Variables	Models	Corr	MAE	RMSE		DYS2	Variables	Models	Corr	MAE	RMSE
		-	-	-	-	-			MUSTN1	ascending_linear	0.876797	0.158849	0.21475
	DYS6	Variables	Models	Corr	MAE	RMSE			Variables	Models	Corr	MAE	RMSE
		MYL9	descending_instant	0.979592	0.0839467	0.0981714			COQ10A	ascending_gradual	0.85629	0.113658	0.16401
		MYH9	descending_instant	0.959901	0.112283	0.134252			FTL	descending_gradual	0.850613	0.152586	0.190746
		DSTN	descending_instant	0.95699	0.149096	0.170161			DSTN	descending_gradual	0.850582	0.137514	0.166509
		IGFBP7	descending_instant	0.944256	0.132291	0.157306			TNNI2	ascending_linear	0.843314	0.169271	0.230942
		CALD1	descending_instant	0.938822	0.146193	0.171136			MYL6	descending_gradual	0.840619	0.118883	0.17374
		CAV1	descending_instant	0.937617	0.110465	0.131785			S100A4	descending_gradual	0.838886	0.138219	0.190834
		ADIRF	descending_instant	0.935457	0.100668	0.134948			IFITM3	descending_gradual	0.832687	0.132723	0.169746
		TAGLN2	descending_instant	0.931479	0.137551	0.164077			SELENOM	descending_gradual	0.830011	0.137836	0.17597
		MGP	descending_instant	0.928416	0.147425	0.177088			HLA-E	descending_gradual	0.824863	0.148708	0.185633
		DLD	ascending_late	0.922565	0.141418	0.170352			SAR1B	ascending_gradual	0.820509	0.139097	0.178327
		EEF1A1	descending_instant	0.921026	0.161681	0.183322			UACA	ascending_linear	0.820147	0.143967	0.212256
		IFITM3	descending_instant	0.917048	0.132893	0.169949			NDUFB6	ascending_late	0.81752	0.164361	0.188097
		MGP	descending_gradual	0.915721	0.0915206	0.127921			ATRAID	ascending_linear	0.815289	0.143373	0.179158
		GSN	descending_instant	0.914908	0.149823	0.184282			IGFBP7	descending_gradual	0.810548	0.154672	0.179311
		MYL6	descending_instant	0.914408	0.107367	0.135947			CD151	descending_gradual	0.809139	0.171882	0.208227
		SSU72	ascending_late	0.91221	0.137795	0.166556			MRPL36	ascending_gradual	0.802337	0.165688	0.186603
		FTL	descending_linear	0.904331	0.143909	0.194629			ADIRF	descending_gradual	0.802173	0.148768	0.185589
		FBLN1	descending_gradual	0.899937	0.0992282	0.139739			MB	ascending_linear	0.768292	0.171878	0.213278
		SAR1B	ascending_late	0.899885	0.158176	0.192161			CAV1	descending_gradual	0.767144	0.153536	0.19951
		MRPL36	ascending_late	0.896869	0.168661	0.202633			FABP4	descending_instant	0.764526	0.175277	0.22975
		FBLN1	descending_instant	0.895822	0.152714	0.192557			ITGB1	descending_gradual	0.745844	0.163214	0.204356
		COQ10A	ascending_late	0.895302	0.172767	0.210496			IGFBP4	descending_gradual	0.742352	0.15822	0.209007
		VIM	descending_gradual	0.894514	0.0918785	0.14023			CHCHD10	ascending_linear	0.741823	0.190756	0.240249
		TAGLN2	descending_gradual	0.893787	0.102207	0.14239			SSU72	ascending_gradual	0.738742	0.171842	0.206416
		GSN	descending_gradual	0.892418	0.106406	0.140847			UACA	ascending_gradual	0.736999	0.205973	0.243992
		SELENOM	descending_instant	0.891528	0.169719	0.202084			CXCL14	descending_linear	0.712469	0.175679	0.216025
		ITGB1	descending_instant	0.890967	0.140052	0.184251			MDH1	ascending_linear	0.705497	0.182119	0.21819
		MYL9	descending_gradual	0.87357	0.130552	0.160742			GOT1	ascending_linear	0.704853	0.178855	0.244828
		CALD1	descending_gradual	0.873041	0.121591	0.151275			FABP3	ascending_linear	0.691846	0.184367	0.232734
		EEF1A1	descending_gradual	0.872957	0.11809	0.15751			PRDX5	ascending_linear	0.645502	0.188427	0.242111
		IGFBP4	descending_instant	0.871794	0.138439	0.192733			MYF6	ascending_linear	0.639397	0.194634	0.236742
		DLD	ascending_gradual	0.869305	0.123591	0.153674			NDUFB6	ascending_gradual	0.636187	0.173856	0.237515
		VIM	descending_instant	0.867729	0.157359	0.20744			UQCC2	ascending_linear	0.614696	0.20665	0.245288
		HLA-E	descending_instant	0.866699	0.19332	0.230718			CASQ2	ascending_linear	0.611751	0.200236	0.243411
		MYH9	descending_gradual	0.859807	0.132489	0.159333
	DYS8	Variables	Models	Corr	MAE	RMSE		DYS3	Variables	Models	Corr	MAE	RMSE
		ADIRF	descending_instant	0.884024	0.103523	0.118653			HSPB6	ascending_linear	0.89868	0.111105	0.140411
		EEF1A1	descending_instant	0.860397	0.124103	0.141966			TMA7	ascending_linear	0.885022	0.159397	0.215574
		FABP4	descending_instant	0.829411	0.112751	0.138952			MYL6B	ascending_linear	0.883453	0.105314	0.148873
		TMEM230	descending_instant	0.825189	0.0973208	0.13466			TNNT1	ascending_linear	0.871575	0.185792	0.242056
		SERPING1	descending_instant	0.802064	0.13187	0.154158			MYH7	ascending_linear	0.869023	0.155726	0.199143
		AHNAK	descending_instant	0.801507	0.131971	0.153604			EEF1A1	descending_linear	0.868661	0.139057	0.168568
		GPD1	descending_instant	0.795417	0.107566	0.144712			FTL	descending_linear	0.809641	0.191172	0.241462
		CFD	descending_instant	0.775431	0.186045	0.221537
		MYL9	descending_instant	0.775036	0.146251	0.16696
		ANXA5	descending_instant	0.771634	0.119856	0.154609
		PLAAT3	descending_instant	0.762004	0.127761	0.156827
		FTL	descending_instant	0.735217	0.18862	0.205699
		COX6A1	descending_instant	0.722339	0.140892	0.171136
		NCL	descending_instant	0.702615	0.106596	0.16819
		GLUL	descending_instant	0.662939	0.145394	0.180623
		ARPC3	descending_instant	0.660963	0.126562	0.178838
		HDLBP	descending_instant	0.659023	0.152972	0.191294
		HNRNPA3	descending_instant	0.65715	0.142727	0.183639
		GDI2	descending_instant	0.656892	0.117019	0.178904
		ADIRF	descending_gradual	0.655794	0.166294	0.237876
		SDHD	descending_instant	0.65428	0.126151	0.180537
		FCGRT	descending_instant	0.64711	0.166149	0.201206
		CDKN1C	descending_instant	0.616415	0.143135	0.190072
		EEF1A1	descending_gradual	0.601558	0.178292	0.242904
		QKI	descending_instant	0.589209	0.185361	0.223518
		DBI	descending_instant	0.560227	0.17198	0.211817
		SH3BGRL	descending_instant	0.551665	0.164881	0.208653
		MZT2A	descending_instant	0.551271	0.168709	0.212139
		TSTD1	descending_instant	0.54329	0.194047	0.227015
		LSM5	descending_instant	0.538867	0.165449	0.211274
		SEC11A	descending_instant	0.53402	0.176517	0.219593
		PSMD7	descending_instant	0.530053	0.186451	0.227155
		TMEM14B	descending_instant	0.518943	0.188919	0.225851
		PRDX6	descending_instant	0.517605	0.19325	0.229653
		SGCB	descending_instant	0.486304	0.187857	0.228927
